# Supplementary material for: Pseudomonas aeruginosa type IV pili actively induce mucus contraction to form biofilms in tissue-engineered human airways
Source: PLoS Biol. 2023 Aug 1;21(8):e3002209. doi: 10.1371/journal.pbio.3002209 (PMC10393179; doi:10.1371/journal.pbio.3002209)
Supplement: S1 Data — (XLSX) [file pbio.3002209.s021.xlsx]

## Sheet: Figure 1f
orig.ident	nCount_RNA	nFeature_RNA	percent.mt	percent.Rpl	percent.Hsp	tech	RNA_snn_res.0.2	seurat_clusters	RNA_snn_res.1	RNA_snn_res.0.15	Score_Ionocytes	UMAP_1	UMAP_2	Cluster	Column1
AAACCCAAGGAGAATG-1	SeuratProject	19287	4756	11.6037	6.1129	0.814	10X_EC_pooled	0	0	7	0	0.0704	9.5039	-2.23	Ciliated
AAACCCAAGTCTTGGT-1	SeuratProject	24721	5559	11.6298	5.7562	0.4369	10X_EC_pooled	1	1	1	1	0.0799	-6.3243	-3.9214	Secretory
AAACCCACAGTGCCTG-1	SeuratProject	12377	3753	13.2181	9.5419	0.3232	10X_EC_pooled	1	1	4	1	-0.1243	-7.6606	-2.4419	Secretory
AAACCCAGTTCGCGTG-1	SeuratProject	6823	2475	22.9664	6.9324	0.4397	10X_EC_pooled	1	1	1	1	-0.0287	-7.184	-3.5482	Secretory
AAACCCATCAGAGCGA-1	SeuratProject	7875	2823	13.854	6.3492	0.5079	10X_EC_pooled	1	1	9	1	0.2935	-6.5605	-5.2439	Secretory
AAACCCATCCATTTAC-1	SeuratProject	19763	5315	9.1332	6.7905	0.678	10X_EC_pooled	0	0	2	0	0.0511	9.6522	1.0076	Ciliated
AAACCCATCCTTACCG-1	SeuratProject	14904	4352	14.5666	3.9922	3.2475	10X_EC_pooled	4	4	10	4	0.0309	2.1288	4.5399	Immature ciliated
AAACCCATCTCAACGA-1	SeuratProject	23225	5808	15.6426	5.7223	0.4177	10X_EC_pooled	3	3	12	3	0.0899	-4.6535	5.7644	Basal
AAACGAAAGCAGGCTA-1	SeuratProject	15571	4451	14.6233	5.7414	0.7899	10X_EC_pooled	0	0	7	0	-0.1842	10.2741	-0.0317	Ciliated
AAACGAAAGTATGATG-1	SeuratProject	12052	4057	15.4414	5.4348	0.5974	10X_EC_pooled	0	0	2	0	-0.0932	9.9763	2.3516	Ciliated
AAACGAACATGGGAAC-1	SeuratProject	12257	4195	16.6354	3.7448	0.7588	10X_EC_pooled	0	0	6	0	0.0555	7.5589	2.7247	Ciliated
AAACGAAGTAACAAGT-1	SeuratProject	9774	2807	15.7459	10.8553	0.3274	10X_EC_pooled	1	1	5	1	0.1882	-8.4733	-5.2041	Secretory
AAACGAATCTTGGTGA-1	SeuratProject	34959	6460	11.1273	8.8618	0.595	10X_EC_pooled	1	1	4	1	0.1039	-8.8504	-3.5945	Secretory
AAACGCTAGAACAGGA-1	SeuratProject	10473	3714	17.3303	5.0511	0.5252	10X_EC_pooled	0	0	2	0	-0.0148	10.8235	3.1699	Ciliated
AAACGCTAGGAATTAC-1	SeuratProject	11194	2732	14.8919	7.8346	0.268	10X_EC_pooled	1	1	5	1	-0.1153	-9.6893	-5.6905	Secretory
AAACGCTAGGGTCAAC-1	SeuratProject	7796	3196	12.3781	5.4643	0.5131	10X_EC_pooled	0	0	0	0	-0.1271	8.5556	5.2019	Ciliated
AAACGCTCAACAGCTT-1	SeuratProject	7485	2812	21.3093	6.5598	0.8684	10X_EC_pooled	0	0	7	0	-0.0186	10.0054	0.0325	Ciliated
AAACGCTCAACCAGAG-1	SeuratProject	15824	4681	14.0609	4.5374	0.8974	10X_EC_pooled	0	0	0	0	0.0514	10.3714	4.6973	Ciliated
AAACGCTCACAGCCAC-1	SeuratProject	8809	3603	4.7451	3.5305	0.8968	10X_EC_pooled	0	0	6	0	0.0424	7.2225	3.2957	Ciliated
AAACGCTGTCGCAGTC-1	SeuratProject	20495	4713	15.1159	8.2118	0.483	10X_EC_pooled	1	1	4	1	0.0351	-7.9724	-3.843	Secretory
AAACGCTTCGGAAACG-1	SeuratProject	12774	3974	13.1987	9.8325	0.4854	10X_EC_pooled	4	4	11	4	0.0507	-1.4057	2.1732	Immature ciliated
AAAGAACAGAGATGCC-1	SeuratProject	15066	3311	12.5979	7.6862	0.3916	10X_EC_pooled	1	1	9	1	0.0858	-6.3932	-5.4397	Secretory
AAAGAACAGCCTATCA-1	SeuratProject	16506	4670	11.5958	6.1675	1.0542	10X_EC_pooled	4	4	10	4	-0.1195	-0.8173	3.2875	Immature ciliated
AAAGAACAGGCTGTAG-1	SeuratProject	13059	3588	18.9984	11.2107	0.4595	10X_EC_pooled	2	2	3	2	-0.0623	-8.6183	-0.9498	Immature secretory
AAAGAACCACGAGGTA-1	SeuratProject	14071	4141	15.4147	5.0458	0.9026	10X_EC_pooled	0	0	0	0	-0.0083	11.2078	4.3386	Ciliated
AAAGAACCAGCAGACA-1	SeuratProject	10819	2844	12.6629	8.3926	0.268	10X_EC_pooled	1	1	5	1	0.0964	-9.5811	-6.0066	Secretory
AAAGAACCAGGGACTA-1	SeuratProject	16671	4566	11.427	6.6283	1.4756	10X_EC_pooled	0	0	7	0	-0.0095	9.527	-1.5682	Ciliated
AAAGAACCATCGGTTA-1	SeuratProject	17000	4296	9.9588	8.7294	0.9	10X_EC_pooled	3	3	8	3	0.7056	-5.1206	5.9522	Basal
AAAGAACGTATGCGTT-1	SeuratProject	14342	4478	12.8295	4.9505	0.8576	10X_EC_pooled	0	0	2	0	0.0566	9.9736	1.0602	Ciliated
AAAGAACGTGCCTACG-1	SeuratProject	7248	2469	13.4934	6.926	0.4691	10X_EC_pooled	1	1	1	1	-0.0734	-7.4737	-4.5378	Secretory
AAAGAACTCGCCGAAC-1	SeuratProject	13078	4029	18.5044	6.8206	0.52	10X_EC_pooled	4	4	10	4	-0.1278	0.2072	3.1623	Immature ciliated
AAAGAACTCTACGGTA-1	SeuratProject	14922	3421	9.0671	13.8721	0.5361	10X_EC_pooled	2	2	3	2	-0.0963	-7.4135	2.1754	Immature secretory
AAAGGATAGGCGTTGA-1	SeuratProject	6111	2421	15.8403	6.9874	0.7691	10X_EC_pooled	0	0	7	0	-0.0117	9.0996	-2.2468	Ciliated
AAAGGATGTAACCCTA-1	SeuratProject	10638	3191	11.6375	6.7494	0.3854	10X_EC_pooled	1	1	1	1	0.1968	-7.0122	-3.8423	Secretory
AAAGGATTCAGTCATG-1	SeuratProject	15895	3946	7.6439	13.6961	0.4781	10X_EC_pooled	2	2	3	2	-0.051	-7.5049	1.5149	Immature secretory
AAAGGATTCGGACTTA-1	SeuratProject	12037	3175	15.7431	14.4139	0.4071	10X_EC_pooled	2	2	3	2	-0.1552	-9.1764	-0.0177	Immature secretory
AAAGGATTCGTCCATC-1	SeuratProject	10415	3295	14.2103	9.6591	0.4897	10X_EC_pooled	1	1	4	1	0.0261	-8.018	-3.4126	Secretory
AAAGGATTCTCGAGTA-1	SeuratProject	13772	3909	9.1563	11.1458	0.3558	10X_EC_pooled	1	1	1	1	0.1651	-5.0032	-4.7744	Secretory
AAAGGGCAGGCGATAC-1	SeuratProject	9289	3307	16.2343	8.6339	0.6136	10X_EC_pooled	4	4	11	4	-0.23	-1.0205	2.3573	Immature ciliated
AAAGGGCCAAATGATG-1	SeuratProject	7913	2835	19.4111	4.7643	0.3412	10X_EC_pooled	1	1	5	1	-0.0376	-8.5159	-5.5268	Secretory
AAAGGGCCAGTAGTGG-1	SeuratProject	9115	2862	14.7669	11.8486	0.4717	10X_EC_pooled	1	1	5	1	0.0569	-8.7321	-5.9787	Secretory
AAAGGGCGTCATATGC-1	SeuratProject	7850	2692	15.1847	8.3057	0.4713	10X_EC_pooled	0	0	2	0	-0.2459	11.5325	0.7867	Ciliated
AAAGGGCGTCTAATCG-1	SeuratProject	9000	3230	9.0444	7.5222	0.7111	10X_EC_pooled	0	0	2	0	-0.0669	11.2536	1.2497	Ciliated
AAAGGGCGTGAGATCG-1	SeuratProject	8374	2600	15.3929	12.9329	0.7404	10X_EC_pooled	3	3	8	3	0.0515	-7.2957	5.761	Basal
AAAGGGCGTTAATGAG-1	SeuratProject	6536	2756	16.0649	5.967	0.918	10X_EC_pooled	0	0	0	0	-0.1362	9.2755	3.9354	Ciliated
AAAGGGCGTTCAGGTT-1	SeuratProject	9728	3110	21.1349	9.9301	0.4934	10X_EC_pooled	1	1	4	1	0.0752	-9.2468	-1.7223	Secretory
AAAGGGCTCTCTCGCA-1	SeuratProject	9293	3146	17.1312	7.3711	0.6995	10X_EC_pooled	0	0	7	0	-0.1115	9.9196	-1.0683	Ciliated
AAAGGGCTCTTGCGCT-1	SeuratProject	11189	3764	13.8618	6.0953	0.7239	10X_EC_pooled	0	0	7	0	-0.1093	10.1697	-0.6537	Ciliated
AAAGGTAAGATTAGTG-1	SeuratProject	7075	2236	15.3074	14.3039	0.4523	10X_EC_pooled	2	2	3	2	0.1066	-7.8574	0.5336	Immature secretory
AAAGGTAAGCCTCGTG-1	SeuratProject	7302	2303	21.7612	9.6549	0.5478	10X_EC_pooled	1	1	4	1	0.0201	-9.32	-2.4374	Secretory
AAAGGTACAACTTGGT-1	SeuratProject	15783	3985	12.8746	10.7521	0.4879	10X_EC_pooled	1	1	4	1	-0.0443	-8.2897	-1.5	Secretory
AAAGGTACACCGTGGT-1	SeuratProject	11601	3882	14.0419	5.9047	0.7241	10X_EC_pooled	0	0	2	0	0.035	9.6204	0.8668	Ciliated
AAAGGTACACTTGACA-1	SeuratProject	14917	4109	14.0846	10.4243	0.4492	10X_EC_pooled	1	1	4	1	-0.0458	-8.489	-1.7924	Secretory
AAAGGTAGTAACACGG-1	SeuratProject	7661	2350	19.0054	10.1945	0.5613	10X_EC_pooled	1	1	4	1	-0.0194	-9.1732	-2.8674	Secretory
AAAGGTAGTAACTAAG-1	SeuratProject	11037	3057	15.0494	9.6222	0.3896	10X_EC_pooled	1	1	4	1	0.1533	-8.904	-2.0995	Secretory
AAAGGTAGTAGTGTGG-1	SeuratProject	8824	2899	18.7897	5.2244	0.748	10X_EC_pooled	0	0	7	0	-0.0098	11.0617	0.1118	Ciliated
AAAGGTAGTCGTGGTC-1	SeuratProject	11305	3100	17.6117	12.5166	0.5927	10X_EC_pooled	2	2	3	2	-0.0005	-8.0651	-0.388	Immature secretory
AAAGGTAGTTCAGTAC-1	SeuratProject	20690	5327	15.3262	7.5254	0.9908	10X_EC_pooled	3	3	12	3	0.0935	-4.5068	6.0705	Basal
AAAGGTAGTTGTGTAC-1	SeuratProject	6366	2143	11.5928	10.132	0.4084	10X_EC_pooled	1	1	4	1	0.177	-9.9867	-3.4514	Secretory
AAAGGTATCAATCCGA-1	SeuratProject	12578	3323	19.1684	6.2093	0.2942	10X_EC_pooled	1	1	5	1	-0.056	-9.2896	-4.3859	Secretory
AAAGGTATCTGGGTCG-1	SeuratProject	6339	2146	16.1697	8.2032	0.4417	10X_EC_pooled	1	1	1	1	-0.2172	-5.9556	-4.0172	Secretory
AAAGTCCAGCAACAGC-1	SeuratProject	10751	3200	10.1572	8.4922	0.4279	10X_EC_pooled	1	1	5	1	0.1573	-9.3386	-6.1898	Secretory
AAAGTCCAGCATTTGC-1	SeuratProject	12139	3729	15.6191	4.8027	1.2522	10X_EC_pooled	0	0	0	0	-0.145	10.3359	4.7213	Ciliated
AAAGTCCAGCCTCTCT-1	SeuratProject	11489	3563	16.0762	9.174	0.3395	10X_EC_pooled	2	2	3	2	-0.194	-7.1693	-0.6156	Immature secretory
AAAGTCCAGGACAGTC-1	SeuratProject	14521	4375	14.5789	5.7021	0.7575	10X_EC_pooled	0	0	2	0	-0.0526	10.3147	2.111	Ciliated
AAAGTCCAGTACAACA-1	SeuratProject	17696	4931	24.9039	3.7805	0.7177	10X_EC_pooled	0	0	7	0	0.0507	8.9157	-0.0799	Ciliated
AAAGTCCAGTGGTTAA-1	SeuratProject	8456	3162	18.0345	4.0681	0.6741	10X_EC_pooled	0	0	6	0	0.0666	10.4723	3.0024	Ciliated
AAAGTCCCAGATTTCG-1	SeuratProject	10998	2959	15.6665	10.5565	1.1911	10X_EC_pooled	3	3	8	3	-0.0288	-6.4317	5.8225	Basal
AAAGTCCCAGGTGACA-1	SeuratProject	24396	6010	15.9206	5.0049	0.6435	10X_EC_pooled	0	0	0	0	0.1748	9.1709	3.0747	Ciliated
AAAGTCCCATCAGTGT-1	SeuratProject	20867	4863	21.8431	6.1437	0.3882	10X_EC_pooled	1	1	1	1	0.102	-5.8779	-5.4268	Secretory
AAAGTCCCATGGCTGC-1	SeuratProject	14892	4440	12.3758	6.7016	0.9401	10X_EC_pooled	0	0	0	0	-0.0647	10.7263	4.7865	Ciliated
AAAGTCCGTACAAGTA-1	SeuratProject	11417	3549	15.7835	7.5677	0.7971	10X_EC_pooled	4	4	10	4	0.0884	-1.0821	2.827	Immature ciliated
AAAGTCCGTCAAACGG-1	SeuratProject	12700	3068	15.0472	14.4488	0.4724	10X_EC_pooled	2	2	3	2	-0.0933	-8.5657	-0.2735	Immature secretory
AAAGTCCGTTGTTGCA-1	SeuratProject	11057	3725	10.2107	5.0828	0.6783	10X_EC_pooled	1	1	1	1	0.5909	-7.0002	-5.2734	Secretory
AAAGTCCTCACTACGA-1	SeuratProject	14107	4075	18.1116	4.6714	0.7372	10X_EC_pooled	0	0	7	0	-0.1186	9.7934	-0.2298	Ciliated
AAAGTCCTCACTTGGA-1	SeuratProject	6725	2341	15.9554	11.3309	0.8327	10X_EC_pooled	2	2	3	2	-0.1147	-7.9557	0.7847	Immature secretory
AAAGTCCTCCCTCGTA-1	SeuratProject	10953	3253	12.5902	10.6364	0.5295	10X_EC_pooled	2	2	3	2	-0.0881	-9.131	0.0249	Immature secretory
AAAGTCCTCTACCTTA-1	SeuratProject	7862	3191	17.5019	2.7601	3.0527	10X_EC_pooled	4	4	10	4	-0.2036	1.4462	4.274	Immature ciliated
AAAGTCCTCTTGTTAC-1	SeuratProject	14399	4485	12.3897	5.6462	0.8473	10X_EC_pooled	0	0	0	0	0.0354	9.7117	4.5523	Ciliated
AAAGTGAAGAACCCGA-1	SeuratProject	17177	4841	18.1114	5.0183	0.7976	10X_EC_pooled	0	0	0	0	0.0934	10.6503	3.6048	Ciliated
AAAGTGACAGAGGCTA-1	SeuratProject	9968	3434	13.744	6.7917	0.8628	10X_EC_pooled	0	0	7	0	-0.0027	9.3797	-1.9294	Ciliated
AAAGTGAGTCTGTCCT-1	SeuratProject	7184	2940	12.9454	5.554	0.6125	10X_EC_pooled	0	0	2	0	0.1343	9.5876	2.7439	Ciliated
AAAGTGAGTGTGTTTG-1	SeuratProject	11546	3200	13.6238	11.3459	0.4071	10X_EC_pooled	1	1	5	1	0.0315	-9.344	-4.3946	Secretory
AAAGTGATCAAGGAGC-1	SeuratProject	20669	5157	15.3999	7.325	0.5709	10X_EC_pooled	1	1	1	1	0.3152	8.574	-2.7373	Secretory
AAAGTGATCGTTGTAG-1	SeuratProject	8766	2973	13.8946	10.073	0.5133	10X_EC_pooled	2	2	3	2	-0.1246	-9.5292	-1.1875	Immature secretory
AAATGGAAGCACAAAT-1	SeuratProject	16537	4828	17.4457	3.4408	1.1248	10X_EC_pooled	0	0	0	0	0.0271	9.8536	4.4239	Ciliated
AAATGGAAGGAAAGAC-1	SeuratProject	6183	2136	19.2463	10.3833	0.744	10X_EC_pooled	2	2	3	2	-0.1915	-6.9949	2.4723	Immature secretory
AAATGGAAGGCAGTCA-1	SeuratProject	16728	4563	16.7145	5.3682	1.1119	10X_EC_pooled	0	0	0	0	0.0864	11.437	4.5265	Ciliated
AAATGGACAATACGAA-1	SeuratProject	9405	3414	11.1536	5.4226	1.4673	10X_EC_pooled	0	0	0	0	0.188	9.7352	4.1442	Ciliated
AAATGGACACAGTCCG-1	SeuratProject	7794	3039	16.0765	5.2733	0.7955	10X_EC_pooled	0	0	6	0	-0.257	9.214	2.0744	Ciliated
AAATGGACATTCTCCG-1	SeuratProject	20289	4021	16.5361	8.8619	0.2859	10X_EC_pooled	1	1	9	1	-0.1169	-6.3756	-6.305	Secretory
AAATGGAGTACATTGC-1	SeuratProject	12135	3895	18.7639	5.752	0.4038	10X_EC_pooled	0	0	0	0	-0.0799	9.1197	3.2572	Ciliated
AAATGGAGTTTCACAG-1	SeuratProject	13364	3718	11.067	6.9141	0.5388	10X_EC_pooled	1	1	9	1	-0.0577	-6.4467	-6.1448	Secretory
AAATGGATCAAGCCAT-1	SeuratProject	19493	4398	18.3297	9.0751	0.5592	10X_EC_pooled	3	3	12	3	-0.0893	-6.5323	5.1424	Basal
AAATGGATCACCTCGT-1	SeuratProject	24444	5694	7.5315	5.2324	3.3219	10X_EC_pooled	4	4	10	4	-0.1452	1.5998	4.3879	Immature ciliated
AACAAAGAGAACGCGT-1	SeuratProject	12901	3116	16.1228	6.8367	0.2558	10X_EC_pooled	1	1	5	1	-0.0299	-9.1782	-6.9361	Secretory
AACAAAGAGCCTCAGC-1	SeuratProject	10617	3269	14.9571	9.0138	0.405	10X_EC_pooled	1	1	5	1	-0.0161	-7.3187	-5.0319	Secretory
AACAAAGAGGGTTTCT-1	SeuratProject	10133	3335	14.2505	10.1648	0.2665	10X_EC_pooled	1	1	4	1	-0.1088	-9.804	-2.9975	Secretory
AACAAAGAGTATTAGG-1	SeuratProject	11172	3896	11.9585	6.3373	0.7071	10X_EC_pooled	0	0	0	0	-0.1422	8.5104	5.1819	Ciliated
AACAAAGCACAAGCCC-1	SeuratProject	13332	3703	15.444	9.2109	0.4875	10X_EC_pooled	1	1	4	1	0.1	-9.4411	-3.2575	Secretory
AACAAAGCACTTGGCG-1	SeuratProject	15454	4458	23.6573	5.9532	1.6371	10X_EC_pooled	3	3	12	3	-0.1211	-4.4373	6.298	Basal
AACAAAGCATTCAGCA-1	SeuratProject	6497	2460	22.5181	6.7416	0.354	10X_EC_pooled	1	1	4	1	-0.1333	-10.079	-3.457	Secretory
AACAAAGGTACAGAAT-1	SeuratProject	15847	3694	19.6189	7.5345	0.4291	10X_EC_pooled	1	1	9	1	-0.0051	-7.5071	-6.0348	Secretory
AACAAAGGTGTTATCG-1	SeuratProject	18008	4273	16.2317	8.4074	0.2888	10X_EC_pooled	1	1	4	1	0.0047	-8.7712	-2.9767	Secretory
AACAAAGTCGAGTCCG-1	SeuratProject	24454	5488	12.775	9.2623	0.548	10X_EC_pooled	1	1	1	1	-0.0379	-7.3336	-3.3341	Secretory
AACAAAGTCGGCCTTT-1	SeuratProject	21387	4551	16.3604	11.0347	0.4582	10X_EC_pooled	1	1	4	1	-0.048	-9.1118	-4.2085	Secretory
AACAAAGTCTCGTCGT-1	SeuratProject	8454	3430	14.5493	4.9207	0.5914	10X_EC_pooled	0	0	6	0	-0.0373	8.209	4.2926	Ciliated
AACAAAGTCTGACCCT-1	SeuratProject	6781	2712	10.1755	7.7865	0.6046	10X_EC_pooled	1	1	4	1	0.059	-8.8276	-2.8349	Secretory
AACAAAGTCTGTACAG-1	SeuratProject	7102	2257	19.938	8.3498	0.7322	10X_EC_pooled	3	3	8	3	-0.1724	-6.54	5.2194	Basal
AACAACCAGAGAGTTT-1	SeuratProject	17100	4875	14.4211	5.6023	0.8772	10X_EC_pooled	0	0	2	0	0.0055	11.1276	1.3435	Ciliated
AACAACCAGATCCCGC-1	SeuratProject	9678	2925	9.8161	5.3007	0.6923	10X_EC_pooled	1	1	1	1	0.0661	-4.5982	-3.9411	Secretory
AACAACCAGCACGATG-1	SeuratProject	10399	3054	15.9342	6.2506	0.327	10X_EC_pooled	1	1	1	1	-0.0055	-7.0081	-5.2597	Secretory
AACAACCAGTCGTCTA-1	SeuratProject	8547	3496	18.1233	4.3173	0.5148	10X_EC_pooled	0	0	6	0	0.0774	7.5471	2.9646	Ciliated
AACAACCAGTTTCAGC-1	SeuratProject	12340	4196	11.5478	5.5592	1.0535	10X_EC_pooled	0	0	0	0	0.0551	8.8674	2.7017	Ciliated
AACAACCCACTTTATC-1	SeuratProject	9990	3717	15.7658	3.6637	0.8208	10X_EC_pooled	0	0	6	0	0.1016	7.8684	2.4472	Ciliated
AACAACCCATCTCGTC-1	SeuratProject	7087	2783	24.3686	3.6687	0.4233	10X_EC_pooled	0	0	6	0	0.0371	7.0789	3.4555	Ciliated
AACAACCGTACGGGAT-1	SeuratProject	13080	3462	12.1483	9.1667	0.2905	10X_EC_pooled	1	1	9	1	-0.0899	-7.6503	-7.3548	Secretory
AACAACCTCACTGCTC-1	SeuratProject	6454	2634	22.7456	2.7115	0.7282	10X_EC_pooled	0	0	6	0	0.0822	6.8343	2.8505	Ciliated
AACAACCTCATTTCCA-1	SeuratProject	12087	3465	9.2082	12.2611	0.6122	10X_EC_pooled	3	3	8	3	0.029	-6.5393	6.1876	Basal
AACAACCTCTCATGCC-1	SeuratProject	11935	3946	9.0742	6.7281	1.0473	10X_EC_pooled	0	0	2	0	0.0261	11.0815	1.1841	Ciliated
AACAAGAAGATTGTGA-1	SeuratProject	13168	3367	16.7375	11.7254	0.7974	10X_EC_pooled	3	3	8	3	0.3027	-6.083	6.415	Basal
AACAAGAAGCAGTCTT-1	SeuratProject	14937	4326	11.9971	6.0521	0.9574	10X_EC_pooled	0	0	2	0	0.0142	11.2241	2.2583	Ciliated
AACAAGAAGGGACAGG-1	SeuratProject	20524	4936	12.673	11.7521	0.6431	10X_EC_pooled	3	3	8	3	0.0905	-6.8197	4.8808	Basal
AACAAGACACGCCACA-1	SeuratProject	20989	5301	12.1587	5.7602	0.8814	10X_EC_pooled	0	0	2	0	0.0862	10.3263	0.5033	Ciliated
AACAAGACAGATCACT-1	SeuratProject	7468	3198	8.9984	4.7134	1.0177	10X_EC_pooled	0	0	0	0	-0.0154	9.3068	3.5773	Ciliated
AACAAGACAGCAGACA-1	SeuratProject	14336	4652	12.6674	4.8689	0.9905	10X_EC_pooled	0	0	0	0	-0.0381	8.8836	2.5319	Ciliated
AACAAGAGTAGCTTTG-1	SeuratProject	16137	4753	13.9865	6.3085	0.725	10X_EC_pooled	0	0	6	0	-0.0359	9.4624	1.6292	Ciliated
AACAAGAGTGATACCT-1	SeuratProject	14740	4251	14.5047	6.6079	1.0312	10X_EC_pooled	0	0	0	0	0.0538	10.9807	4.4415	Ciliated
AACAAGAGTGTCATGT-1	SeuratProject	12710	2672	12.2895	9.4965	0.3462	10X_EC_pooled	1	1	5	1	-0.2211	-9.6642	-5.361	Secretory
AACAAGAGTTACACTG-1	SeuratProject	16043	4078	11.7123	10.8147	0.2743	10X_EC_pooled	1	1	5	1	0.0584	-8.3912	-5.9661	Secretory
AACAAGATCAGGAAGC-1	SeuratProject	11925	3952	17.0901	6.4906	0.5283	10X_EC_pooled	0	0	7	0	-0.1575	8.7535	-2.5887	Ciliated
AACAAGATCGATTGGT-1	SeuratProject	8249	3081	12.4136	7.6252	0.497	10X_EC_pooled	0	0	2	0	-0.0686	11.5715	2.6949	Ciliated
AACACACAGATGGCAC-1	SeuratProject	8331	3039	10.3109	5.9777	1.1403	10X_EC_pooled	0	0	0	0	-0.1145	11.7842	3.4362	Ciliated
AACACACCAAACTAAG-1	SeuratProject	16140	5040	15.2726	4.2503	0.7497	10X_EC_pooled	0	0	6	0	0.1572	8.1823	2.3398	Ciliated
AACACACCAACTACGT-1	SeuratProject	21496	5095	10.5927	7.6107	0.4326	10X_EC_pooled	1	1	1	1	0.0146	-6.1539	-2.1051	Secretory
AACACACGTAGTATAG-1	SeuratProject	10505	3678	13.6792	7.3774	0.8567	10X_EC_pooled	4	4	10	4	-0.0317	-0.3071	2.6325	Immature ciliated
AACAGGGAGCACTAGG-1	SeuratProject	15681	3134	13.3027	18.0983	0.6632	10X_EC_pooled	2	2	3	2	-0.1578	-7.564	2.0825	Immature secretory
AACAGGGCAAACTGCT-1	SeuratProject	7486	3075	13.6388	5.2498	0.5744	10X_EC_pooled	0	0	6	0	0.0236	9.3112	1.8064	Ciliated
AACAGGGCACCCAAGC-1	SeuratProject	16051	3713	16.8837	10.3856	0.6666	10X_EC_pooled	3	3	3	3	-0.1116	-6.9215	3.7144	Basal
AACAGGGGTTGCTTGA-1	SeuratProject	10680	2664	21.1798	9.8034	0.2622	10X_EC_pooled	2	2	3	2	-0.2153	-8.1452	-1.0581	Immature secretory
AACAGGGTCATTGTGG-1	SeuratProject	10266	3357	15.3127	5.4939	1.4514	10X_EC_pooled	0	0	0	0	0.1528	11.421	4.2328	Ciliated
AACAGGGTCCGCGAGT-1	SeuratProject	7189	3059	18.5422	3.8392	0.6538	10X_EC_pooled	0	0	6	0	0.0255	8.3265	3.3547	Ciliated
AACAGGGTCCTGGGAC-1	SeuratProject	14347	3498	12.3928	16.1358	0.3067	10X_EC_pooled	2	2	3	2	-0.2805	-8.6999	0.4688	Immature secretory
AACAGGGTCGCTAGCG-1	SeuratProject	13710	4536	12.4654	4.6389	0.7586	10X_EC_pooled	0	0	0	0	-0.0622	9.3877	3.2248	Ciliated
AACAGGGTCGCTTGAA-1	SeuratProject	14440	4548	11.1911	5.2839	0.741	10X_EC_pooled	0	0	0	0	0.0384	11.199	3.3079	Ciliated
AACAGGGTCGTCAGAT-1	SeuratProject	8207	2610	15.4015	7.3961	0.2315	10X_EC_pooled	1	1	9	1	-0.1198	-7.7624	-7.2633	Secretory
AACCAACAGACCTCAT-1	SeuratProject	8908	2624	11.1136	13.7629	0.6399	10X_EC_pooled	3	3	8	3	-0.0668	-6.7262	5.2267	Basal
AACCAACAGCTTTCCC-1	SeuratProject	15612	4400	10.2677	8.2885	0.4868	10X_EC_pooled	4	4	11	4	0.1834	-2.4455	1.2297	Immature ciliated
AACCAACCAGGACGAT-1	SeuratProject	14123	4276	17.3759	5.3884	0.8001	10X_EC_pooled	4	4	10	4	0.0174	-0.7727	3.1194	Immature ciliated
AACCAACGTACAAGCG-1	SeuratProject	16821	4244	14.5651	10.9744	0.3924	10X_EC_pooled	1	1	1	1	-0.0592	-5.1763	-4.889	Secretory
AACCAACGTCCGGTGT-1	SeuratProject	15883	4749	15.2049	5.5783	0.7744	10X_EC_pooled	0	0	6	0	0.0404	8.9794	1.7747	Ciliated
AACCAACGTGCGTTTA-1	SeuratProject	19810	4562	14.5432	6.7845	0.3382	10X_EC_pooled	1	1	5	1	0.0134	-7.7992	-5.2049	Secretory
AACCAACGTTCCAAAC-1	SeuratProject	10687	3862	12.6322	5.2026	0.9451	10X_EC_pooled	0	0	0	0	-0.0664	8.8414	2.5739	Ciliated
AACCAACTCAGTCACA-1	SeuratProject	13210	3703	15.1552	9.6442	0.5602	10X_EC_pooled	2	2	3	2	0.0457	-7.9531	-0.1962	Immature secretory
AACCACAAGATTGTGA-1	SeuratProject	11625	3846	20.4473	6.2882	0.3785	10X_EC_pooled	1	1	4	1	0.052	-7.9996	-2.7424	Secretory
AACCACACAGGTTCCG-1	SeuratProject	7439	2820	23.202	4.0194	0.7125	10X_EC_pooled	1	1	1	1	0.0001	-5.4416	-4.7692	Secretory
AACCACACATACACCA-1	SeuratProject	15134	4041	12.2836	6.2178	0.6079	10X_EC_pooled	1	1	1	1	0.0771	-4.6259	-4.1418	Secretory
AACCACAGTATACCCA-1	SeuratProject	6288	2386	12.6431	8.7945	0.3181	10X_EC_pooled	1	1	5	1	-0.1844	-7.444	-5.0526	Secretory
AACCACAGTCTAGGCC-1	SeuratProject	12884	3485	8.9801	7.746	0.4191	10X_EC_pooled	1	1	9	1	0.2148	-6.1483	-6.4537	Secretory
AACCACAGTGCTCCGA-1	SeuratProject	14556	4354	14.0904	5.1663	0.8725	10X_EC_pooled	0	0	2	0	0.1372	10.6476	1.68	Ciliated
AACCACAGTGTCTTCC-1	SeuratProject	14724	4687	10.3776	5.3722	0.944	10X_EC_pooled	0	0	0	0	0.1217	9.3318	3.3226	Ciliated
AACCACATCGCTAATG-1	SeuratProject	7395	2213	11.9135	14.8208	0.5409	10X_EC_pooled	2	2	3	2	0.0622	-7.4611	1.7431	Immature secretory
AACCATGAGCATGGGT-1	SeuratProject	8379	2811	21.8761	9.1419	0.5251	10X_EC_pooled	1	1	4	1	-0.0167	-8.8896	-1.6027	Secretory
AACCATGAGCGGCTCT-1	SeuratProject	12293	3286	13.3003	13.4629	0.5125	10X_EC_pooled	4	4	11	4	-0.1922	-3.4249	0.6121	Immature ciliated
AACCATGAGTTGAATG-1	SeuratProject	17347	4136	15.8183	8.3876	0.4727	10X_EC_pooled	1	1	1	1	0.0745	-7.9886	-4.6663	Secretory
AACCATGCAAACCACT-1	SeuratProject	13009	4061	14.9896	5.1887	0.8533	10X_EC_pooled	0	0	2	0	-0.0202	9.7362	0.9081	Ciliated
AACCATGCACGCAAAG-1	SeuratProject	15794	3358	13.3848	8.3133	0.2723	10X_EC_pooled	1	1	9	1	0.0317	-8.0329	-7.213	Secretory
AACCATGCAGACCAGA-1	SeuratProject	18616	5234	14.1975	5.8015	0.8702	10X_EC_pooled	3	3	12	3	0.2705	-4.2837	6.1296	Basal
AACCATGCAGTTAAAG-1	SeuratProject	10510	2936	17.8782	5.9562	0.4567	10X_EC_pooled	1	1	5	1	0.0932	-8.878	-4.7857	Secretory
AACCATGGTGCATTAC-1	SeuratProject	13843	4161	12.9596	6.7977	0.9319	10X_EC_pooled	0	0	2	0	-0.1368	10.2435	1.7954	Ciliated
AACCATGTCGCAATTG-1	SeuratProject	16759	4702	13.6225	6.0922	1.1755	10X_EC_pooled	4	4	10	4	-0.0932	-0.1286	4.0402	Immature ciliated
AACCCAAAGAACGTGC-1	SeuratProject	19018	4419	14.6703	11.6574	0.4995	10X_EC_pooled	1	1	4	1	-0.0878	-8.6274	-3.3777	Secretory
AACCCAACAATTGCCA-1	SeuratProject	18711	5121	13.4039	6.1622	0.5932	10X_EC_pooled	0	0	6	0	0.0496	8.4982	1.2474	Ciliated
AACCCAACACATCATG-1	SeuratProject	12786	3681	19.3415	8.2199	0.2346	10X_EC_pooled	1	1	4	1	-0.0388	-7.8257	-2.0946	Secretory
AACCCAACAGACCTAT-1	SeuratProject	15077	4525	9.5045	5.7173	0.7163	10X_EC_pooled	0	0	6	0	-0.0231	9.3189	0.9231	Ciliated
AACCCAACAGATCACT-1	SeuratProject	13067	4201	11.4946	4.9131	0.8648	10X_EC_pooled	0	0	0	0	0.0104	10.5275	3.5856	Ciliated
AACCCAAGTACACTCA-1	SeuratProject	5986	2743	16.856	2.9903	0.7518	10X_EC_pooled	0	0	6	0	-0.0604	8.3568	0.7116	Ciliated
AACCCAAGTACTCGCG-1	SeuratProject	7542	1970	7.5577	9.5996	0.2652	10X_EC_pooled	1	1	5	1	-0.1297	-9.6122	-6.2159	Secretory
AACCCAAGTGTCCGTG-1	SeuratProject	8583	3074	17.4997	6.5595	0.734	10X_EC_pooled	0	0	2	0	-0.0784	10.6793	1.5725	Ciliated
AACCCAATCGTGGAAG-1	SeuratProject	8282	2397	16.8196	9.418	0.3381	10X_EC_pooled	1	1	5	1	-0.2745	-9.6311	-6.3743	Secretory
AACCTGAAGAGGATCC-1	SeuratProject	8681	2458	15.8392	10.8282	0.4608	10X_EC_pooled	1	1	1	1	0.0342	-7.2301	-4.5099	Secretory
AACCTGAAGCGCATCC-1	SeuratProject	23396	5001	13.8442	13.9426	0.4915	10X_EC_pooled	2	2	3	2	0.0575	-8.7905	0.4058	Immature secretory
AACCTGACAACTTGGT-1	SeuratProject	11926	4060	13.7599	4.4608	0.9391	10X_EC_pooled	0	0	0	0	-0.0215	8.9212	3.7126	Ciliated
AACCTGACATCTATCT-1	SeuratProject	17601	4669	14.4651	5.7951	0.5454	10X_EC_pooled	1	1	1	1	0.0976	-4.6707	-2.8222	Secretory
AACCTGAGTACCTTCC-1	SeuratProject	14606	3670	11.6938	12.2689	0.6641	10X_EC_pooled	2	2	3	2	-0.0774	-8.2187	1.1523	Immature secretory
AACCTGAGTAGTCGGA-1	SeuratProject	16501	4034	12.6901	13.381	0.8606	10X_EC_pooled	3	3	8	3	0.0812	-6.2924	6.1499	Basal
AACCTGAGTCAGACTT-1	SeuratProject	19354	5086	12.8346	4.986	1.1264	10X_EC_pooled	0	0	0	0	-0.043	11.3485	4.5021	Ciliated
AACCTGAGTGGACCAA-1	SeuratProject	12002	3818	16.6556	4.0243	0.8749	10X_EC_pooled	0	0	7	0	-0.0354	9.7126	-0.2089	Ciliated
AACCTGATCATCGACA-1	SeuratProject	19525	4447	17.1677	9.8387	0.338	10X_EC_pooled	1	1	5	1	-0.0881	-9.9128	-4.2294	Secretory
AACCTTTCAATGTCTG-1	SeuratProject	7112	3088	13.5405	2.784	0.9139	10X_EC_pooled	0	0	6	0	0.1434	7.4117	1.6604	Ciliated
AACCTTTCACGGCCAT-1	SeuratProject	8868	3365	24.5602	2.3342	1.0036	10X_EC_pooled	4	4	10	4	-0.1538	-0.6869	3.4159	Immature ciliated
AACCTTTCATTGTAGC-1	SeuratProject	8107	2689	15.6531	9.683	0.9128	10X_EC_pooled	3	3	8	3	-0.0598	-6.1836	4.8546	Basal
AACCTTTGTATTTCGG-1	SeuratProject	10749	3739	13.2384	6.2052	1.0792	10X_EC_pooled	0	0	2	0	-0.0002	9.7453	3.099	Ciliated
AACCTTTTCCAACTGA-1	SeuratProject	8626	3229	12.984	5.5878	0.5217	10X_EC_pooled	0	0	0	0	0.1727	9.1231	2.6754	Ciliated
AACCTTTTCCTCACTG-1	SeuratProject	13521	4304	14.1558	3.9198	0.9763	10X_EC_pooled	0	0	6	0	0.1615	8.2941	2.4128	Ciliated
AACCTTTTCCTGGTCT-1	SeuratProject	16396	4695	12.8263	5.1415	0.9088	10X_EC_pooled	0	0	2	0	-0.1079	9.1124	1.6889	Ciliated
AACCTTTTCGGTCGGT-1	SeuratProject	8567	3103	11.1241	6.6184	1.0505	10X_EC_pooled	0	0	0	0	0.2329	12.2231	3.2467	Ciliated
AACGAAAAGATACATG-1	SeuratProject	9920	3436	18.004	5.373	0.7359	10X_EC_pooled	0	0	2	0	0.1094	10.1671	3.4816	Ciliated
AACGAAACACCCAACG-1	SeuratProject	15185	4081	13.7768	8.0211	0.349	10X_EC_pooled	1	1	1	1	0.0118	-5.465	-4.2503	Secretory
AACGAAAGTAGGTTTC-1	SeuratProject	10741	3458	15.1662	6.5823	0.4469	10X_EC_pooled	0	0	0	0	-0.1144	10.8133	2.9779	Ciliated
AACGAAAGTCATTGCA-1	SeuratProject	6054	2299	12.3555	10.522	0.5946	10X_EC_pooled	4	4	11	4	-0.1509	-2.9323	0.9848	Immature ciliated
AACGAAATCTAGCCTC-1	SeuratProject	7102	2913	7.8429	6.5615	0.5491	10X_EC_pooled	0	0	7	0	-0.1377	8.5495	0.1701	Ciliated
AACGAAATCTCCAATT-1	SeuratProject	13755	3722	16.3359	9.3421	0.2254	10X_EC_pooled	1	1	1	1	-0.0448	-7.5815	-3.8597	Secretory
AACGGGAAGCATGATA-1	SeuratProject	8905	2427	14.2055	10.0955	0.292	10X_EC_pooled	1	1	9	1	0.1687	-8.5449	-6.586	Secretory
AACGGGAAGCATTGTC-1	SeuratProject	7552	2387	13.8771	8.0244	0.3443	10X_EC_pooled	1	1	5	1	-0.0916	-9.4273	-6.1074	Secretory
AACGGGAAGCCTATTG-1	SeuratProject	12540	4116	15.1914	5.6539	0.6699	10X_EC_pooled	0	0	2	0	0.0127	10.4586	2.6243	Ciliated
AACGGGAAGGGAACAA-1	SeuratProject	12909	4264	12.9987	5.7402	0.9218	10X_EC_pooled	0	0	0	0	-0.1586	9.3961	2.8224	Ciliated
AACGGGACAACATACC-1	SeuratProject	7111	2335	23.8926	8.7329	0.6047	10X_EC_pooled	3	3	8	3	-0.1805	-6.3939	4.9564	Basal
AACGGGACACTCCGAG-1	SeuratProject	10762	3186	12.507	10.9738	0.6504	10X_EC_pooled	1	1	5	1	-0.08	-9.8129	-4.3473	Secretory
AACGGGACATCACGGC-1	SeuratProject	13714	3538	13.9492	11.1054	0.3281	10X_EC_pooled	1	1	4	1	0.1568	-8.6881	-4.051	Secretory
AACGGGAGTGGACTGA-1	SeuratProject	9995	3476	17.2586	5.0925	0.9505	10X_EC_pooled	0	0	0	0	-0.1788	10.7457	2.8516	Ciliated
AACGGGAGTGTAAATG-1	SeuratProject	16155	4191	24.104	10.5664	0.3405	10X_EC_pooled	2	2	3	2	0.0706	-8.3356	0.0893	Immature secretory
AACGGGAGTTGATGTC-1	SeuratProject	7779	3212	11.1582	6.4533	0.9513	10X_EC_pooled	0	0	6	0	0.057	8.7425	0.9802	Ciliated
AACGGGATCTTAGCCC-1	SeuratProject	10637	3606	15.0794	5.7911	0.8273	10X_EC_pooled	0	0	0	0	-0.0905	10.2361	3.3796	Ciliated
AACGGGATCTTCGATT-1	SeuratProject	6470	2855	19.9073	2.442	1.0046	10X_EC_pooled	0	0	6	0	-0.1649	6.76	2.7292	Ciliated
AACGTCAAGAGTCAAT-1	SeuratProject	14197	4254	11.3263	5.8815	0.81	10X_EC_pooled	0	0	7	0	-0.0474	10.8546	-0.2608	Ciliated
AACGTCAAGCCTCGTG-1	SeuratProject	8093	3097	16.5204	5.4244	0.5684	10X_EC_pooled	0	0	2	0	0.1211	10.4697	2.3674	Ciliated
AACGTCAAGCGAGGAG-1	SeuratProject	6106	2613	20.2915	4.5201	0.4258	10X_EC_pooled	0	0	7	0	0.0331	10.1681	0.6905	Ciliated
AACGTCAAGTGCAACG-1	SeuratProject	6789	2398	22.7869	7.4385	0.7954	10X_EC_pooled	3	3	8	3	0.1876	-5.6441	5.0976	Basal
AACGTCACAGGCGAAT-1	SeuratProject	9360	3191	13.5791	7.1474	0.6731	10X_EC_pooled	0	0	2	0	-0.0486	11.5195	2.024	Ciliated
AACGTCACAGTCAGAG-1	SeuratProject	15359	4496	11.2572	7.1684	0.9766	10X_EC_pooled	4	4	10	4	-0.0585	-0.4646	3.2401	Immature ciliated
AACGTCAGTGGACCAA-1	SeuratProject	19876	4372	17.3576	7.7531	0.4377	10X_EC_pooled	1	1	1	1	0.0239	-7.0373	-3.8307	Secretory
AACGTCAGTGGGCTCT-1	SeuratProject	11056	3456	13.712	7.2449	1.004	10X_EC_pooled	4	4	10	4	-0.2096	-0.5825	3.6348	Immature ciliated
AACTTCTAGCGATGAC-1	SeuratProject	15302	4440	15.9587	5.9077	0.6796	10X_EC_pooled	0	0	2	0	-0.0628	11.1982	3.6454	Ciliated
AACTTCTAGGTGGTTG-1	SeuratProject	16982	4674	12.0009	5.3881	0.6772	10X_EC_pooled	0	0	7	0	0.2036	10.1166	-0.4133	Ciliated
AACTTCTCAACTGAAA-1	SeuratProject	8225	2718	14.4681	9.6292	0.2796	10X_EC_pooled	1	1	4	1	-0.0967	-9.6639	-3.4052	Secretory
AACTTCTCACTGCTTC-1	SeuratProject	16750	4004	13.2537	15.2537	0.4119	10X_EC_pooled	2	2	3	2	-0.2264	-8.9916	0.7171	Immature secretory
AACTTCTCAGACCCGT-1	SeuratProject	8162	2944	17.5692	6.0279	0.5268	10X_EC_pooled	1	1	1	1	0.0298	-7.1089	-3.9193	Secretory
AACTTCTGTACGACTT-1	SeuratProject	14399	4587	13.119	4.2225	1.2848	10X_EC_pooled	0	0	0	0	0.1386	8.9513	4.2507	Ciliated
AACTTCTGTGACACGA-1	SeuratProject	21574	4793	15.9776	8.6864	0.5099	10X_EC_pooled	1	1	4	1	-0.0642	-7.6553	-2.3417	Secretory
AACTTCTTCGGAAACG-1	SeuratProject	8734	3089	18.2047	6.5377	0.6984	10X_EC_pooled	0	0	2	0	-0.0629	11.71	2.5862	Ciliated
AACTTCTTCGTGTGGC-1	SeuratProject	7475	2464	18.3679	8.4281	0.6421	10X_EC_pooled	1	1	4	1	-0.1506	-9.8689	-3.9207	Secretory
AAGAACACAGGTGACA-1	SeuratProject	14728	3417	8.9557	13.5864	1.0049	10X_EC_pooled	3	3	3	3	-0.1229	-7.0673	3.7156	Basal
AAGAACAGTACTAAGA-1	SeuratProject	16194	3907	16.7778	7.3546	0.2902	10X_EC_pooled	1	1	5	1	0.0437	-7.213	-5.7305	Secretory
AAGAACATCAGCCTTC-1	SeuratProject	9643	2982	15.0264	8.8147	0.5185	10X_EC_pooled	3	3	8	3	0.3552	-5.9899	4.9698	Basal
AAGAACATCGACATTG-1	SeuratProject	8473	3229	15.3429	6.0073	0.5193	10X_EC_pooled	0	0	7	0	-0.1631	9.1238	-1.8793	Ciliated
AAGACAAAGAACAGGA-1	SeuratProject	12114	3173	8.3457	16.2952	0.4623	10X_EC_pooled	2	2	3	2	-0.0873	-8.4733	-0.0737	Immature secretory
AAGACAAAGGTAAAGG-1	SeuratProject	14451	3984	23.1057	6.5532	0.5467	10X_EC_pooled	0	0	7	0	-0.0292	10.2732	-0.9419	Ciliated
AAGACAACACCGCTAG-1	SeuratProject	24738	5094	4.871	7.923	0.3719	10X_EC_pooled	1	1	9	1	0.1658	-6.0404	-5.9802	Secretory
AAGACAACAGATTTCG-1	SeuratProject	11254	3111	7.4551	11.7736	0.8353	10X_EC_pooled	3	3	8	3	0.3307	-5.9582	6.3193	Basal
AAGACAAGTCCTCATC-1	SeuratProject	24588	5615	16.1258	6.2388	0.8459	10X_EC_pooled	0	0	6	0	0.0402	8.7575	4.9541	Ciliated
AAGACAAGTCTGTCAA-1	SeuratProject	10136	3320	13.526	6.3437	0.7893	10X_EC_pooled	0	0	0	0	0.0318	12.0602	3.4814	Ciliated
AAGACAAGTGGGACAT-1	SeuratProject	10524	3345	10.7564	6.5374	0.9977	10X_EC_pooled	0	0	0	0	-0.0992	12.0919	3.3981	Ciliated
AAGACAAGTGTCATTG-1	SeuratProject	10172	3582	15.0216	7.7664	0.5309	10X_EC_pooled	0	0	2	0	-0.1005	9.7085	0.9824	Ciliated
AAGACAATCGAAATCC-1	SeuratProject	34039	6832	10.3264	6.1753	1.2339	10X_EC_pooled	4	4	10	4	-0.0463	0.4275	3.6832	Immature ciliated
AAGACAATCTTTCCGG-1	SeuratProject	11139	3793	12.5415	5.1172	1.3736	10X_EC_pooled	4	4	10	4	0.072	0.8179	4.158	Immature ciliated
AAGACTCAGCTCATAC-1	SeuratProject	11488	3559	11.3858	11.0811	0.5397	10X_EC_pooled	1	1	4	1	-0.0348	-10.0429	-3.1083	Secretory
AAGACTCAGTCCTACA-1	SeuratProject	11690	3289	17.1343	9.4098	0.3678	10X_EC_pooled	1	1	4	1	0.8123	-9.8228	-2.6565	Secretory
AAGACTCCAAATCGTC-1	SeuratProject	11551	3760	9.8	7.3154	0.5714	10X_EC_pooled	1	1	1	1	-0.0079	-4.9312	-4.1296	Secretory
AAGATAGAGATCGGTG-1	SeuratProject	13030	3226	19.6853	10.3607	0.4835	10X_EC_pooled	1	1	1	1	0.32	-7.16	-3.7495	Secretory
AAGATAGAGCATCAAA-1	SeuratProject	8913	3337	22.5513	4.2522	1.1444	10X_EC_pooled	0	0	0	0	-0.1484	9.109	3.6579	Ciliated
AAGATAGAGCCAAGCA-1	SeuratProject	16042	4696	13.9696	6.3022	0.6109	10X_EC_pooled	0	0	7	0	0.0477	9.5762	0.2009	Ciliated
AAGATAGCAAAGGATT-1	SeuratProject	12633	3987	16.8448	5.0028	1.0765	10X_EC_pooled	0	0	2	0	-0.1407	10.2615	0.7396	Ciliated
AAGATAGCAGTCTACA-1	SeuratProject	14072	4449	9.7783	4.2354	0.8172	10X_EC_pooled	0	0	6	0	-0.0779	9.1937	0.8243	Ciliated
AAGATAGCATCGGAGA-1	SeuratProject	13733	3797	10.6313	10.3328	0.5534	10X_EC_pooled	3	3	8	3	0.2519	-6.7266	4.2132	Basal
AAGATAGGTAGTCGTT-1	SeuratProject	16886	4397	9.6352	8.3383	0.9179	10X_EC_pooled	3	3	8	3	0.3128	-5.3699	6.0785	Basal
AAGATAGGTATCTCTT-1	SeuratProject	11344	3574	13.5755	7.0522	0.3173	10X_EC_pooled	1	1	5	1	-0.0277	-9.174	-5.4808	Secretory
AAGATAGTCGTTCATT-1	SeuratProject	21456	4622	11.8522	11.4746	0.2377	10X_EC_pooled	1	1	5	1	0.2518	-9.7989	-6.3524	Secretory
AAGCATCAGATCACTC-1	SeuratProject	10234	2741	15.2531	10.7289	0.469	10X_EC_pooled	1	1	4	1	0.0473	-9.4995	-1.9829	Secretory
AAGCATCAGTCTTCGA-1	SeuratProject	11647	3180	14.9137	12.8273	0.3005	10X_EC_pooled	1	1	5	1	0.0351	-8.5654	-6.5557	Secretory
AAGCATCAGTGCCGAA-1	SeuratProject	8157	2729	18.6833	7.4905	0.38	10X_EC_pooled	1	1	4	1	-0.1274	-9.2457	-3.0685	Secretory
AAGCATCCAGCTCCTT-1	SeuratProject	22909	5840	12.41	6.4822	1.0389	10X_EC_pooled	3	3	12	3	0.1269	-4.199	6.0376	Basal
AAGCATCGTGAATATG-1	SeuratProject	13451	3966	11.9099	6.2375	1.4869	10X_EC_pooled	0	0	7	0	0.0606	10.65	-0.4268	Ciliated
AAGCATCGTTATTCCT-1	SeuratProject	8533	3356	12.4106	5.5901	0.8321	10X_EC_pooled	0	0	2	0	0.1197	10.5908	1.636	Ciliated
AAGCATCGTTGCCTAA-1	SeuratProject	11025	2721	15.0748	13.4966	0.5986	10X_EC_pooled	2	2	3	2	-0.1218	-7.5773	0.695	Immature secretory
AAGCATCGTTGGCCTG-1	SeuratProject	15368	4662	12.513	6.2533	2.1799	10X_EC_pooled	4	4	10	4	-0.0774	1.7178	4.4332	Immature ciliated
AAGCATCTCGCCACTT-1	SeuratProject	12321	4186	12.3854	5.3811	0.7873	10X_EC_pooled	0	0	6	0	-0.1213	8.5825	4.5842	Ciliated
AAGCATCTCGGCTCTT-1	SeuratProject	10632	2840	21.915	4.8627	0.3762	10X_EC_pooled	1	1	1	1	0.0384	-5.2716	-3.6029	Secretory
AAGCATCTCTTCTTCC-1	SeuratProject	28263	5718	14.1528	8.3537	0.46	10X_EC_pooled	1	1	4	1	0.0433	-9.8449	-3.5377	Secretory
AAGCCATAGACAACAT-1	SeuratProject	6852	2605	11.8214	7.1366	0.5692	10X_EC_pooled	1	1	1	1	0.1407	-5.7767	-3.671	Secretory
AAGCCATCACAGTATC-1	SeuratProject	11012	4060	17.7261	2.4973	0.672	10X_EC_pooled	0	0	6	0	-0.0656	7.1505	3.4375	Ciliated
AAGCCATGTTCCTAGA-1	SeuratProject	19843	5157	15.2497	8.4513	0.3477	10X_EC_pooled	1	1	5	1	-0.006	-6.9529	-5.1993	Secretory
AAGCCATTCTAGTACG-1	SeuratProject	21277	5915	11.8109	4.6858	0.5593	10X_EC_pooled	0	0	6	0	0.122	9.3908	2.8825	Ciliated
AAGCGAGAGTCTAGCT-1	SeuratProject	11975	4002	14.263	4.4927	0.9854	10X_EC_pooled	0	0	0	0	0.0399	9.9508	3.3907	Ciliated
AAGCGAGCACGACGCT-1	SeuratProject	12929	3445	18.037	11.5399	0.5956	10X_EC_pooled	2	2	3	2	-0.1316	-8.4557	-0.5501	Immature secretory
AAGCGAGCACGTCTCT-1	SeuratProject	8497	3326	15.3113	5.6726	0.6708	10X_EC_pooled	0	0	2	0	-0.2329	9.8179	1.0328	Ciliated
AAGCGAGGTACAGTTC-1	SeuratProject	9571	2864	15.4007	7.4809	0.5747	10X_EC_pooled	1	1	5	1	-0.0458	-8.0563	-4.4523	Secretory
AAGCGAGGTGAATATG-1	SeuratProject	6303	2665	10.8202	5.7116	0.9837	10X_EC_pooled	0	0	2	0	-0.133	10.7775	2.9495	Ciliated
AAGCGAGGTGAGTAAT-1	SeuratProject	19312	5136	14.913	5.3594	0.5903	10X_EC_pooled	0	0	7	0	0.1354	9.6343	-0.9736	Ciliated
AAGCGTTAGAAACCCG-1	SeuratProject	14419	3842	17.5671	8.4611	0.3676	10X_EC_pooled	1	1	1	1	0.0748	-6.1898	-3.8075	Secretory
AAGCGTTAGAGTACCG-1	SeuratProject	9339	3180	17.5179	6.2319	0.5033	10X_EC_pooled	0	0	2	0	0.0271	11.3959	1.602	Ciliated
AAGCGTTAGAGTGAAG-1	SeuratProject	13926	3743	17.9879	9.6367	0.3878	10X_EC_pooled	4	4	11	4	-0.0029	-3.0204	0.3456	Immature ciliated
AAGCGTTAGCCGAATG-1	SeuratProject	13925	3613	15.0018	9.2711	0.4883	10X_EC_pooled	1	1	4	1	-0.0793	-8.4538	-2.5855	Secretory
AAGCGTTTCACACGAT-1	SeuratProject	15182	4091	8.7867	6.2969	0.7706	10X_EC_pooled	1	1	1	1	0.0643	-5.4126	-3.3021	Secretory
AAGCGTTTCGCGTGAC-1	SeuratProject	16890	5210	7.9988	5.2043	0.6335	10X_EC_pooled	0	0	6	0	-0.0389	9.1528	1.3117	Ciliated
AAGGAATAGGGATCAC-1	SeuratProject	12578	3811	23.6127	5.3745	0.6519	10X_EC_pooled	0	0	2	0	-0.0098	11.796	2.5961	Ciliated
AAGGAATCAACCGCTG-1	SeuratProject	14596	3709	10.866	8.1118	0.3631	10X_EC_pooled	1	1	5	1	0.0143	-8.3099	-6.6028	Secretory
AAGGAATCACAATCTG-1	SeuratProject	14318	4440	13.3468	5.308	0.7892	10X_EC_pooled	0	0	2	0	0.0141	9.9371	2.2368	Ciliated
AAGGAATCACAGTACT-1	SeuratProject	9677	3259	15.139	5.7146	0.6924	10X_EC_pooled	0	0	2	0	-0.1626	11.9722	1.8596	Ciliated
AAGGAATCACGCGCTA-1	SeuratProject	6994	2639	15.2702	8.8933	0.8436	10X_EC_pooled	3	3	8	3	0.3182	-5.7518	5.134	Basal
AAGGAATCAGCGTTGC-1	SeuratProject	6317	2051	22.4315	13.155	0.5224	10X_EC_pooled	1	1	4	1	0.0548	-9.5912	-2.1299	Secretory
AAGGAATGTACGCTTA-1	SeuratProject	16853	5134	16.7389	3.0974	2.1777	10X_EC_pooled	0	0	0	0	-0.0092	7.5716	4.6745	Ciliated
AAGGAATGTGTGTTTG-1	SeuratProject	13757	4057	15.8537	6.7166	0.6615	10X_EC_pooled	0	0	0	0	0.0056	10.137	4.1569	Ciliated
AAGGAATGTTTACCAG-1	SeuratProject	10819	3661	17.9407	7.0894	0.8319	10X_EC_pooled	3	3	12	3	0.1638	-3.7956	6.3227	Basal
AAGGAATTCCACTTTA-1	SeuratProject	15014	3670	15.4922	13.6006	0.5795	10X_EC_pooled	2	2	3	2	-0.2491	-8.0709	1.0822	Immature secretory
AAGGAATTCCGATAAC-1	SeuratProject	7121	2258	10.6586	14.043	0.4775	10X_EC_pooled	3	3	8	3	-0.1731	-7.1204	5.8036	Basal
AAGGAATTCGATTGAC-1	SeuratProject	6796	2304	8.0341	13.6845	0.5739	10X_EC_pooled	3	3	8	3	-0.0057	-7.0904	5.4366	Basal
AAGGTAAAGAACGTGC-1	SeuratProject	6320	2273	18.5759	11.1392	0.3797	10X_EC_pooled	2	2	3	2	-0.1784	-8.6694	0.1784	Immature secretory
AAGGTAAAGGCCTTCG-1	SeuratProject	29396	6368	19.4244	8.9638	0.5001	10X_EC_pooled	3	3	12	3	0.0544	-4.0089	6.2295	Basal
AAGGTAAAGGCTATCT-1	SeuratProject	19494	5358	18.1184	5.9454	0.7541	10X_EC_pooled	0	0	2	0	-0.0616	9.9779	2.4089	Ciliated
AAGGTAAAGTCTAACC-1	SeuratProject	18521	5052	10.2964	5.3723	1.1716	10X_EC_pooled	0	0	0	0	-0.1198	10.2591	3.9747	Ciliated
AAGGTAAAGTTGTCGT-1	SeuratProject	14164	4038	13.7885	6.6718	0.7413	10X_EC_pooled	0	0	7	0	-0.0442	10.8825	0.0201	Ciliated
AAGGTAACAACCGTGC-1	SeuratProject	8608	2586	9.5609	9.9442	0.5344	10X_EC_pooled	2	2	3	2	0.1002	-6.9188	2.3638	Immature secretory
AAGGTAACACTAGGCC-1	SeuratProject	19423	4634	17.1601	10.1992	0.3861	10X_EC_pooled	3	3	12	3	0.0755	-6.8779	5.6918	Basal
AAGGTAACACTTCATT-1	SeuratProject	8575	3023	16.9096	6.4023	0.688	10X_EC_pooled	1	1	4	1	-0.1411	-8.3859	-1.7955	Secretory
AAGGTAAGTAGATTGA-1	SeuratProject	16622	4531	15.7442	6.4493	0.758	10X_EC_pooled	0	0	2	0	-0.0082	11.3548	1.6165	Ciliated
AAGGTAAGTAGTTAGA-1	SeuratProject	16718	4013	14.6848	8.0871	0.4367	10X_EC_pooled	1	1	1	1	0.2765	-6.7971	-5.5161	Secretory
AAGGTAAGTCATATGC-1	SeuratProject	12669	3353	14.1605	8.7379	0.5052	10X_EC_pooled	1	1	1	1	-0.1768	-3.3892	0.1246	Secretory
AAGGTAAGTCCTTTGC-1	SeuratProject	13399	4210	10.5456	4.9332	1.0598	10X_EC_pooled	0	0	0	0	0.3557	10.4937	4.2349	Ciliated
AAGTACCAGAACTTCC-1	SeuratProject	11195	3424	19.071	8.0572	1.0004	10X_EC_pooled	3	3	8	3	0.1133	-6.596	5.8944	Basal
AAGTACCAGTCTTCGA-1	SeuratProject	25079	5339	13.7047	6.2722	0.4306	10X_EC_pooled	1	1	9	1	0.265	-6.1127	-5.8526	Secretory
AAGTACCCAATAGAGT-1	SeuratProject	10052	3672	16.0466	4.5265	0.8953	10X_EC_pooled	0	0	6	0	0.0846	8.9536	3.8276	Ciliated
AAGTACCCACTACAGT-1	SeuratProject	7683	2051	13.3411	8.6034	0.2733	10X_EC_pooled	1	1	9	1	-0.1661	-8.2372	-6.8441	Secretory
AAGTACCCATTCGATG-1	SeuratProject	14842	4047	11.2182	8.1323	0.5053	10X_EC_pooled	1	1	1	1	-0.0229	-6.9848	-3.6382	Secretory
AAGTACCGTGGATCAG-1	SeuratProject	5990	2167	20.8848	8.3306	0.9683	10X_EC_pooled	3	3	8	3	-0.1306	-6.4547	4.7797	Basal
AAGTACCTCATTTGTC-1	SeuratProject	21796	4997	12.6399	7.1619	0.312	10X_EC_pooled	1	1	4	1	0.0118	-8.0651	-4.5566	Secretory
AAGTACCTCGCTTACC-1	SeuratProject	7045	2560	15.8126	7.225	0.3974	10X_EC_pooled	1	1	4	1	0.074	-8.7678	-1.8697	Secretory
AAGTCGTAGAAGTCAT-1	SeuratProject	18519	4078	16.0592	9.4714	0.3942	10X_EC_pooled	1	1	9	1	0.2596	-6.6408	-7.3009	Secretory
AAGTCGTAGAGTAACT-1	SeuratProject	7104	2927	15.8925	5.3913	0.7883	10X_EC_pooled	0	0	7	0	-0.0415	9.5765	-0.4338	Ciliated
AAGTCGTAGCCTGAAG-1	SeuratProject	9779	2597	11.4429	15.7276	0.7669	10X_EC_pooled	3	3	8	3	-0.0049	-7.4139	5.4336	Basal
AAGTCGTAGCGGTATG-1	SeuratProject	18856	4212	8.2785	12.6008	0.8485	10X_EC_pooled	3	3	8	3	0.0068	-6.8368	5.3539	Basal
AAGTCGTGTCAGGCAA-1	SeuratProject	7288	2697	17.4396	5.8178	1.3172	10X_EC_pooled	0	0	2	0	-0.0452	11.9567	3.8653	Ciliated
AAGTCGTGTTCGGTAT-1	SeuratProject	13510	3799	12.8645	12.5833	0.6884	10X_EC_pooled	5	3	13	3	-0.0877	-2.5215	6.5462	Basal
AAGTCGTTCTTGTGCC-1	SeuratProject	11092	3623	13.379	5.9322	1.1089	10X_EC_pooled	0	0	0	0	0.1031	11.2159	4.317	Ciliated
AAGTGAAAGCGGGTTA-1	SeuratProject	7764	2399	13.3952	10.2524	0.6955	10X_EC_pooled	3	3	3	3	-0.0363	-6.9337	3.8894	Basal
AAGTGAAAGGTGAGCT-1	SeuratProject	7424	2594	24.4881	6.7888	1.1449	10X_EC_pooled	3	3	8	3	0.0272	-6.0724	5.9544	Basal
AAGTGAAAGTTTGGCT-1	SeuratProject	13606	4203	15.3315	5.6078	0.61	10X_EC_pooled	0	0	6	0	0.0308	10.7639	1.4831	Ciliated
AAGTGAACACACCTGG-1	SeuratProject	7812	2648	15.1178	8.6918	0.3968	10X_EC_pooled	1	1	4	1	-0.0127	-9.1737	-3.4145	Secretory
AAGTGAACACGCAAAG-1	SeuratProject	11804	3802	12.6737	6.0573	1.0251	10X_EC_pooled	0	0	0	0	-0.0325	11.4987	3.3737	Ciliated
AAGTGAAGTACGTGTT-1	SeuratProject	38410	7142	12.3483	6.3161	1.6662	10X_EC_pooled	0	0	2	0	0.1752	9.0509	5.4543	Ciliated
AAGTGAAGTATGGGAC-1	SeuratProject	12201	3431	10.5483	6.8929	0.7049	10X_EC_pooled	1	1	9	1	-0.0452	-5.2877	-5.3458	Secretory
AAGTGAAGTCGTAATC-1	SeuratProject	12434	3964	4.5199	6.5064	0.8686	10X_EC_pooled	0	0	7	0	-0.0034	9.8868	-0.5402	Ciliated
AAGTGAAGTGTCTTAG-1	SeuratProject	12602	3652	9.3953	8.0543	0.2698	10X_EC_pooled	1	1	5	1	-0.0784	-7.6984	-5.5265	Secretory
AAGTGAATCACAAGGG-1	SeuratProject	27676	5077	9.893	12.7692	0.9286	10X_EC_pooled	3	3	3	3	0.0864	-6.9125	3.3404	Basal
AAGTGAATCACCGCTT-1	SeuratProject	6784	2492	23.4228	6.2205	0.6633	10X_EC_pooled	1	1	3	1	3.8948	-10.1239	-2.5228	Secretory
AAGTGAATCGCCAGTG-1	SeuratProject	17820	4922	16.7789	5.404	0.8025	10X_EC_pooled	0	0	6	0	-0.0491	9.8192	2.7906	Ciliated
AAGTGAATCGCTCATC-1	SeuratProject	10816	3434	22.7163	6.9804	0.8598	10X_EC_pooled	3	3	12	3	-0.0407	-4.4654	6.2392	Basal
AAGTTCGAGATGTTAG-1	SeuratProject	17041	5018	11.9711	5.522	0.8861	10X_EC_pooled	0	0	0	0	0.2227	8.5244	2.7458	Ciliated
AAGTTCGAGGTCCCTG-1	SeuratProject	8187	3182	8.7578	6.0828	0.8917	10X_EC_pooled	0	0	0	0	-0.0235	11.6769	3.9428	Ciliated
AAGTTCGAGTAGGTTA-1	SeuratProject	20972	5245	16.0738	5.4692	2.0504	10X_EC_pooled	4	4	10	4	-0.0402	1.6079	4.381	Immature ciliated
AAGTTCGCAAGACTGG-1	SeuratProject	19455	5372	12.5006	7.3966	0.8584	10X_EC_pooled	3	3	12	3	0.1417	-4.0544	6.1421	Basal
AAGTTCGCAATTGCTG-1	SeuratProject	11755	3766	14.0451	5.9464	0.9783	10X_EC_pooled	0	0	2	0	0.089	10.6257	2.3891	Ciliated
AAGTTCGCAGTCCGTG-1	SeuratProject	17917	4683	10.8724	5.1962	1.2837	10X_EC_pooled	0	0	0	0	-0.0828	11.2726	4.2504	Ciliated
AAGTTCGCATCCGATA-1	SeuratProject	12653	3435	12.8665	10.29	0.2924	10X_EC_pooled	1	1	5	1	-0.0001	-9.8258	-6.1346	Secretory
AAGTTCGGTAACGTTC-1	SeuratProject	9314	3528	14.6768	5.4434	0.4187	10X_EC_pooled	0	0	2	0	0.08	9.1899	2.3712	Ciliated
AAGTTCGGTCACTCTC-1	SeuratProject	6283	2808	8.9448	6.8598	0.764	10X_EC_pooled	0	0	6	0	0.0755	8.5643	4.3687	Ciliated
AAGTTCGGTCCCTAAA-1	SeuratProject	21065	4123	6.4467	6.5322	0.3418	10X_EC_pooled	1	1	1	1	0.0105	-6.6179	-4.9071	Secretory
AAGTTCGGTTAAGGAT-1	SeuratProject	10064	3703	11.9237	6.0711	0.7651	10X_EC_pooled	0	0	7	0	0.1357	9.1414	0.3876	Ciliated
AATAGAGAGAGTCCGA-1	SeuratProject	14910	3433	16.5325	13.3266	0.275	10X_EC_pooled	1	1	5	1	-0.0317	-9.5238	-5.1099	Secretory
AATAGAGAGTTCGCAT-1	SeuratProject	16920	4529	14.3085	10.1359	0.8629	10X_EC_pooled	3	3	8	3	0.2285	-6.0156	5.5066	Basal
AATAGAGCAAGAGTTA-1	SeuratProject	15969	3933	13.8644	10.965	0.4634	10X_EC_pooled	1	1	4	1	0.0262	-8.2816	-2.8263	Secretory
AATAGAGCACAGCATT-1	SeuratProject	16085	4588	12.4153	5.9496	0.7585	10X_EC_pooled	0	0	0	0	0.1598	9.9402	3.6545	Ciliated
AATAGAGCACATATCG-1	SeuratProject	13376	4123	11.5356	5.6893	1.256	10X_EC_pooled	0	0	0	0	-0.1084	10.1248	4.8579	Ciliated
AATAGAGCACTCCGAG-1	SeuratProject	19779	3954	6.9468	17.1899	0.5612	10X_EC_pooled	3	3	3	3	0.0417	-7.0683	3.4107	Basal
AATAGAGCAGCAGAAC-1	SeuratProject	9014	3177	24.8724	5.2585	0.4659	10X_EC_pooled	0	0	2	0	0.0531	9.5963	2.1337	Ciliated
AATAGAGCAGTTGAAA-1	SeuratProject	14592	4271	17.9139	5.8457	1.6036	10X_EC_pooled	4	4	10	4	-0.1811	2.0887	4.5671	Immature ciliated
AATAGAGCATCGAGCC-1	SeuratProject	13445	3864	19.1967	6.4782	0.9967	10X_EC_pooled	0	0	2	0	-0.067	12.1598	2.7805	Ciliated
AATAGAGGTCTGTCAA-1	SeuratProject	11728	3788	13.7364	6.1733	0.8527	10X_EC_pooled	0	0	0	0	-0.1591	11.1794	4.432	Ciliated
AATAGAGGTGGCCCAT-1	SeuratProject	13084	4056	14.2846	5.564	0.8942	10X_EC_pooled	0	0	2	0	-0.01	10.9096	2.5893	Ciliated
AATAGAGGTTTGTTGG-1	SeuratProject	8458	3179	24.4739	3.0858	1.9863	10X_EC_pooled	4	4	10	4	0.0347	2.1803	4.4253	Immature ciliated
AATAGAGTCATTCACT-1	SeuratProject	17417	4850	15.0255	5.2133	0.6718	10X_EC_pooled	0	0	6	0	-0.018	9.1659	1.6916	Ciliated
AATCACGAGAGTCTGG-1	SeuratProject	10164	3485	21.7434	5.8245	0.669	10X_EC_pooled	0	0	7	0	-0.1031	10.3582	0.1529	Ciliated
AATCACGAGATGGTAT-1	SeuratProject	11880	3644	15.362	8.7458	0.4545	10X_EC_pooled	1	1	1	1	-0.0304	-6.5875	-3.6005	Secretory
AATCACGAGCGGCTCT-1	SeuratProject	14995	3804	10.1967	12.1841	0.8736	10X_EC_pooled	3	3	8	3	0.0033	-6.9772	4.1008	Basal
AATCACGAGGATTTCC-1	SeuratProject	17163	3743	9.0077	7.4463	0.3554	10X_EC_pooled	1	1	5	1	-0.0525	-9.0717	-7.0377	Secretory
AATCACGAGGCGATAC-1	SeuratProject	18888	4347	13.5906	6.4168	0.3494	10X_EC_pooled	1	1	1	1	0.0231	-6.3716	-2.9601	Secretory
AATCACGAGTCAATCC-1	SeuratProject	8352	2913	17.5647	6.5254	0.7663	10X_EC_pooled	0	0	2	0	-0.0724	11.1135	0.5526	Ciliated
AATCACGCAGACAATA-1	SeuratProject	17719	4941	12.9466	5.7509	1.1118	10X_EC_pooled	0	0	2	0	0.0274	9.19	2.4843	Ciliated
AATCACGCAGCACAGA-1	SeuratProject	20066	4064	11.1781	15.3394	0.5183	10X_EC_pooled	2	2	3	2	-0.0511	-7.9479	1.6021	Immature secretory
AATCACGCATCCGAGC-1	SeuratProject	10022	3523	8.3416	6.5656	0.6586	10X_EC_pooled	0	0	7	0	-0.0241	9.4328	-0.6199	Ciliated
AATCACGGTCCTCATC-1	SeuratProject	19115	4419	18.237	7.3659	0.4447	10X_EC_pooled	1	1	4	1	-0.0568	-8.8067	-3.5951	Secretory
AATCACGGTGACTCGC-1	SeuratProject	14371	4270	16.1158	5.4485	0.7028	10X_EC_pooled	0	0	2	0	0.0012	10.0974	1.8334	Ciliated
AATCACGTCAAGGACG-1	SeuratProject	12970	4128	11.7271	5.798	0.6322	10X_EC_pooled	0	0	7	0	0.1292	10.1407	-0.6147	Ciliated
AATCACGTCGAACACT-1	SeuratProject	17373	3997	19.1965	6.8497	0.4087	10X_EC_pooled	1	1	1	1	-0.041	-7.4207	-4.9	Secretory
AATCACGTCGCTCCTA-1	SeuratProject	8899	2740	14.305	13.406	0.6855	10X_EC_pooled	2	2	3	2	-0.0573	-9.4682	-1.3476	Immature secretory
AATCACGTCTACTGCC-1	SeuratProject	13234	4211	13.6996	5.6899	1.2392	10X_EC_pooled	0	0	6	0	-0.0038	8.9972	1.0415	Ciliated
AATCGACAGTACAACA-1	SeuratProject	9629	3033	14.6225	8.7029	0.457	10X_EC_pooled	1	1	5	1	0.1918	-9.0351	-4.4033	Secretory
AATCGACCATGGCTGC-1	SeuratProject	15535	4050	14.8825	8.5356	0.457	10X_EC_pooled	4	4	11	4	0.0241	-2.0132	1.5973	Immature ciliated
AATCGACGTCCTGGGT-1	SeuratProject	10074	2890	16.8453	11.8324	0.3375	10X_EC_pooled	2	2	3	2	0.2539	-8.7353	0.2414	Immature secretory
AATCGACGTGTCATCA-1	SeuratProject	6242	2293	16.7735	6.4563	0.2884	10X_EC_pooled	1	1	9	1	0.1978	-7.8784	-6.6723	Secretory
AATCGACTCCGGCAGT-1	SeuratProject	15075	3846	9.4262	15.4428	0.4179	10X_EC_pooled	2	2	3	2	0.0207	-8.3803	1.3181	Immature secretory
AATCGACTCTATCGCC-1	SeuratProject	15221	4351	17.8372	6.1625	0.7752	10X_EC_pooled	0	0	7	0	-0.0405	9.882	-0.7284	Ciliated
AATCGTGAGAGCCATG-1	SeuratProject	7930	2811	15.4477	7.831	0.6936	10X_EC_pooled	0	0	2	0	-0.1573	11.3033	1.2335	Ciliated
AATCGTGAGGGTATAT-1	SeuratProject	11524	3678	12.3915	7.2457	1.102	10X_EC_pooled	0	0	0	0	0.0911	10.6099	4.4631	Ciliated
AATCGTGCAACAAGTA-1	SeuratProject	8592	3155	16.5619	4.4926	1.0475	10X_EC_pooled	0	0	0	0	0.0377	10.1789	4.4909	Ciliated
AATCGTGCAAGGACAC-1	SeuratProject	18668	3874	11.426	8.2708	0.2571	10X_EC_pooled	1	1	5	1	0.15	-8.9458	-6.3645	Secretory
AATCGTGCAATTGAAG-1	SeuratProject	12674	3909	11.496	7.6298	1.0494	10X_EC_pooled	0	0	2	0	-0.0023	11.2132	1.379	Ciliated
AATCGTGCAGCAGACA-1	SeuratProject	10811	3302	14.1338	7.6681	0.9712	10X_EC_pooled	4	4	10	4	-0.0156	-0.705	3.1627	Immature ciliated
AATCGTGCAGGCATGA-1	SeuratProject	8570	2906	13.3839	7.9697	0.3617	10X_EC_pooled	1	1	1	1	0.158	-7.8412	-4.2766	Secretory
AATCGTGCAGTTGAAA-1	SeuratProject	11997	3775	16.6208	6.535	0.8836	10X_EC_pooled	0	0	2	0	0.0189	10.518	0.4214	Ciliated
AATCGTGCATAGGTTC-1	SeuratProject	16853	4870	9.5473	6.5508	0.7773	10X_EC_pooled	0	0	7	0	0.0661	9.4561	-0.1964	Ciliated
AATCGTGCATCCCGTT-1	SeuratProject	10864	3478	19.7165	5.0258	0.6811	10X_EC_pooled	0	0	2	0	-0.0679	9.9701	1.7842	Ciliated
AATCGTGCATCTCGTC-1	SeuratProject	21248	4595	11.8882	11.4693	0.8095	10X_EC_pooled	3	3	8	3	0.2109	-6.2919	5.1185	Basal
AATCGTGGTAGCGCTC-1	SeuratProject	8053	3188	14.5412	5.4762	1.0555	10X_EC_pooled	0	0	7	0	-0.027	9.0204	-0.2094	Ciliated
AATCGTGGTCAGACTT-1	SeuratProject	15730	4419	19.0718	4.7235	1.0235	10X_EC_pooled	0	0	2	0	0.1733	11.7234	1.5791	Ciliated
AATCGTGTCTCACCCA-1	SeuratProject	10380	2946	11.0019	12.7553	0.5877	10X_EC_pooled	2	2	3	2	-0.0088	-8.2144	1.0177	Immature secretory
AATGAAGAGTGAGTTA-1	SeuratProject	10353	3366	24.2538	6.6841	0.5506	10X_EC_pooled	0	0	7	0	-0.0903	10.0843	-0.7274	Ciliated
AATGAAGGTCCACTTC-1	SeuratProject	8990	2504	22.3248	7.8309	0.2558	10X_EC_pooled	1	1	5	1	-0.2837	-8.9054	-6.9968	Secretory
AATGAAGTCACTGGGC-1	SeuratProject	12924	4129	13.6181	5.6252	0.7119	10X_EC_pooled	0	0	2	0	0.1605	10.0204	1.0446	Ciliated
AATGAAGTCGGAAACG-1	SeuratProject	9603	2732	18.3797	11.3298	0.5832	10X_EC_pooled	2	2	3	2	0.3022	-8.2798	-0.006	Immature secretory
AATGACCAGATTAGCA-1	SeuratProject	13786	3678	11.7438	12.2951	0.9575	10X_EC_pooled	3	3	8	3	-0.1705	-6.8192	5.9837	Basal
AATGACCAGGGCAGGA-1	SeuratProject	8494	3227	20.4144	5.5804	0.6122	10X_EC_pooled	4	4	11	4	-0.0049	-1.6378	1.7605	Immature ciliated
AATGACCAGTGCCCGT-1	SeuratProject	8912	2634	12.1297	8.1351	0.3366	10X_EC_pooled	1	1	5	1	-0.1007	-8.5878	-6.2334	Secretory
AATGACCAGTGCGACA-1	SeuratProject	9839	2645	16.5566	14.1275	0.3964	10X_EC_pooled	2	2	3	2	-0.0167	-9.4675	-1.9179	Immature secretory
AATGACCGTCAGTTTG-1	SeuratProject	15757	3969	15.39	9.4434	0.4062	10X_EC_pooled	1	1	4	1	-0.0692	-9.5419	-3.9722	Secretory
AATGACCGTCCAGTTA-1	SeuratProject	12507	3632	16.8466	8.3233	0.4957	10X_EC_pooled	2	2	3	2	-0.0572	-7.8104	0.4247	Immature secretory
AATGACCGTGAAGCGT-1	SeuratProject	11437	3677	19.9703	6.479	0.8831	10X_EC_pooled	0	0	2	0	0.1174	11.3906	3.1935	Ciliated
AATGACCTCGAGTCTA-1	SeuratProject	12569	4186	14.4323	5.2828	1.1218	10X_EC_pooled	0	0	0	0	-0.1349	8.5367	2.8788	Ciliated
AATGACCTCGCTCATC-1	SeuratProject	11589	3303	14.6518	10.2252	0.3797	10X_EC_pooled	1	1	4	1	0.1421	-8.8872	-3.7256	Secretory
AATGCCAAGAGTCGAC-1	SeuratProject	20019	5350	16.9139	4.3059	0.8942	10X_EC_pooled	0	0	7	0	0.068	9.6101	0.4626	Ciliated
AATGCCACAAGATTGA-1	SeuratProject	17166	4658	14.9015	6.9847	0.8738	10X_EC_pooled	4	4	11	4	-0.0289	-0.9219	2.4932	Immature ciliated
AATGCCACAAGTTCCA-1	SeuratProject	8415	2894	16.5657	8.366	0.3684	10X_EC_pooled	1	1	5	1	-0.1107	-9.0677	-5.8072	Secretory
AATGCCACAATTCACG-1	SeuratProject	13929	3720	16.06	11.3504	0.3949	10X_EC_pooled	1	1	1	1	0.08	-6.693	-5.9423	Secretory
AATGCCACACACGCCA-1	SeuratProject	12414	4153	15.2167	4.4385	0.6203	10X_EC_pooled	0	0	0	0	-0.1166	8.8213	2.9782	Ciliated
AATGCCAGTGCTGATT-1	SeuratProject	7431	2434	19.0149	9.9179	0.3903	10X_EC_pooled	1	1	4	1	-0.1399	-9.082	-2.8222	Secretory
AATGCCAGTTACAGCT-1	SeuratProject	9248	3093	23.551	4.4118	0.811	10X_EC_pooled	3	3	8	3	-0.0213	-5.4501	5.4431	Basal
AATGCCATCAGTCCGG-1	SeuratProject	9639	2653	10.3953	9.3993	0.2697	10X_EC_pooled	1	1	5	1	0.0946	-9.4528	-6.9347	Secretory
AATGCCATCCCTCTTT-1	SeuratProject	8374	3167	18.235	4.8245	0.5851	10X_EC_pooled	1	1	4	1	-0.1497	-9.8502	-3.8057	Secretory
AATGGAAAGGACATCG-1	SeuratProject	17109	4922	22.608	3.8167	0.9527	10X_EC_pooled	0	0	6	0	0.0529	9.2089	1.3401	Ciliated
AATGGAAAGTGGATAT-1	SeuratProject	9681	3065	16.9197	7.4889	0.4958	10X_EC_pooled	1	1	4	1	-0.2168	-8.0345	-2.4142	Secretory
AATGGAAGTAATTGGA-1	SeuratProject	13944	3339	12.2992	7.5516	0.2797	10X_EC_pooled	1	1	5	1	-0.1806	-9.3114	-6.7206	Secretory
AATGGAAGTGGAAATT-1	SeuratProject	8176	2788	13.613	9.0753	0.4648	10X_EC_pooled	1	1	4	1	0.1465	-8.7248	-2.7107	Secretory
AATGGAAGTGTCGCTG-1	SeuratProject	6201	2420	10.8208	10.9337	0.9676	10X_EC_pooled	3	3	8	3	-0.0359	-7.0324	5.371	Basal
AATGGAATCACCTCGT-1	SeuratProject	8110	2763	11.7509	10.1603	1.2577	10X_EC_pooled	3	3	8	3	0.4578	-6.765	5.6809	Basal
AATGGCTAGCGTGCTC-1	SeuratProject	12232	3884	20.8224	5.6409	0.5477	10X_EC_pooled	0	0	2	0	0.0496	10.4545	2.8536	Ciliated
AATGGCTCACATCATG-1	SeuratProject	12478	3356	14.2491	9.681	0.3206	10X_EC_pooled	1	1	4	1	-0.0935	-8.9281	-3.3012	Secretory
AATGGCTCATCGGAGA-1	SeuratProject	8245	2541	13.8387	12.6622	0.3275	10X_EC_pooled	1	1	4	1	0.0586	-9.5075	-3.3457	Secretory
AATGGCTGTAGTAAGT-1	SeuratProject	16336	3403	17.1768	8.6496	0.2204	10X_EC_pooled	1	1	9	1	0.1031	-7.4091	-7.359	Secretory
AATGGCTGTCAACCAT-1	SeuratProject	12967	3540	22.6421	5.3443	0.5784	10X_EC_pooled	1	1	1	1	-0.1898	-5.8662	-4.133	Secretory
AATGGCTGTGTTCCTC-1	SeuratProject	7804	2712	15.2998	5.5997	0.2307	10X_EC_pooled	1	1	5	1	-0.1559	-8.2049	-4.925	Secretory
AATGGCTGTTGACGGA-1	SeuratProject	6109	2619	9.8543	5.1727	1.8334	10X_EC_pooled	0	0	0	0	-0.2453	11.0326	4.5874	Ciliated
AATGGCTTCATGCCCT-1	SeuratProject	36495	6750	12.5853	9.3602	0.6494	10X_EC_pooled	3	3	12	3	0.0645	-6.2302	4.734	Basal
AATTCCTCAGTCCCGA-1	SeuratProject	20204	5711	9.9238	6.1869	0.8464	10X_EC_pooled	3	3	12	3	0.0211	-3.7976	6.3089	Basal
AATTCCTCATTCGGGC-1	SeuratProject	10311	2961	11.5896	7.7781	0.5819	10X_EC_pooled	4	4	11	4	-0.1352	-1.5643	1.904	Immature ciliated
AATTCCTGTGAGGATC-1	SeuratProject	23586	4921	14.7842	13.419	0.4706	10X_EC_pooled	2	2	3	2	0.0277	-9.347	-0.8371	Immature secretory
AATTCCTTCACAAGAA-1	SeuratProject	9354	2875	14.7744	12.7967	0.4704	10X_EC_pooled	1	1	4	1	0.0578	-9.4252	-3.2204	Secretory
AATTTCCCACGCAAAG-1	SeuratProject	20350	4352	13.7052	12.9287	0.6437	10X_EC_pooled	2	2	3	2	-0.1731	-8.4125	0.9584	Immature secretory
AATTTCCCATACCAGT-1	SeuratProject	14893	3991	12.2004	9.6488	0.5103	10X_EC_pooled	4	4	11	4	0.1166	-3.0088	0.8512	Immature ciliated
AATTTCCCATTGACCA-1	SeuratProject	6379	2484	12.886	6.3803	0.6741	10X_EC_pooled	0	0	2	0	0.0733	11.2487	1.0066	Ciliated
AATTTCCGTAACAGTA-1	SeuratProject	14688	3836	11.6626	14.0114	0.4902	10X_EC_pooled	2	2	3	2	-0.0573	-8.3929	0.6475	Immature secretory
AATTTCCGTGGGTTGA-1	SeuratProject	6743	2948	11.879	4.805	0.9936	10X_EC_pooled	0	0	0	0	-0.158	8.857	3.9946	Ciliated
AATTTCCTCAGACCTA-1	SeuratProject	7490	3062	20.7076	4.219	0.5741	10X_EC_pooled	0	0	6	0	-0.1051	7.6742	1.2403	Ciliated
AATTTCCTCAGTAGGG-1	SeuratProject	11464	3242	14.515	7.7198	0.3227	10X_EC_pooled	1	1	1	1	-0.1042	-6.4584	-5.2883	Secretory
AATTTCCTCCGAAATC-1	SeuratProject	30244	6547	19.6766	4.7249	0.7076	10X_EC_pooled	0	0	6	0	0.0123	9.5726	1.4226	Ciliated
AATTTCCTCTGAATCG-1	SeuratProject	12086	3254	11.021	7.0412	0.3806	10X_EC_pooled	1	1	9	1	-0.0528	-7.74	-5.3798	Secretory
AATTTCCTCTGCCTCA-1	SeuratProject	21656	5434	11.9874	8.007	0.4294	10X_EC_pooled	4	4	11	4	-0.117	-1.1744	2.2309	Immature ciliated
ACAAAGAAGCAACTCT-1	SeuratProject	13812	3705	14.0675	7.841	0.4127	10X_EC_pooled	1	1	1	1	-0.024	-6.7047	-4.138	Secretory
ACAAAGAAGGTTGGTG-1	SeuratProject	10645	3083	19.3424	10.5777	0.6482	10X_EC_pooled	2	2	3	2	-0.12	-9.3586	-0.8335	Immature secretory
ACAAAGACAGAGCCCT-1	SeuratProject	8326	2998	11.6022	8.2272	0.6486	10X_EC_pooled	3	3	12	3	0.2065	-6.6588	4.8429	Basal
ACAAAGAGTCATACCA-1	SeuratProject	15151	3948	15.6821	7.6629	0.4488	10X_EC_pooled	1	1	1	1	-0.0719	-6.4546	-3.6456	Secretory
ACAAAGATCCCGAATA-1	SeuratProject	11237	3413	11.1863	8.5788	0.4005	10X_EC_pooled	1	1	4	1	-0.0732	-10.0473	-3.7183	Secretory
ACAAAGATCCGATCGG-1	SeuratProject	7994	2262	12.697	8.9067	0.4503	10X_EC_pooled	1	1	1	1	-0.0957	-4.6394	-3.7926	Secretory
ACAAAGATCGCTGATA-1	SeuratProject	10834	3608	18.3127	4.5228	0.9046	10X_EC_pooled	0	0	2	0	-0.1491	11.1486	0.986	Ciliated
ACAACCAAGACTTAAG-1	SeuratProject	10824	4082	10.8925	4.6009	0.8962	10X_EC_pooled	0	0	6	0	-0.0177	8.4301	0.3699	Ciliated
ACAACCAAGCTACAAA-1	SeuratProject	24163	4939	13.5993	10.5782	0.4552	10X_EC_pooled	2	2	3	2	-0.0432	-7.1316	-0.7158	Immature secretory
ACAACCACACAGTACT-1	SeuratProject	14114	4285	13.2989	5.4839	0.9565	10X_EC_pooled	0	0	0	0	-0.1131	10.4514	3.493	Ciliated
ACAACCACACGCCACA-1	SeuratProject	13306	4436	10.9424	3.7051	1.0897	10X_EC_pooled	0	0	0	0	-0.1034	9.0457	3.2735	Ciliated
ACAACCACAGCGTTGC-1	SeuratProject	19354	5286	10.2924	5.5337	0.8732	10X_EC_pooled	0	0	6	0	0.1079	8.5876	1.7648	Ciliated
ACAACCACAGTCAGTT-1	SeuratProject	14422	4332	15.8369	6.6149	0.5616	10X_EC_pooled	0	0	6	0	0.1925	8.0361	2.8821	Ciliated
ACAACCACATCCCACT-1	SeuratProject	20097	5357	10.6981	9.4342	0.3483	10X_EC_pooled	3	3	12	3	0.1167	-6.3941	5.0399	Basal
ACAACCAGTACTGACT-1	SeuratProject	21119	4130	12.1739	15.2091	0.5966	10X_EC_pooled	2	2	3	2	-0.1777	-8.198	1.0847	Immature secretory
ACAAGCTAGAACCCGA-1	SeuratProject	6731	2808	22.181	2.9268	0.7725	10X_EC_pooled	0	0	6	0	-0.0579	7.1948	3.2047	Ciliated
ACAAGCTAGCGTCAAG-1	SeuratProject	11140	3502	19.0664	6.3196	0.5476	10X_EC_pooled	1	1	4	1	0.1671	-7.9749	-2.7602	Secretory
ACAAGCTCAAGGCTTT-1	SeuratProject	10273	3117	14.2704	11.1847	0.3991	10X_EC_pooled	2	2	3	2	-0.0459	-7.6135	-0.2857	Immature secretory
ACAAGCTGTCCCAAAT-1	SeuratProject	10498	3825	15.0981	3.8865	0.8097	10X_EC_pooled	0	0	0	0	0.0496	9.0959	3.2553	Ciliated
ACAAGCTGTGGCTACC-1	SeuratProject	11519	3225	17.5362	9.7925	0.6858	10X_EC_pooled	3	3	8	3	0.2661	-5.0506	5.3813	Basal
ACAAGCTTCCCTCAAC-1	SeuratProject	11048	3606	11.4048	8.8885	0.6245	10X_EC_pooled	1	1	4	1	-0.0127	-9.1093	-3.1444	Secretory
ACAAGCTTCCGTGGCA-1	SeuratProject	17577	4198	12.4936	10.0017	0.3186	10X_EC_pooled	1	1	5	1	0.1894	-9.9376	-4.1173	Secretory
ACAAGCTTCGTGCATA-1	SeuratProject	17513	4129	7.6971	6.4695	0.4682	10X_EC_pooled	1	1	1	1	-0.0886	-4.9439	-2.9332	Secretory
ACAAGCTTCTGCTAGA-1	SeuratProject	11291	3533	17.9878	3.9766	0.5048	10X_EC_pooled	0	0	7	0	-0.0892	9.0848	-2.351	Ciliated
ACACAGTAGCTAAGTA-1	SeuratProject	11127	3137	14.3165	11.4496	0.5662	10X_EC_pooled	3	3	8	3	-0.0457	-7.0154	4.7347	Basal
ACACAGTCAATTCACG-1	SeuratProject	19840	5266	9.8841	4.4456	0.4587	10X_EC_pooled	0	0	7	0	0.0619	9.267	-1.1163	Ciliated
ACACAGTCACGCTGCA-1	SeuratProject	7606	2626	17.473	9.2296	0.4602	10X_EC_pooled	1	1	4	1	0.1384	-8.906	-2.6492	Secretory
ACACAGTCATCCGCGA-1	SeuratProject	11050	3305	10.0724	8.2805	0.3529	10X_EC_pooled	1	1	9	1	-0.0698	-7.6146	-6.4387	Secretory
ACACAGTGTTAGTCGT-1	SeuratProject	7558	2596	18.2191	9.3014	0.2646	10X_EC_pooled	1	1	5	1	0.1043	-8.6468	-4.9145	Secretory
ACACAGTTCCCGTGAG-1	SeuratProject	16375	4562	10.2534	5.9908	1.2824	10X_EC_pooled	0	0	2	0	-0.0926	10.9456	1.6234	Ciliated
ACACAGTTCGCGCTGA-1	SeuratProject	9291	3490	12.8619	5.3493	1.0978	10X_EC_pooled	0	0	7	0	-0.1497	8.8569	-0.5214	Ciliated
ACACAGTTCTGGGATT-1	SeuratProject	6940	2892	20.1297	3.7032	0.8069	10X_EC_pooled	0	0	6	0	0.1548	8.165	2.3341	Ciliated
ACACCAAAGTATGGCG-1	SeuratProject	28422	5479	13.7182	8.1944	0.4363	10X_EC_pooled	1	1	1	1	0.0806	-7.0459	-0.9677	Secretory
ACACCAAAGTCACTGT-1	SeuratProject	7873	2131	12.1174	11.368	0.1905	10X_EC_pooled	1	1	5	1	-0.1429	-9.7604	-6.5216	Secretory
ACACCAAAGTCAGCCC-1	SeuratProject	17785	5042	14.8271	4.5769	0.6916	10X_EC_pooled	0	0	2	0	0.0875	9.6264	3.3036	Ciliated
ACACCAACAAGGAGTC-1	SeuratProject	9176	2887	10.6691	11.2685	0.6103	10X_EC_pooled	2	2	3	2	0.0672	-7.2699	0.7202	Immature secretory
ACACCAACAGTTAAAG-1	SeuratProject	18528	5077	13.207	5.2353	0.7124	10X_EC_pooled	0	0	7	0	0.1594	10.0996	0.0452	Ciliated
ACACCAACATTCGATG-1	SeuratProject	8965	2651	18.6949	10.1506	0.5131	10X_EC_pooled	1	1	5	1	-0.04	-9.2016	-4.8629	Secretory
ACACCAAGTAACAGTA-1	SeuratProject	15825	4490	16.8973	5.9021	0.6445	10X_EC_pooled	0	0	7	0	0.1682	10.3868	0.2308	Ciliated
ACACCAAGTACCGTGC-1	SeuratProject	13559	4351	13.7473	4.1522	0.8555	10X_EC_pooled	0	0	0	0	-0.0817	10.2684	4.9071	Ciliated
ACACCAATCTTGCAGA-1	SeuratProject	27712	6118	13.1964	6.0479	0.8516	10X_EC_pooled	0	0	7	0	0.0667	9.6385	-0.3249	Ciliated
ACACGCGAGGAATCGC-1	SeuratProject	29058	5551	12.4269	7.6124	0.4852	10X_EC_pooled	1	1	9	1	0.098	-7.0569	-6.0937	Secretory
ACACGCGAGGCCATAG-1	SeuratProject	27720	5952	15.4293	8.373	0.4329	10X_EC_pooled	1	1	4	1	-0.0293	-9.3547	-3.0474	Secretory
ACACGCGCACAACGTT-1	SeuratProject	38697	6956	10.2256	9.7527	1.504	10X_EC_pooled	4	4	10	4	-0.1234	1.345	4.34	Immature ciliated
ACACGCGCAGAACTAA-1	SeuratProject	31003	6668	10.8667	5.7124	0.8354	10X_EC_pooled	0	0	2	0	0.1299	10.3187	2.496	Ciliated
ACACGCGCAGCTCTGG-1	SeuratProject	11945	3020	12.0804	9.9791	0.4186	10X_EC_pooled	1	1	1	1	-0.0541	-6.5338	-4.5786	Secretory
ACACGCGGTACAAAGT-1	SeuratProject	10894	3857	16.3393	3.4973	0.5049	10X_EC_pooled	1	1	1	1	-0.017	-6.2812	-4.0848	Secretory
ACACGCGGTACATACC-1	SeuratProject	12753	4154	16.8666	5.1047	0.8469	10X_EC_pooled	0	0	2	0	-0.1542	10.5189	2.0367	Ciliated
ACACGCGGTCATCTAG-1	SeuratProject	14888	3503	9.4237	7.2609	0.3224	10X_EC_pooled	1	1	9	1	-0.0507	-7.8327	-6.9473	Secretory
ACACGCGTCCGCTTAC-1	SeuratProject	6782	2331	15.7328	6.532	0.4571	10X_EC_pooled	1	1	1	1	-0.1212	-7.0534	-3.9538	Secretory
ACACTGAAGGCATCGA-1	SeuratProject	13638	3291	17.8399	15.1415	0.6966	10X_EC_pooled	2	2	3	2	-0.0847	-8.496	1.0953	Immature secretory
ACACTGAAGTCGCCCA-1	SeuratProject	8475	2616	11.8466	7.3982	0.4602	10X_EC_pooled	1	1	1	1	-0.0562	-6.0052	-4.1444	Secretory
ACACTGACAGACAAAT-1	SeuratProject	13696	4056	15.5447	5.3154	0.7155	10X_EC_pooled	0	0	7	0	-0.1141	11.1881	-0.0105	Ciliated
ACACTGAGTTTATGCG-1	SeuratProject	18755	5184	14.6308	5.2413	0.8531	10X_EC_pooled	0	0	2	0	0.0638	9.9499	1.2861	Ciliated
ACACTGATCCTAAGTG-1	SeuratProject	14108	4256	13.2124	5.6705	0.7372	10X_EC_pooled	0	0	7	0	0.0058	11.0499	0.9218	Ciliated
ACACTGATCGCATTGA-1	SeuratProject	18447	5096	9.7089	6.4563	0.8673	10X_EC_pooled	0	0	7	0	0.1218	9.1661	-0.9309	Ciliated
ACACTGATCTTCCCAG-1	SeuratProject	7758	2439	10.892	13.9598	0.4254	10X_EC_pooled	2	2	3	2	0.0966	-8.6452	-0.2901	Immature secretory
ACAGAAAAGCACACAG-1	SeuratProject	20270	4623	13.113	12.5111	0.4884	10X_EC_pooled	3	3	8	3	-0.1051	-5.8894	5.3338	Basal
ACAGAAACACACACGC-1	SeuratProject	17371	4913	11.3523	6.2979	1.1226	10X_EC_pooled	0	0	0	0	-0.129	8.1839	5.3452	Ciliated
ACAGAAAGTACCCACG-1	SeuratProject	6663	2925	10.3707	4.8477	1.0956	10X_EC_pooled	0	0	6	0	0.0329	8.6371	1.774	Ciliated
ACAGAAAGTCCTACGG-1	SeuratProject	20774	5413	22.7207	4.5201	0.5536	10X_EC_pooled	0	0	6	0	0.0536	9.3026	2.6776	Ciliated
ACAGAAAGTCTACAAC-1	SeuratProject	16142	3917	14.2423	12.1113	0.4089	10X_EC_pooled	2	2	3	2	-0.0776	-8.7725	0.046	Immature secretory
ACAGAAAGTGGCTTGC-1	SeuratProject	15991	4731	10.5059	7.9857	0.8567	10X_EC_pooled	0	0	0	0	0.07	8.9772	5.4322	Ciliated
ACAGAAAGTGTAGGAC-1	SeuratProject	14800	3582	12.8851	15.5	0.4797	10X_EC_pooled	2	2	3	2	-0.1456	-8.0948	1.2078	Immature secretory
ACAGAAAGTGTGGACA-1	SeuratProject	24511	5941	16.8945	5.8994	0.5181	10X_EC_pooled	0	0	7	0	-0.0202	9.722	0.2645	Ciliated
ACAGAAAGTTACCTGA-1	SeuratProject	9830	2866	14.7202	11.6175	0.4171	10X_EC_pooled	2	2	3	2	0.1106	-9.0584	-0.683	Immature secretory
ACAGAAATCACACGAT-1	SeuratProject	15765	4530	13.4285	4.8906	1.1164	10X_EC_pooled	0	0	0	0	0.0616	11.032	3.8256	Ciliated
ACAGAAATCCTAGCTC-1	SeuratProject	13423	3399	15.8236	8.2023	0.298	10X_EC_pooled	1	1	4	1	-0.1068	-8.8027	-2.9776	Secretory
ACAGCCGAGACTTGTC-1	SeuratProject	15430	3813	17.9261	14.2255	0.2981	10X_EC_pooled	1	1	9	1	0.1115	-8.1665	-6.6024	Secretory
ACAGCCGAGTGTAGTA-1	SeuratProject	8733	3514	18.7908	5.1529	0.8245	10X_EC_pooled	3	3	12	3	0.3237	-4.5856	6.1232	Basal
ACAGCCGCAAGATGGC-1	SeuratProject	11695	4147	11.8256	4.9594	0.7696	10X_EC_pooled	0	0	6	0	0.0404	8.3319	1.5594	Ciliated
ACAGCCGCAATTTCGG-1	SeuratProject	10261	3865	12.9617	3.6839	0.8089	10X_EC_pooled	0	0	6	0	0.0799	8.5474	1.2992	Ciliated
ACAGCCGGTAACATCC-1	SeuratProject	17323	4989	12.1226	4.7913	0.8659	10X_EC_pooled	0	0	6	0	0.1292	9.3883	3.7495	Ciliated
ACAGCCGGTACCGCGT-1	SeuratProject	10049	3703	12.3196	6.4185	0.3383	10X_EC_pooled	1	1	4	1	0.0697	-8.149	-3.0507	Secretory
ACAGCCGGTCCAATCA-1	SeuratProject	15317	4699	14.2195	5.4188	0.5549	10X_EC_pooled	0	0	6	0	-0.0198	8.9218	2.0565	Ciliated
ACAGCCGGTGACTGTT-1	SeuratProject	11353	3255	10.6756	10.3937	0.2378	10X_EC_pooled	1	1	5	1	0.0617	-9.2213	-5.695	Secretory
ACAGCCGGTGGCCTCA-1	SeuratProject	20657	5576	9.2608	5.6591	0.8423	10X_EC_pooled	0	0	0	0	0.142	8.7969	4.1311	Ciliated
ACAGCCGGTGTTCAGT-1	SeuratProject	15838	3649	15.1282	12.59	0.4862	10X_EC_pooled	1	1	1	1	0.256	-7.3328	-1.7511	Secretory
ACAGCCGGTTAGAAGT-1	SeuratProject	24706	5260	14.2111	11.7704	0.5909	10X_EC_pooled	3	3	8	3	0.0158	-6.1545	5.5468	Basal
ACAGCCGGTTGTATGC-1	SeuratProject	12639	3819	17.715	5.3485	0.902	10X_EC_pooled	0	0	0	0	0.0741	11.239	3.2843	Ciliated
ACAGCCGTCACAACCA-1	SeuratProject	8103	2845	11.9585	6.2323	0.6294	10X_EC_pooled	1	1	1	1	0.1434	-6.0139	-3.6346	Secretory
ACAGCCGTCACCACAA-1	SeuratProject	13640	3512	9.6554	7.5147	0.4912	10X_EC_pooled	1	1	1	1	0.3166	-5.0647	-4.5018	Secretory
ACAGCCGTCACTCACC-1	SeuratProject	14243	3984	14.8985	7.4633	0.5125	10X_EC_pooled	1	1	4	1	-0.0146	-7.4915	-2.3438	Secretory
ACAGGGAAGGATTACA-1	SeuratProject	11987	3932	14.0319	5.0054	0.7008	10X_EC_pooled	0	0	6	0	0.04	9.6877	1.9065	Ciliated
ACAGGGACAATACAGA-1	SeuratProject	9011	2428	20.6636	7.5463	0.3884	10X_EC_pooled	1	1	5	1	0.0566	-9.2984	-5.6436	Secretory
ACAGGGAGTACCCACG-1	SeuratProject	15275	3648	10.5925	10.5205	0.4452	10X_EC_pooled	1	1	5	1	0.0801	-9.5182	-6.7171	Secretory
ACAGGGAGTAGCTTTG-1	SeuratProject	11116	2766	11.8838	8.0335	0.2339	10X_EC_pooled	1	1	5	1	-0.1113	-9.5074	-5.7872	Secretory
ACAGGGATCTCCACTG-1	SeuratProject	11758	3085	13.0209	9.8826	0.3997	10X_EC_pooled	1	1	5	1	-0.2442	-7.8395	-5.977	Secretory
ACATCCCCACAGCGCT-1	SeuratProject	9788	3480	9.5729	6.2832	0.7765	10X_EC_pooled	0	0	7	0	-0.1044	8.8709	-2.2686	Ciliated
ACATCCCGTTCCCAAA-1	SeuratProject	11031	3603	14.5408	5.7293	0.8793	10X_EC_pooled	0	0	0	0	0.1046	10.4758	4.5424	Ciliated
ACATCCCTCAAAGGAT-1	SeuratProject	8180	3321	13.8264	3.7531	0.6724	10X_EC_pooled	0	0	6	0	0.0233	9.1211	1.4287	Ciliated
ACATCCCTCCCACAGG-1	SeuratProject	6642	2798	10.3433	7.3924	0.8582	10X_EC_pooled	3	3	12	3	0.0242	-4.9062	5.8289	Basal
ACATCCCTCCGATAAC-1	SeuratProject	11234	3172	12.9963	5.243	0.6142	10X_EC_pooled	1	1	4	1	0.0101	-7.2749	-2.9191	Secretory
ACATCCCTCGCAATGT-1	SeuratProject	9078	3097	6.9178	9.2201	0.9033	10X_EC_pooled	3	3	3	3	0.2156	-6.8709	3.621	Basal
ACATCCCTCGCGCCAA-1	SeuratProject	9023	2930	13.5986	7.5695	0.7425	10X_EC_pooled	3	3	8	3	0.2793	-6.2383	6.0372	Basal
ACATCCCTCGGCATTA-1	SeuratProject	11222	3696	16.7083	5.2932	0.9089	10X_EC_pooled	0	0	0	0	0.0922	8.9721	3.8443	Ciliated
ACATCGAAGCGTTAGG-1	SeuratProject	20658	5253	16.0713	8.7666	0.5518	10X_EC_pooled	4	4	11	4	0.2326	-2.3956	1.267	Immature ciliated
ACATCGAAGGAAGTGA-1	SeuratProject	17491	5032	14.173	6.1746	0.646	10X_EC_pooled	0	0	6	0	-0.0191	9.6894	1.3086	Ciliated
ACATCGACAAAGGCGT-1	SeuratProject	11999	4005	14.9846	6.5005	0.5334	10X_EC_pooled	0	0	0	0	0.1322	10.0488	3.0851	Ciliated
ACATCGACATGACACT-1	SeuratProject	19269	4210	14.9203	9.7722	0.4307	10X_EC_pooled	1	1	5	1	0.0101	-8.6293	-5.9253	Secretory
ACATCGAGTGAATGTA-1	SeuratProject	32804	6453	14.4799	7.4473	1.4754	10X_EC_pooled	4	4	10	4	-0.0615	1.0051	4.2712	Immature ciliated
ACATCGATCGTAGAGG-1	SeuratProject	26231	5095	13.3277	11.9858	0.366	10X_EC_pooled	1	1	9	1	-0.0965	-6.2221	-5.767	Secretory
ACATCGATCTAGGCAT-1	SeuratProject	12585	3963	14.8828	4.5213	1.0489	10X_EC_pooled	0	0	0	0	0.0212	10.5977	4.545	Ciliated
ACATGCAAGACTTCGT-1	SeuratProject	16772	4134	13.8505	5.056	0.4233	10X_EC_pooled	1	1	1	1	0.2094	-4.8291	-3.5812	Secretory
ACATGCACAAGCCTGC-1	SeuratProject	15345	4698	11.0655	4.6595	0.8146	10X_EC_pooled	0	0	0	0	0.0801	8.4104	3.1695	Ciliated
ACATGCACAGCTACAT-1	SeuratProject	12099	3435	18.2577	7.0254	0.3885	10X_EC_pooled	1	1	1	1	0.0067	-5.7918	-5.1415	Secretory
ACATGCAGTAGCGAGT-1	SeuratProject	19289	5271	11.6543	6.0242	1.0317	10X_EC_pooled	0	0	2	0	0.0108	10.0411	0.6633	Ciliated
ACATGCAGTCCACATA-1	SeuratProject	9944	2934	19.6802	10.2876	0.4525	10X_EC_pooled	1	1	4	1	0.1925	-8.2199	-2.6378	Secretory
ACATGCATCAAGTCTG-1	SeuratProject	11821	3447	17.9003	10.6336	0.3976	10X_EC_pooled	2	2	3	2	-0.052	-8.3408	-0.2854	Immature secretory
ACATGCATCCGCTGTT-1	SeuratProject	10628	3636	13.9631	6.6522	0.621	10X_EC_pooled	0	0	7	0	0.0757	9.9213	0.8766	Ciliated
ACATGCATCGTGGAAG-1	SeuratProject	11392	3071	13.7289	14.5892	0.4565	10X_EC_pooled	1	1	4	1	-0.1444	-9.15	-2.0998	Secretory
ACATTTCAGCGCCTAC-1	SeuratProject	21149	5513	12.3032	4.596	0.9457	10X_EC_pooled	0	0	0	0	-0.0046	8.4893	4.1552	Ciliated
ACATTTCGTGATACCT-1	SeuratProject	8610	3182	11.9861	6.7712	0.8711	10X_EC_pooled	0	0	2	0	-0.0884	11.1975	1.7043	Ciliated
ACATTTCGTGATATAG-1	SeuratProject	13614	3931	13.2658	8.0358	0.5068	10X_EC_pooled	1	1	1	1	-0.1149	-6.4896	-2.8917	Secretory
ACATTTCTCACAAGGG-1	SeuratProject	8473	2742	11.2947	8.5448	0.4131	10X_EC_pooled	1	1	1	1	0.1691	-6.8487	-5.6649	Secretory
ACATTTCTCAGCTCTC-1	SeuratProject	8081	2827	7.8827	7.5857	0.495	10X_EC_pooled	1	1	5	1	0.0401	-9.354	-5.4772	Secretory
ACATTTCTCTCCACTG-1	SeuratProject	10835	3327	21.6244	4.7347	0.4153	10X_EC_pooled	1	1	9	1	-0.1867	-6.8663	-7.3277	Secretory
ACCAAACAGACGACGT-1	SeuratProject	17457	4765	18.3136	7.2177	1.0082	10X_EC_pooled	3	3	12	3	-0.0362	-4.6855	5.9513	Basal
ACCAAACAGTAGATCA-1	SeuratProject	13299	4019	20.5279	5.3763	0.9474	10X_EC_pooled	4	4	10	4	-0.1111	-0.6906	3.2481	Immature ciliated
ACCAAACAGTGAGGCT-1	SeuratProject	9313	2815	14.6999	8.5472	0.4295	10X_EC_pooled	1	1	5	1	-0.0585	-9.6922	-5.8241	Secretory
ACCAAACCATCAACCA-1	SeuratProject	21659	5463	12.7337	5.4758	1.2097	10X_EC_pooled	0	0	0	0	0.0658	9.9579	3.7171	Ciliated
ACCAAACCATTCACCC-1	SeuratProject	18594	4488	16.672	5.9858	0.3926	10X_EC_pooled	1	1	5	1	-0.0445	-7.8186	-5.6597	Secretory
ACCAAACGTGTGCTTA-1	SeuratProject	8622	2892	12.3753	6.437	0.9395	10X_EC_pooled	0	0	2	0	-0.1113	11.6031	0.8686	Ciliated
ACCAAACGTTATTCCT-1	SeuratProject	19569	4337	7.7929	10.5728	0.8943	10X_EC_pooled	2	2	3	2	-0.1046	-7.0221	1.4894	Immature secretory
ACCAAACGTTTACCTT-1	SeuratProject	7341	2348	16.6871	12.3008	0.7765	10X_EC_pooled	2	2	3	2	0.0228	-8.1277	-0.389	Immature secretory
ACCAAACTCATAGCAC-1	SeuratProject	10717	3754	23.2341	2.7153	1.297	10X_EC_pooled	4	4	10	4	-0.0921	-0.6187	3.6326	Immature ciliated
ACCAAACTCGTAGCTA-1	SeuratProject	26219	6499	12.6092	5.5609	0.7857	10X_EC_pooled	0	0	6	0	0.3156	8.2972	1.7947	Ciliated
ACCAACAAGTGGGAAA-1	SeuratProject	9281	3306	14.4381	7.1975	0.7111	10X_EC_pooled	0	0	0	0	0.1927	11.0565	2.9849	Ciliated
ACCAACACACACGGAA-1	SeuratProject	14195	4051	10.8278	8.8552	0.317	10X_EC_pooled	1	1	4	1	-0.0176	-8.126	-4.0237	Secretory
ACCAACACAGCGGTCT-1	SeuratProject	23523	4722	12.3156	11.6439	0.6547	10X_EC_pooled	2	2	3	2	-0.0766	-7.2314	2.0142	Immature secretory
ACCAACACATCGGTTA-1	SeuratProject	18658	4571	12.1932	7.1283	0.5092	10X_EC_pooled	1	1	1	1	0.0529	-5.8356	-4.4933	Secretory
ACCAACAGTGAGACCA-1	SeuratProject	10009	2635	16.0056	8.4224	0.2598	10X_EC_pooled	1	1	1	1	-0.2261	-7.4273	-5.0577	Secretory
ACCAACATCCCGAGGT-1	SeuratProject	21781	4825	21.5876	8.3008	0.3352	10X_EC_pooled	1	1	5	1	0.2854	-8.0789	-4.7761	Secretory
ACCAACATCTTGGTGA-1	SeuratProject	10622	3904	11.9657	6.3077	0.7343	10X_EC_pooled	0	0	6	0	0.0216	9.5179	1.5176	Ciliated
ACCACAACAAATGCTC-1	SeuratProject	7813	3136	16.9717	2.9438	0.5632	10X_EC_pooled	0	0	6	0	0.0601	8.0228	0.4164	Ciliated
ACCACAACAAGTCCAT-1	SeuratProject	15111	4672	10.9457	5.0758	1.1052	10X_EC_pooled	0	0	6	0	0.1015	9.0464	0.7099	Ciliated
ACCACAACAAGTGGTG-1	SeuratProject	7590	2666	19.776	5.7049	0.6719	10X_EC_pooled	0	0	7	0	-0.068	11.2927	0.1191	Ciliated
ACCACAACACCGCTAG-1	SeuratProject	12346	3457	10.473	10.4811	0.3888	10X_EC_pooled	1	1	5	1	-0.1494	-8.821	-4.7356	Secretory
ACCACAAGTAGACAAT-1	SeuratProject	8044	2984	18.4112	8.3665	0.5967	10X_EC_pooled	5	3	13	3	0.0571	-2.5656	6.6297	Basal
ACCACAAGTTAGTCGT-1	SeuratProject	10035	2795	13.8914	11.9482	0.6876	10X_EC_pooled	2	2	3	2	0.0123	-7.3388	2.2511	Immature secretory
ACCACAATCAACTGGT-1	SeuratProject	19865	5262	9.1568	7.1936	0.9112	10X_EC_pooled	0	0	7	0	0.0037	0.5517	3.2008	Ciliated
ACCACAATCATTTGCT-1	SeuratProject	28215	5945	15.1054	8.0737	0.404	10X_EC_pooled	1	1	1	1	0.1733	-7.0531	-2.8546	Secretory
ACCACAATCGACTCCT-1	SeuratProject	8486	2714	18.23	8.7438	0.4478	10X_EC_pooled	1	1	4	1	-0.0982	-9.4713	-2.6471	Secretory
ACCACAATCGGTCACG-1	SeuratProject	20653	3897	15.2908	13.2233	0.4261	10X_EC_pooled	1	1	4	1	-0.0589	-8.0292	-1.4572	Secretory
ACCACAATCTAGTCAG-1	SeuratProject	10448	3395	5.3982	10.5475	0.6126	10X_EC_pooled	1	1	4	1	-0.0186	-9.3706	-2.3003	Secretory
ACCATTTAGATCACCT-1	SeuratProject	9944	3824	11.072	4.8572	0.9352	10X_EC_pooled	0	0	0	0	0.192	8.4418	3.6965	Ciliated
ACCATTTAGCATTGTC-1	SeuratProject	18139	5156	10.5794	5.3807	0.5899	10X_EC_pooled	0	0	0	0	0.1463	8.3546	3.9316	Ciliated
ACCATTTAGCGAGTAC-1	SeuratProject	13867	4216	14.0477	5.5023	1.2476	10X_EC_pooled	0	0	0	0	0.0091	10.2835	3.2547	Ciliated
ACCATTTAGGTAAGAG-1	SeuratProject	11357	2932	14.0002	7.4403	0.4755	10X_EC_pooled	1	1	9	1	0.129	-7.2822	-6.5296	Secretory
ACCATTTAGTCCCGAC-1	SeuratProject	11950	3712	11.1297	10.7782	0.3515	10X_EC_pooled	1	1	4	1	0.2846	-9.9791	-3.6913	Secretory
ACCATTTAGTCTAACC-1	SeuratProject	12778	3269	14.4076	7.912	0.5087	10X_EC_pooled	1	1	5	1	0.0224	-7.6216	-5.6205	Secretory
ACCATTTGTGATACTC-1	SeuratProject	9300	2716	16.871	11.6344	0.3333	10X_EC_pooled	1	1	4	1	-0.2185	-8.4617	-2.0608	Secretory
ACCATTTTCGGCCCAA-1	SeuratProject	22742	5407	13.6663	5.602	1.583	10X_EC_pooled	0	0	0	0	-0.121	8.8697	5.4445	Ciliated
ACCATTTTCTTCCCGA-1	SeuratProject	24968	5139	9.8526	6.9169	0.6248	10X_EC_pooled	1	1	1	1	0.0755	-7.1324	-3.0314	Secretory
ACCCAAAAGCGAACTG-1	SeuratProject	10000	3691	18.79	2.79	0.86	10X_EC_pooled	0	0	7	0	0.3219	9.0489	-0.446	Ciliated
ACCCAAACATTCTTCA-1	SeuratProject	15039	3969	7.6069	7.3409	1.0373	10X_EC_pooled	1	1	1	1	0.1334	-4.7323	-2.8495	Secretory
ACCCAAAGTTTGTTGG-1	SeuratProject	27237	5839	16.6795	9.5789	0.257	10X_EC_pooled	1	1	1	1	0.055	-6.1443	-5.3923	Secretory
ACCCAAATCAATCCGA-1	SeuratProject	9940	3363	14.9799	5.0302	0.6942	10X_EC_pooled	0	0	2	0	-0.0819	11.4447	0.9812	Ciliated
ACCCAAATCAGGAAAT-1	SeuratProject	15881	3819	11.4162	11.2524	0.5415	10X_EC_pooled	2	2	3	2	0.0722	-7.171	0.8168	Immature secretory
ACCCAAATCCAAGAGG-1	SeuratProject	11800	3912	20.6695	4.6695	0.678	10X_EC_pooled	0	0	2	0	0.1116	9.9383	2.2508	Ciliated
ACCCTCAAGAATCGAT-1	SeuratProject	26121	4656	12.6067	12.155	0.7504	10X_EC_pooled	2	2	3	2	-0.0916	-7.1229	2.9182	Immature secretory
ACCCTCAAGACAACTA-1	SeuratProject	8565	2642	9.8307	12.8663	0.9807	10X_EC_pooled	3	3	8	3	0.0642	-7.005	5.1364	Basal
ACCCTCAAGAGCAAGA-1	SeuratProject	9417	3302	17.7339	8.782	0.446	10X_EC_pooled	4	4	11	4	-0.1717	-2.2069	1.4138	Immature ciliated
ACCCTCAAGGGAGAAT-1	SeuratProject	10588	3473	13.5814	6.2335	1.19	10X_EC_pooled	0	0	0	0	-0.0099	11.1204	3.3404	Ciliated
ACCCTCAAGGTGCCAA-1	SeuratProject	10811	2955	9.6013	12.7555	0.888	10X_EC_pooled	3	3	3	3	-0.1132	-7.0862	3.6245	Basal
ACCCTCAAGTCTCCTC-1	SeuratProject	19419	4795	12.565	5.4174	0.4274	10X_EC_pooled	1	1	4	1	-0.0346	-7.8765	-3.9024	Secretory
ACCCTCACAATCTAGC-1	SeuratProject	8968	2929	12.1878	9.099	0.5129	10X_EC_pooled	1	1	4	1	-0.1277	-8.8699	-3.989	Secretory
ACCCTCACACAGAAGC-1	SeuratProject	11823	2528	15.4191	14.8439	0.5836	10X_EC_pooled	2	2	3	2	-0.1118	-7.7325	1.7334	Immature secretory
ACCCTCACACTAACCA-1	SeuratProject	12570	4082	22.3389	2.7844	0.5251	10X_EC_pooled	0	0	6	0	0.0412	6.8603	2.8248	Ciliated
ACCCTCAGTGGCCCAT-1	SeuratProject	6734	2370	12.2216	10.9593	0.3564	10X_EC_pooled	1	1	4	1	-0.1702	-8.8528	-2.5206	Secretory
ACCCTTGCACCTTCCA-1	SeuratProject	15510	4326	10.0322	8.4977	0.3417	10X_EC_pooled	1	1	9	1	-0.1028	-7.2494	-6.3106	Secretory
ACCCTTGCACGCGTCA-1	SeuratProject	14342	4378	11.5535	5.3898	0.7879	10X_EC_pooled	0	0	0	0	-0.089	11.6233	2.4108	Ciliated
ACCCTTGGTCCAACGC-1	SeuratProject	22511	5573	14.8905	5.0375	0.6308	10X_EC_pooled	0	0	0	0	-0.0559	10.0817	3.0674	Ciliated
ACCCTTGGTCGCACAC-1	SeuratProject	9357	3025	12.9529	7.1497	0.4275	10X_EC_pooled	1	1	1	1	-0.1373	-6.7942	-3.7557	Secretory
ACCCTTGGTCTGTGTA-1	SeuratProject	13305	4184	15.3551	5.7422	0.7967	10X_EC_pooled	0	0	0	0	0.1685	10.2014	3.6408	Ciliated
ACCCTTGGTTATGACC-1	SeuratProject	21827	5382	15.8199	6.0796	1.2003	10X_EC_pooled	4	4	10	4	-0.1983	-0.7201	3.5076	Immature ciliated
ACCCTTGTCAGTGTGT-1	SeuratProject	10034	3003	17.1517	5.88	0.3986	10X_EC_pooled	1	1	9	1	-0.0056	-7.0289	-7.0277	Secretory
ACCGTTCAGAGAACCC-1	SeuratProject	8807	2504	10.9799	7.9028	0.3406	10X_EC_pooled	1	1	1	1	0.1242	-5.0593	-4.0686	Secretory
ACCGTTCAGCTGTCCG-1	SeuratProject	9972	3761	15.9446	4.8636	0.6117	10X_EC_pooled	4	4	11	4	0.0708	-0.7836	2.4548	Immature ciliated
ACCGTTCAGGTGCTGA-1	SeuratProject	15018	4662	13.8301	4.7876	1.0321	10X_EC_pooled	0	0	2	0	0.2044	9.7882	2.0049	Ciliated
ACCGTTCCAAACGGCA-1	SeuratProject	10830	3558	13.518	5.4755	1.2373	10X_EC_pooled	0	0	7	0	0.1747	9.7592	0.7047	Ciliated
ACCGTTCCAGCGCTTG-1	SeuratProject	7108	2388	14.1953	10.3264	0.4783	10X_EC_pooled	1	1	4	1	-0.0945	-8.9065	-2.715	Secretory
ACCGTTCGTAGACGGT-1	SeuratProject	11684	3399	11.734	8.8326	0.5135	10X_EC_pooled	1	1	1	1	0.0179	-7.6387	-4.0512	Secretory
ACCGTTCGTTCTCCAC-1	SeuratProject	13759	4302	15.0665	4.8259	0.596	10X_EC_pooled	0	0	0	0	0.01	9.036	3.1021	Ciliated
ACCGTTCGTTGTAGCT-1	SeuratProject	9825	3573	12.4275	4.4784	1.1399	10X_EC_pooled	4	4	10	4	-0.2167	-0.3927	3.561	Immature ciliated
ACCTACCCACATACGT-1	SeuratProject	15648	3971	9.0746	11.3369	0.3834	10X_EC_pooled	1	1	5	1	0.0619	-8.855	-4.9156	Secretory
ACCTACCCACTCTCGT-1	SeuratProject	16065	4391	14.2484	6.3803	0.5104	10X_EC_pooled	1	1	4	1	0.0074	-7.7077	-2.9645	Secretory
ACCTACCCAGACACAG-1	SeuratProject	7019	2973	13.7626	4.2456	0.983	10X_EC_pooled	0	0	6	0	-0.0029	9.7145	1.9201	Ciliated
ACCTACCCAGCGGATA-1	SeuratProject	9501	3682	11.6093	5.0416	0.7052	10X_EC_pooled	0	0	0	0	-0.0076	8.4099	4.0315	Ciliated
ACCTACCGTACAAGCG-1	SeuratProject	15025	4605	15.3544	5.0516	0.5258	10X_EC_pooled	0	0	6	0	0.0155	9.3503	1.5041	Ciliated
ACCTACCGTACCGGCT-1	SeuratProject	12510	3504	10.7354	8.705	0.2638	10X_EC_pooled	1	1	4	1	-0.1566	-8.5375	-3.7473	Secretory
ACCTACCGTCCGACGT-1	SeuratProject	9314	3154	12.6262	6.56	1.1595	10X_EC_pooled	0	0	0	0	-0.2376	10.555	4.3746	Ciliated
ACCTACCGTTCACCGG-1	SeuratProject	9590	2856	16.0375	12.5547	0.5839	10X_EC_pooled	2	2	3	2	-0.235	-8.6401	-0.5584	Immature secretory
ACCTACCGTTTACTGG-1	SeuratProject	9180	3087	23.8998	6.4379	0.4466	10X_EC_pooled	3	3	12	3	-0.1434	-4.9628	6.179	Basal
ACCTACCGTTTCACTT-1	SeuratProject	12032	2935	9.7407	8.868	0.2992	10X_EC_pooled	1	1	5	1	-0.2967	-9.8448	-6.2183	Secretory
ACCTACCTCGCCTCTA-1	SeuratProject	7727	2820	19.4124	6.5614	0.2847	10X_EC_pooled	1	1	9	1	0.2194	-7.9411	-6.7064	Secretory
ACCTGAAAGGAAAGGT-1	SeuratProject	7209	2940	18.7959	3.7869	0.6936	10X_EC_pooled	0	0	2	0	-0.086	10.712	1.8665	Ciliated
ACCTGAAAGTCTCGTA-1	SeuratProject	9756	3406	14.7089	7.7286	0.8918	10X_EC_pooled	3	3	8	3	0.2475	-5.0253	5.5071	Basal
ACCTGAAAGTCTTCGA-1	SeuratProject	14056	4268	14.7624	9.1349	0.4767	10X_EC_pooled	4	4	11	4	-0.1169	-0.9758	3.1382	Immature ciliated
ACCTGAACACAGTACT-1	SeuratProject	11404	3663	11.9695	7.7254	0.3858	10X_EC_pooled	1	1	1	1	0.2617	-6.8985	-5.1582	Secretory
ACCTGAACATGGACAG-1	SeuratProject	7309	2953	12.2589	4.7749	0.7115	10X_EC_pooled	0	0	6	0	-0.1449	8.6316	0.9599	Ciliated
ACCTGAAGTATACCTG-1	SeuratProject	11166	3113	14.0068	7.2273	0.4388	10X_EC_pooled	1	1	5	1	0.2204	-8.7424	-5.8883	Secretory
ACCTGAAGTATTCCTT-1	SeuratProject	11414	3881	12.581	5.8437	0.5432	10X_EC_pooled	0	0	6	0	-0.0914	9.9755	2.643	Ciliated
ACCTGAAGTCGCTTGG-1	SeuratProject	20500	5388	15.4878	5.2049	0.6634	10X_EC_pooled	0	0	2	0	-0.0229	10.1707	3.2491	Ciliated
ACCTGAATCGGTGCAC-1	SeuratProject	11797	3685	17.4027	6.0439	0.4408	10X_EC_pooled	0	0	7	0	0.0469	9.9178	-0.8293	Ciliated
ACCTGTCAGAACAAGG-1	SeuratProject	6953	2853	18.0929	5.0626	1.0643	10X_EC_pooled	4	4	10	4	-0.0565	-0.7098	3.5721	Immature ciliated
ACCTGTCAGCGCACAA-1	SeuratProject	6528	2834	13.9246	6.97	0.8885	10X_EC_pooled	4	4	10	4	0.0026	-0.3767	3.4806	Immature ciliated
ACCTGTCAGCTCGTGC-1	SeuratProject	7836	3255	13.0807	5.8065	0.5998	10X_EC_pooled	0	0	0	0	-0.0361	7.8795	2.7114	Ciliated
ACCTGTCCACCTGTCT-1	SeuratProject	10642	3146	14.5367	9.6223	0.3947	10X_EC_pooled	1	1	1	1	0.0165	-7.198	-4.4091	Secretory
ACCTGTCCACGCTTAA-1	SeuratProject	10767	3967	11.0894	4.4116	0.6408	10X_EC_pooled	0	0	7	0	0.0487	8.5519	-0.4195	Ciliated
ACCTGTCGTACCATAC-1	SeuratProject	13700	3293	15.8248	6.8686	0.4307	10X_EC_pooled	1	1	5	1	0.1794	-9.6371	-6.8005	Secretory
ACCTGTCGTATCACCA-1	SeuratProject	15071	3978	16.3825	9.86	0.2986	10X_EC_pooled	1	1	9	1	0.2152	-7.391	-5.2185	Secretory
ACCTGTCGTATCGAGG-1	SeuratProject	8768	2779	10.8577	6.2158	0.5246	10X_EC_pooled	1	1	1	1	-0.1372	-5.6714	-4.012	Secretory
ACCTGTCGTCACGACC-1	SeuratProject	13171	3924	19.9529	5.7627	0.615	10X_EC_pooled	0	0	2	0	0.1265	10.2042	1.4331	Ciliated
ACCTGTCGTCCCACGA-1	SeuratProject	10212	3106	16.2456	8.0102	0.6267	10X_EC_pooled	1	1	4	1	0.0633	-8.6046	-3.1749	Secretory
ACCTGTCGTCGAACGA-1	SeuratProject	14239	3815	13.0908	10.085	0.4635	10X_EC_pooled	4	4	11	4	-0.1048	-2.6716	1.1624	Immature ciliated
ACCTGTCGTCGAATGG-1	SeuratProject	13077	3737	14.8123	10.6676	0.5888	10X_EC_pooled	3	3	8	3	0.0609	-5.3764	5.5642	Basal
ACGATCAAGCCTGCCA-1	SeuratProject	24642	5880	12.4462	9.1632	0.6899	10X_EC_pooled	4	4	11	4	-0.046	-1.4333	2.4557	Immature ciliated
ACGATCAGTACTCGCG-1	SeuratProject	9257	3144	14.8644	6.5032	1.1775	10X_EC_pooled	0	0	2	0	0.0112	11.9549	2.1019	Ciliated
ACGATCAGTGCGAACA-1	SeuratProject	6135	2757	12.0456	4.4173	0.815	10X_EC_pooled	0	0	0	0	-0.0836	9.6288	3.7342	Ciliated
ACGATCATCACCCTCA-1	SeuratProject	12038	3747	16.0076	5.5491	0.9636	10X_EC_pooled	0	0	0	0	-0.0853	10.6906	4.2486	Ciliated
ACGATGTAGCTGGCTC-1	SeuratProject	11682	3946	13.9788	6.5742	0.8218	10X_EC_pooled	0	0	0	0	-0.0146	8.3645	2.9247	Ciliated
ACGATGTAGGAATGTT-1	SeuratProject	8446	3004	18.7189	7.9564	0.6986	10X_EC_pooled	4	4	11	4	-0.2466	-0.7605	2.4907	Immature ciliated
ACGATGTAGGCATTTC-1	SeuratProject	24089	5756	16.8749	6.1231	0.8842	10X_EC_pooled	0	0	6	0	0.0128	9.4055	2.0582	Ciliated
ACGATGTCAGCCTATA-1	SeuratProject	15880	3442	10.8753	14.4332	0.6612	10X_EC_pooled	2	2	3	2	-0.0336	-7.5048	1.9526	Immature secretory
ACGATGTGTAAGATCA-1	SeuratProject	9276	3370	17.389	5.1854	0.884	10X_EC_pooled	0	0	0	0	0.094	10.0949	4.1593	Ciliated
ACGATGTTCCAACTAG-1	SeuratProject	13739	3873	15.8672	10.6558	0.2766	10X_EC_pooled	1	1	1	1	-0.0861	-5.8927	-3.2222	Secretory
ACGATGTTCGAGAATA-1	SeuratProject	14326	4192	11.1196	7.79	0.5445	10X_EC_pooled	1	1	1	1	0.1274	-6.3306	-3.7213	Secretory
ACGATGTTCGTGCTCT-1	SeuratProject	8605	2573	9.8547	4.9971	0.6973	10X_EC_pooled	1	1	1	1	0.1008	-4.717	-2.7459	Secretory
ACGCACGAGCGAGGAG-1	SeuratProject	8987	2514	14.7769	8.7126	0.5119	10X_EC_pooled	1	1	1	1	-0.1418	-6.8981	-4.4316	Secretory
ACGCACGCACTAACCA-1	SeuratProject	7880	3064	19.9492	5.3046	0.5838	10X_EC_pooled	0	0	6	0	-0.1911	7.7212	2.0666	Ciliated
ACGCACGCACTGTTCC-1	SeuratProject	27900	5546	9.7993	6.5699	0.4373	10X_EC_pooled	1	1	1	1	0.2162	-4.9703	-4.2321	Secretory
ACGCACGGTACGGGAT-1	SeuratProject	13973	4397	17.1903	6.4052	0.5367	10X_EC_pooled	0	0	7	0	-0.0956	8.8057	0.8661	Ciliated
ACGCACGGTTCCAGGC-1	SeuratProject	15958	4548	13.9679	5.1448	0.7394	10X_EC_pooled	0	0	0	0	0.0567	10.1606	4.0278	Ciliated
ACGCACGTCGTAGTGT-1	SeuratProject	14378	3671	15.7811	7.9914	0.4243	10X_EC_pooled	1	1	1	1	-0.0686	-6.7719	-5.4682	Secretory
ACGGAAGAGACAAGCC-1	SeuratProject	7266	2355	14.4371	11.6433	0.3578	10X_EC_pooled	1	1	9	1	0.0912	-7.8116	-7.2729	Secretory
ACGGAAGCACAAAGTA-1	SeuratProject	17959	4920	13.0241	7.016	0.8853	10X_EC_pooled	4	4	10	4	0.1011	-0.8635	3.2843	Immature ciliated
ACGGAAGGTCAGACGA-1	SeuratProject	8537	2887	16.3875	6.0326	0.3046	10X_EC_pooled	1	1	1	1	0.1245	-6.8604	-5.4395	Secretory
ACGGAAGGTTACCTGA-1	SeuratProject	13087	4033	14.9538	6.1129	1.2149	10X_EC_pooled	0	0	0	0	-0.1703	8.8192	5.4461	Ciliated
ACGGAAGTCAAGTCTG-1	SeuratProject	8322	2849	15.5251	7.0175	0.4446	10X_EC_pooled	1	1	4	1	0.057	-8.7055	-2.7864	Secretory
ACGGAAGTCACCACAA-1	SeuratProject	10704	3688	18.6379	5.4652	0.654	10X_EC_pooled	0	0	2	0	0.2586	10.0439	4.3794	Ciliated
ACGGAAGTCGGACAAG-1	SeuratProject	9078	2885	13.8577	8.2067	0.3966	10X_EC_pooled	1	1	9	1	0.1913	-8.2339	-7.1654	Secretory
ACGGAAGTCTTTCCGG-1	SeuratProject	15695	3787	12.3097	9.1749	0.3313	10X_EC_pooled	1	1	5	1	-0.134	-8.3934	-5.2498	Secretory
ACGGGTCAGCCGGAAT-1	SeuratProject	13014	3986	10.3965	6.1549	1.0758	10X_EC_pooled	0	0	0	0	0.144	10.6703	2.6744	Ciliated
ACGGGTCAGCTAATGA-1	SeuratProject	13459	4187	15.0977	5.6096	1.0551	10X_EC_pooled	0	0	7	0	0.1313	10.7039	0.0944	Ciliated
ACGGGTCCAAACTAAG-1	SeuratProject	12966	3329	8.9619	6.625	0.5167	10X_EC_pooled	1	1	9	1	-0.1471	-6.3167	-5.7393	Secretory
ACGGGTCCACTCTAGA-1	SeuratProject	18205	3958	14.9959	7.7836	0.4175	10X_EC_pooled	1	1	9	1	-0.0385	-5.7746	-5.7753	Secretory
ACGGGTCCACTGAGTT-1	SeuratProject	17634	4978	17.5513	5.3079	0.6408	10X_EC_pooled	0	0	0	0	-0.1471	9.7623	3.61	Ciliated
ACGGGTCCAGTTGCGC-1	SeuratProject	24180	5868	11.7659	5.6079	1.1993	10X_EC_pooled	0	0	0	0	0.0696	10.5793	3.718	Ciliated
ACGGGTCGTGTTCAGT-1	SeuratProject	12519	2784	11.1271	7.6683	0.3195	10X_EC_pooled	1	1	5	1	-0.1667	-9.2291	-6.2793	Secretory
ACGGGTCTCAGCTTGA-1	SeuratProject	16131	4691	14.2707	5.3004	0.6757	10X_EC_pooled	0	0	0	0	-0.078	9.9755	4.6982	Ciliated
ACGGGTCTCGGATTAC-1	SeuratProject	6842	2665	22.2596	2.5139	0.5408	10X_EC_pooled	1	1	1	1	0.1056	-5.4181	-3.2827	Secretory
ACGGTCGAGATGGTAT-1	SeuratProject	9539	2741	9.0995	8.3237	0.325	10X_EC_pooled	1	1	5	1	-0.0681	-8.6829	-4.6717	Secretory
ACGGTCGAGATTCGAA-1	SeuratProject	11955	3122	18.8708	9.5023	0.4015	10X_EC_pooled	1	1	5	1	-0.1904	-9.1042	-4.1129	Secretory
ACGGTCGCAACCGCTG-1	SeuratProject	11629	3849	12.9676	7.6103	0.43	10X_EC_pooled	4	4	11	4	-0.0128	-1.6773	2.009	Immature ciliated
ACGGTCGGTATGCGTT-1	SeuratProject	8766	2578	23.8535	7.5063	0.3765	10X_EC_pooled	1	1	5	1	-0.2002	-10.0772	-4.5305	Secretory
ACGGTCGGTCTGCAAT-1	SeuratProject	18521	4003	10.6312	10.4422	0.3726	10X_EC_pooled	1	1	5	1	-0.1424	-9.7215	-4.8865	Secretory
ACGGTCGTCGCCTTTG-1	SeuratProject	9894	3342	14.8777	6.9537	0.758	10X_EC_pooled	0	0	0	0	-0.0885	10.7492	3.6549	Ciliated
ACGGTTAAGCCACAAG-1	SeuratProject	9100	2923	20.2637	4.8352	0.4725	10X_EC_pooled	1	1	1	1	0.1906	-6.9128	-2.8732	Secretory
ACGGTTAAGCCACCGT-1	SeuratProject	6042	2018	16.3853	12.1483	0.662	10X_EC_pooled	1	1	4	1	-0.162	-8.9981	-2.703	Secretory
ACGGTTAAGGTGCTAG-1	SeuratProject	11075	3541	16.2709	7.5034	0.5237	10X_EC_pooled	1	1	1	1	0.1003	-6.8888	-2.2019	Secretory
ACGGTTACAATACAGA-1	SeuratProject	10724	3790	18.6218	4.5319	0.8859	10X_EC_pooled	0	0	6	0	0.1674	8.6137	4.5414	Ciliated
ACGGTTACAGAGAATT-1	SeuratProject	15458	4147	13.1388	9.3608	0.4011	10X_EC_pooled	1	1	5	1	-0.0149	-8.0056	-5.7077	Secretory
ACGGTTAGTCCTCAGG-1	SeuratProject	7819	2562	21.8442	8.9653	0.422	10X_EC_pooled	1	1	4	1	-0.1295	-9.2482	-2.4346	Secretory
ACGGTTATCAAGAAAC-1	SeuratProject	16702	4125	13.19	10.358	0.3892	10X_EC_pooled	1	1	5	1	-0.0155	-8.7848	-6.5322	Secretory
ACGGTTATCAGTCCGG-1	SeuratProject	12852	4024	13.8111	8.0143	0.638	10X_EC_pooled	3	3	12	3	-0.0298	-5.3621	5.242	Basal
ACGTAACAGACGTCCC-1	SeuratProject	8819	2561	12.938	14.1626	0.5556	10X_EC_pooled	2	2	3	2	-0.1369	-7.7149	0.374	Immature secretory
ACGTAACCAAGAGAGA-1	SeuratProject	18806	5351	18.2974	6.4767	0.8029	10X_EC_pooled	4	4	10	4	-0.0716	1.5129	4.3502	Immature ciliated
ACGTAACCACGGCGTT-1	SeuratProject	7993	3133	12.7236	4.8918	1.2386	10X_EC_pooled	0	0	0	0	0.1885	11.261	3.1205	Ciliated
ACGTAACCAGCAGATG-1	SeuratProject	18002	4490	17.1592	7.2436	0.4333	10X_EC_pooled	1	1	1	1	0.1645	-5.9829	-3.0528	Secretory
ACGTAACCAGCTACTA-1	SeuratProject	7800	3004	23.0513	3.5897	0.5641	10X_EC_pooled	0	0	6	0	-0.1178	8.1305	0.4924	Ciliated
ACGTAACCAGCTGTGC-1	SeuratProject	11406	3449	13.8611	4.6467	0.3156	10X_EC_pooled	1	1	1	1	0.0727	-4.9727	-3.6899	Secretory
ACGTAACGTAACATGA-1	SeuratProject	10423	3057	13.2112	8.9226	0.3262	10X_EC_pooled	1	1	5	1	-0.0558	-9.1585	-5.8147	Secretory
ACGTAACGTCACCGAC-1	SeuratProject	14090	3383	12.193	8.0696	0.3903	10X_EC_pooled	1	1	5	1	-0.0747	-9.8555	-6.1121	Secretory
ACGTAACTCCGCAGTG-1	SeuratProject	7237	2438	19.0687	9.0369	1.1607	10X_EC_pooled	3	3	8	3	-0.072	-5.3212	5.7993	Basal
ACGTACAAGCACGTCC-1	SeuratProject	10327	2825	12.8692	9.9448	0.5132	10X_EC_pooled	1	1	5	1	-0.1262	-9.8943	-5.4174	Secretory
ACGTACAAGGTATTGA-1	SeuratProject	13095	4121	10.966	5.9488	0.8706	10X_EC_pooled	0	0	0	0	-0.0851	10.9488	3.4465	Ciliated
ACGTACAAGTAAGACT-1	SeuratProject	16274	4747	11.8717	5.6102	0.8357	10X_EC_pooled	0	0	0	0	-0.0857	10.1146	3.1315	Ciliated
ACGTACACATAACTCG-1	SeuratProject	12734	4043	16.6562	6.3217	0.534	10X_EC_pooled	3	3	12	3	-0.1176	-3.9708	6.2337	Basal
ACGTACACATAATGAG-1	SeuratProject	10174	3040	11.3918	11.608	0.5013	10X_EC_pooled	2	2	3	2	0.0828	-7.9039	0.4987	Immature secretory
ACGTACAGTCCCTGAG-1	SeuratProject	17465	5316	13.5185	5.8345	0.8302	10X_EC_pooled	0	0	7	0	-0.0364	8.515	-0.4101	Ciliated
ACGTACAGTTCGAACT-1	SeuratProject	8306	3031	8.4276	5.0807	1.3845	10X_EC_pooled	0	0	2	0	-0.1766	10.3659	1.4207	Ciliated
ACGTACATCAGGGTAG-1	SeuratProject	8653	3424	12.6777	4.9809	0.705	10X_EC_pooled	0	0	6	0	0.0561	9.4262	2.1788	Ciliated
ACGTACATCGGCATAT-1	SeuratProject	14757	4248	10.9101	6.2343	1.7009	10X_EC_pooled	4	4	10	4	-0.3184	-0.1053	3.8075	Immature ciliated
ACGTACATCTGGGAGA-1	SeuratProject	13531	3610	16.1629	4.619	0.4582	10X_EC_pooled	1	1	1	1	-0.0037	-6.939	-5.3549	Secretory
ACGTACATCTGTCTCG-1	SeuratProject	13642	3932	6.2014	4.8307	0.5278	10X_EC_pooled	1	1	1	1	0.173	-5.1619	-2.772	Secretory
ACGTAGTAGCAACTCT-1	SeuratProject	12399	3445	14.3641	13.5575	0.4113	10X_EC_pooled	2	2	4	2	-0.1009	-8.7785	-1.1438	Immature secretory
ACGTAGTAGCCTCCAG-1	SeuratProject	7264	2775	11.8392	4.6118	1.2665	10X_EC_pooled	0	0	2	0	-0.1873	9.6893	0.9123	Ciliated
ACGTAGTAGTGGCCTC-1	SeuratProject	14724	4505	16.0283	4.2855	0.7607	10X_EC_pooled	0	0	2	0	0.1701	10.0826	0.889	Ciliated
ACGTAGTCAAATGGCG-1	SeuratProject	11179	3431	16.8888	5.5729	1.0466	10X_EC_pooled	0	0	2	0	0.1435	11.4064	1.261	Ciliated
ACGTAGTCAGCCCAGT-1	SeuratProject	18721	4315	12.3284	15.1434	0.4166	10X_EC_pooled	2	2	3	2	0.0078	-8.515	1.0141	Immature secretory
ACGTAGTGTCAACATC-1	SeuratProject	16036	4499	16.3258	8.774	0.4365	10X_EC_pooled	0	0	7	0	-0.0594	9.3114	-1.4364	Ciliated
ACGTAGTGTGAAAGTT-1	SeuratProject	15907	3754	11.4415	12.0136	0.6978	10X_EC_pooled	2	2	3	2	-0.093	-7.2705	2.4429	Immature secretory
ACGTCCTAGAGTACCG-1	SeuratProject	9651	3606	10.517	4.9736	0.7357	10X_EC_pooled	0	0	6	0	0.1291	8.6878	0.6357	Ciliated
ACGTCCTAGCGACCCT-1	SeuratProject	6855	2126	11.5974	14.5004	0.6127	10X_EC_pooled	3	3	8	3	-0.2781	-7.3979	5.6833	Basal
ACGTCCTAGGCCTGCT-1	SeuratProject	15555	4421	12.0219	7.046	0.8036	10X_EC_pooled	0	0	2	0	0.0965	11.3468	1.4373	Ciliated
ACGTCCTAGGCTTTCA-1	SeuratProject	8428	2832	13.1229	10.3346	1.1035	10X_EC_pooled	3	3	8	3	0.0804	-5.5978	5.6426	Basal
ACGTCCTCAAGGCCTC-1	SeuratProject	12677	3531	13.2366	8.8822	0.5522	10X_EC_pooled	1	1	5	1	-0.1483	-8.4974	-5.552	Secretory
ACGTCCTCAGGCATGA-1	SeuratProject	13643	4145	10.7821	6.1643	0.6963	10X_EC_pooled	0	0	2	0	-0.0707	11.0197	1.417	Ciliated
ACGTCCTGTGACGCCT-1	SeuratProject	15370	3608	16.9421	10.6246	0.6831	10X_EC_pooled	2	2	3	2	-0.1574	-7.1876	2.0784	Immature secretory
ACGTCCTGTTGTTGTG-1	SeuratProject	12603	3645	14.2268	10.5927	0.4523	10X_EC_pooled	1	1	4	1	-0.0709	-9.6922	-4.037	Secretory
ACGTCCTTCTCTTCAA-1	SeuratProject	18440	4231	10.1627	8.0206	0.6182	10X_EC_pooled	1	1	1	1	0.014	-7.0277	-5.174	Secretory
ACGTCCTTCTGAGAAA-1	SeuratProject	9105	2518	10.291	7.4574	0.2526	10X_EC_pooled	1	1	5	1	-0.1134	-9.7686	-6.5992	Secretory
ACGTCCTTCTGCACCT-1	SeuratProject	24493	5266	12.673	7.8267	0.347	10X_EC_pooled	1	1	5	1	0.1067	-8.6566	-5.5069	Secretory
ACGTTCCAGCGATGAC-1	SeuratProject	10889	3570	12.3886	8.302	0.8908	10X_EC_pooled	3	3	8	3	0.3184	-5.2741	5.7975	Basal
ACGTTCCCAGACCTGC-1	SeuratProject	15492	4405	11.4253	5.6545	1.1554	10X_EC_pooled	0	0	0	0	-0.1124	9.6728	3.3216	Ciliated
ACGTTCCGTATGATCC-1	SeuratProject	6654	2145	14.187	8.3258	0.5561	10X_EC_pooled	1	1	4	1	0.0015	-8.0098	-4.3631	Secretory
ACGTTCCGTCAGACGA-1	SeuratProject	12246	3938	18.9041	8.86	0.4573	10X_EC_pooled	4	4	10	4	0.0484	-0.6547	3.2064	Immature ciliated
ACGTTCCGTGCTCGTG-1	SeuratProject	15635	3724	11.858	12.8238	0.3838	10X_EC_pooled	1	1	5	1	-0.1174	-9.2721	-4.718	Secretory
ACGTTCCTCGAACACT-1	SeuratProject	16402	4262	13.3033	5.4627	0.4024	10X_EC_pooled	1	1	1	1	0.1823	-4.9147	-4.4399	Secretory
ACTACGACACGTCTCT-1	SeuratProject	16763	4287	15.2538	6.1147	0.5011	10X_EC_pooled	1	1	1	1	0.1126	-5.1688	-3.0488	Secretory
ACTACGAGTCTGGTTA-1	SeuratProject	18934	5139	13.8745	5.1389	0.7869	10X_EC_pooled	0	0	6	0	-0.0168	8.8128	2.5864	Ciliated
ACTACGAGTGCCGTAC-1	SeuratProject	14772	3887	15.1774	9.8091	0.4265	10X_EC_pooled	1	1	5	1	0.115	-8.0686	-6.5938	Secretory
ACTACGAGTTGGACTT-1	SeuratProject	16409	3842	21.4273	8.8366	0.3778	10X_EC_pooled	1	1	1	1	-0.1294	-5.4116	-3.1603	Secretory
ACTACGAGTTGGCCTG-1	SeuratProject	10257	3325	14.6242	9.4375	0.5557	10X_EC_pooled	1	1	4	1	0.1635	-9.9379	-3.7099	Secretory
ACTACGATCAATGCAC-1	SeuratProject	24740	5853	11.4268	4.6847	3.2458	10X_EC_pooled	4	4	10	4	-0.0299	2.1584	4.4872	Immature ciliated
ACTACGATCACTGGGC-1	SeuratProject	16806	4149	16.6607	7.5925	0.4641	10X_EC_pooled	1	1	1	1	0.0631	-5.3433	-4.8495	Secretory
ACTATCTAGAACCGCA-1	SeuratProject	17152	4659	11.3106	8.2206	0.7288	10X_EC_pooled	1	1	1	1	0.0467	-7.1641	-3.4359	Secretory
ACTATCTAGCCATCCG-1	SeuratProject	14017	4433	14.0758	5.8001	0.6777	10X_EC_pooled	0	0	6	0	0.0818	8.3619	3.0622	Ciliated
ACTATCTAGGTACAAT-1	SeuratProject	14500	3814	13.2552	10.9103	0.4483	10X_EC_pooled	2	2	3	2	-0.0397	-9.1614	-0.661	Immature secretory
ACTATCTCACACACGC-1	SeuratProject	18384	4488	13.6532	6.6634	0.2665	10X_EC_pooled	1	1	5	1	0.0458	-7.9747	-5.5209	Secretory
ACTATCTCACAGCTGC-1	SeuratProject	12932	4211	16.2233	5.6217	0.4872	10X_EC_pooled	0	0	6	0	0.0808	8.275	1.8648	Ciliated
ACTATCTCAGGAAGTC-1	SeuratProject	16562	4294	22.0082	5.4885	0.8574	10X_EC_pooled	0	0	2	0	0.0725	11.5255	2.1598	Ciliated
ACTATCTTCGCTTGCT-1	SeuratProject	7570	2915	21.2417	3.5139	1.4003	10X_EC_pooled	0	0	6	0	-0.0736	8.585	2.3391	Ciliated
ACTATCTTCTGGGCCA-1	SeuratProject	6593	2833	12.5739	5.2632	0.6067	10X_EC_pooled	0	0	6	0	0.082	7.6658	2.0871	Ciliated
ACTATGGAGCCGTTAT-1	SeuratProject	6710	2554	17.4069	4.0238	0.5663	10X_EC_pooled	1	1	1	1	0.2883	-4.6904	-3.378	Secretory
ACTATGGAGCGGACAT-1	SeuratProject	10819	2655	24.762	11.0361	0.4344	10X_EC_pooled	1	1	1	1	-0.1461	-7.7302	-4.2133	Secretory
ACTATGGAGCGTGCCT-1	SeuratProject	15696	3360	17.4057	7.5178	0.2803	10X_EC_pooled	1	1	4	1	0.033	-8.8861	-3.8286	Secretory
ACTATGGAGGTCACTT-1	SeuratProject	10772	3308	16.0323	10.4252	0.3899	10X_EC_pooled	1	1	4	1	0.0808	-9.0287	-2.8618	Secretory
ACTATGGCACCGCTAG-1	SeuratProject	11224	3367	12.9277	9.7113	0.5346	10X_EC_pooled	1	1	5	1	-0.1074	-8.3545	-4.4207	Secretory
ACTATGGCATCAGTCA-1	SeuratProject	8334	3276	8.7113	4.8716	1.1159	10X_EC_pooled	0	0	6	0	0.0083	9.2842	0.5961	Ciliated
ACTATGGCATGTACGT-1	SeuratProject	18489	5297	10.4819	5.9928	1.0655	10X_EC_pooled	4	4	10	4	-0.1746	-0.3534	3.7896	Immature ciliated
ACTATGGGTCGTGTTA-1	SeuratProject	13479	3851	16.6036	10.7797	0.4748	10X_EC_pooled	2	2	3	2	0.0046	-7.5581	-0.8678	Immature secretory
ACTATGGGTTATGTGC-1	SeuratProject	13599	4238	16.3321	6.0078	0.7206	10X_EC_pooled	0	0	0	0	0.0052	10.2928	3.8613	Ciliated
ACTATGGTCAAACGTC-1	SeuratProject	18535	4391	14.0923	8.2277	0.4694	10X_EC_pooled	1	1	1	1	0.0023	-6.7656	-2.2417	Secretory
ACTATGGTCAAGAGTA-1	SeuratProject	16203	4630	20.8295	5.0238	0.5616	10X_EC_pooled	0	0	2	0	0.1061	10.799	1.2647	Ciliated
ACTATGGTCCCTTGGT-1	SeuratProject	6257	2842	10.5642	3.596	0.6073	10X_EC_pooled	0	0	6	0	-0.067	7.4438	2.37	Ciliated
ACTATTCAGCACCAGA-1	SeuratProject	6034	2817	13.6559	4.0272	0.8286	10X_EC_pooled	0	0	0	0	-0.0667	8.436	3.6912	Ciliated
ACTATTCAGCGGTATG-1	SeuratProject	7626	3041	8.6153	5.4812	0.6819	10X_EC_pooled	0	0	7	0	-0.018	9.4746	-1.7098	Ciliated
ACTATTCAGGCCACTC-1	SeuratProject	6329	2231	14.4731	8.864	0.3002	10X_EC_pooled	1	1	4	1	-0.2876	-8.0872	-2.2441	Secretory
ACTATTCCAACGATTC-1	SeuratProject	11179	3756	14.0979	6.2617	0.5457	10X_EC_pooled	0	0	6	0	-0.0389	9.0479	1.6093	Ciliated
ACTATTCCATCTGGGC-1	SeuratProject	12984	3690	13.3241	9.5117	0.6315	10X_EC_pooled	1	1	4	1	-0.0045	-8.9272	-2.7172	Secretory
ACTATTCCATGGGATG-1	SeuratProject	19162	4281	11.2984	13.2189	0.6889	10X_EC_pooled	3	3	8	3	0.1807	-6.0048	5.3041	Basal
ACTATTCTCCCAATAG-1	SeuratProject	19679	4857	11.9976	6.2859	1.0875	10X_EC_pooled	0	0	7	0	-0.0666	9.6751	-1.7666	Ciliated
ACTATTCTCCGCAAAT-1	SeuratProject	19633	5017	11.664	6.2242	0.8812	10X_EC_pooled	0	0	7	0	-0.1429	9.5073	-1.9562	Ciliated
ACTCCCAAGACATAGT-1	SeuratProject	15041	4373	11.934	6.469	0.6715	10X_EC_pooled	0	0	7	0	-0.0051	10.0328	-0.6781	Ciliated
ACTCCCAAGACCACGA-1	SeuratProject	13485	4374	14.3122	5.4134	0.5933	10X_EC_pooled	0	0	6	0	-0.0868	9.3247	1.0821	Ciliated
ACTCCCAAGAGCAGAA-1	SeuratProject	11994	3373	13.5484	10.2718	0.3418	10X_EC_pooled	1	1	5	1	-0.1639	-7.7274	-5.9243	Secretory
ACTCCCAAGTCAGAGC-1	SeuratProject	13081	4352	19.02	3.7382	0.8944	10X_EC_pooled	0	0	6	0	0.0341	8.4469	4.4612	Ciliated
ACTCCCACAACACACT-1	SeuratProject	13930	4253	21.364	2.8643	0.7107	10X_EC_pooled	0	0	7	0	-0.0806	9.0826	-1.6702	Ciliated
ACTCCCACAGAACTAA-1	SeuratProject	12530	3877	10.3671	7.1429	0.399	10X_EC_pooled	1	1	5	1	-0.0626	-7.0155	-5.5405	Secretory
ACTCCCAGTACTCGTA-1	SeuratProject	9706	2905	12.4459	11.2199	0.2988	10X_EC_pooled	1	1	1	1	-0.1115	-5.5879	-4.0306	Secretory
ACTCCCAGTATCAGCT-1	SeuratProject	10302	3316	14.3273	5.6688	0.7474	10X_EC_pooled	0	0	2	0	-0.1066	11.2524	0.3128	Ciliated
ACTCCCATCATGAAAG-1	SeuratProject	11272	3248	14.6292	10.5216	0.4791	10X_EC_pooled	3	3	8	3	-0.1227	-6.4432	5.8722	Basal
ACTCCCATCCCGAACG-1	SeuratProject	6716	2355	16.9595	6.5366	0.4318	10X_EC_pooled	1	1	1	1	-0.0542	-7.1266	-4.7337	Secretory
ACTCCCATCTGTGCAA-1	SeuratProject	13733	3845	9.9687	8.7235	0.4733	10X_EC_pooled	1	1	1	1	0.0464	-6.6762	-3.9468	Secretory
ACTCTCGAGTCCCAAT-1	SeuratProject	6027	2664	14.4516	5.9399	0.448	10X_EC_pooled	0	0	6	0	-0.1407	7.809	1.7597	Ciliated
ACTCTCGCAAGTTTGC-1	SeuratProject	12412	3342	15.2111	8.806	0.5317	10X_EC_pooled	3	3	12	3	0.1147	-6.7661	4.5771	Basal
ACTCTCGGTTGTACGT-1	SeuratProject	6176	2623	15.6574	5.3756	0.7934	10X_EC_pooled	0	0	2	0	-0.0207	10.307	1.318	Ciliated
ACTCTCGGTTGTGTAC-1	SeuratProject	9468	2914	13.5509	10.8048	0.4858	10X_EC_pooled	1	1	5	1	-0.1791	-9.587	-4.2761	Secretory
ACTCTCGTCACATCAG-1	SeuratProject	16778	4754	13.8276	6.0377	0.8285	10X_EC_pooled	0	0	6	0	0.0522	9.5935	0.8485	Ciliated
ACTCTCGTCAGGAGAC-1	SeuratProject	7109	2898	13.3915	5.275	1.0831	10X_EC_pooled	0	0	2	0	-0.0161	10.2009	4.3484	Ciliated
ACTCTCGTCGGAGATG-1	SeuratProject	9294	2765	24.306	7.8115	0.3228	10X_EC_pooled	4	4	11	4	-0.1339	-2.952	0.9355	Immature ciliated
ACTCTCGTCGTTGCCT-1	SeuratProject	16066	4677	18.8908	5.7015	0.8341	10X_EC_pooled	3	3	12	3	0.2222	-4.274	6.2444	Basal
ACTGATGAGCGACTGA-1	SeuratProject	9764	2936	17.8513	11.44	0.3994	10X_EC_pooled	1	1	4	1	-0.0719	-9.4032	-3.3981	Secretory
ACTGATGAGCGTCTGC-1	SeuratProject	6158	2685	15.8006	5.3914	0.5359	10X_EC_pooled	0	0	2	0	-0.1343	10.4082	4.3435	Ciliated
ACTGATGAGGCGTCCT-1	SeuratProject	11681	3995	17.3958	5.3334	0.8647	10X_EC_pooled	0	0	6	0	0.0142	8.6611	2.39	Ciliated
ACTGATGAGTGTAGAT-1	SeuratProject	18480	4322	8.3766	11.3095	0.6439	10X_EC_pooled	3	3	8	3	0.1685	-5.906	5.1996	Basal
ACTGATGCATCCAATG-1	SeuratProject	13235	3913	11.9683	6.853	0.612	10X_EC_pooled	1	1	1	1	-0.0201	-5.7793	-3.428	Secretory
ACTGATGGTATGAGCG-1	SeuratProject	14816	4110	7.8834	8.1533	0.405	10X_EC_pooled	1	1	5	1	0.199	-7.3084	-5.0883	Secretory
ACTGATGGTTTGCAGT-1	SeuratProject	12216	3934	12.9912	5.8202	0.8759	10X_EC_pooled	0	0	2	0	0.0259	11.0707	1.6057	Ciliated
ACTGATGTCATTACCT-1	SeuratProject	13658	4018	11.1583	5.5791	0.4247	10X_EC_pooled	1	1	9	1	0.0344	-6.7285	-6.6533	Secretory
ACTGATGTCTCGCCTA-1	SeuratProject	8780	2926	9.8861	6.6515	0.3417	10X_EC_pooled	1	1	5	1	-0.1	-8.9289	-6.2165	Secretory
ACTGCAACACAACGTT-1	SeuratProject	6543	2770	10.8207	6.9081	0.7336	10X_EC_pooled	0	0	6	0	-0.1715	8.2441	1.1079	Ciliated
ACTGCAACAGCACCCA-1	SeuratProject	15167	4725	11.6635	5.1691	0.633	10X_EC_pooled	0	0	6	0	0.2136	9.1341	0.6548	Ciliated
ACTGCAAGTAAGGCCA-1	SeuratProject	8894	3184	13.852	7.5332	0.5284	10X_EC_pooled	0	0	2	0	-0.1304	11.5	1.3527	Ciliated
ACTGCAAGTATACGGG-1	SeuratProject	12422	4135	18.105	3.3972	0.7406	10X_EC_pooled	0	0	6	0	0.2206	7.5833	3.254	Ciliated
ACTGCAATCACATACG-1	SeuratProject	10706	3593	15.2812	4.1752	1.0088	10X_EC_pooled	0	0	0	0	-0.1634	12.1494	3.4258	Ciliated
ACTGCAATCGTCACCT-1	SeuratProject	7555	2564	13.6598	8.5374	0.6221	10X_EC_pooled	1	1	5	1	0.0702	-7.7244	-4.9097	Secretory
ACTGCAATCGTCCTTG-1	SeuratProject	16767	4613	14.2542	7.3776	0.8648	10X_EC_pooled	0	0	0	0	0.0044	8.9739	5.4888	Ciliated
ACTGTCCAGAGCTGAC-1	SeuratProject	25729	6007	16.0752	6.8366	0.5364	10X_EC_pooled	0	0	2	0	-0.0128	10.0051	2.4467	Ciliated
ACTGTCCAGCACCTGC-1	SeuratProject	18614	4890	10.9541	5.0768	1.4344	10X_EC_pooled	0	0	0	0	0.148	9.8575	3.564	Ciliated
ACTGTCCAGGACTGGT-1	SeuratProject	10009	3058	17.0247	6.3843	0.7793	10X_EC_pooled	3	3	8	3	-0.0774	-5.304	5.3347	Basal
ACTGTCCAGGCTGTAG-1	SeuratProject	7761	3125	13.774	4.0588	0.7602	10X_EC_pooled	1	1	1	1	0.1533	-4.6083	-3.0825	Secretory
ACTGTCCAGGGAGGGT-1	SeuratProject	9457	3401	14.3069	5.6783	1.068	10X_EC_pooled	0	0	0	0	-0.0622	10.8409	4.6688	Ciliated
ACTGTCCAGGTAAACT-1	SeuratProject	13422	3999	14.1857	5.0514	1.0133	10X_EC_pooled	0	0	0	0	-0.0824	10.7336	4.7969	Ciliated
ACTGTCCCAGTTGCGC-1	SeuratProject	9204	3578	13.1139	5.5519	0.7062	10X_EC_pooled	0	0	6	0	0.0942	9.5563	3.0329	Ciliated
ACTGTCCGTGGGTTGA-1	SeuratProject	10451	3037	12.305	14.7163	0.3636	10X_EC_pooled	2	2	3	2	-0.1812	-9.0436	0.3464	Immature secretory
ACTGTCCTCGTAACAC-1	SeuratProject	16908	4870	14.7918	5.0863	0.7984	10X_EC_pooled	0	0	0	0	-0.0043	9.6203	3.8398	Ciliated
ACTGTGACAAGTAGTA-1	SeuratProject	17683	4490	10.0096	8.8277	0.6221	10X_EC_pooled	4	4	11	4	-0.095	-1.48	2.1774	Immature ciliated
ACTGTGACAGGAACCA-1	SeuratProject	25576	5877	9.8413	6.5882	2.8855	10X_EC_pooled	4	4	10	4	-0.0093	1.7879	4.4665	Immature ciliated
ACTGTGACATGGGTTT-1	SeuratProject	14398	3719	15.6133	7.0704	0.4098	10X_EC_pooled	1	1	5	1	-0.1836	-8.0507	-5.2656	Secretory
ACTGTGAGTAGACAAT-1	SeuratProject	10504	3405	11.8621	8.6348	0.4379	10X_EC_pooled	1	1	4	1	0.1348	-8.6226	-2.6582	Secretory
ACTGTGAGTAGGTACG-1	SeuratProject	9947	3776	20.4082	4.9663	0.945	10X_EC_pooled	3	3	12	3	0.1954	-4.3832	6.1187	Basal
ACTGTGAGTCATAGTC-1	SeuratProject	6028	2759	13.4705	4.6118	0.4811	10X_EC_pooled	4	4	11	4	0.2044	-1.6734	1.7761	Immature ciliated
ACTGTGATCAAGGACG-1	SeuratProject	26616	5141	15.3329	10.0015	0.3795	10X_EC_pooled	2	2	3	2	-0.0287	-7.8855	-0.9357	Immature secretory
ACTGTGATCTAAGCGT-1	SeuratProject	7175	2889	16.9338	5.338	0.7944	10X_EC_pooled	0	0	0	0	-0.1682	10.6591	4.8236	Ciliated
ACTTAGGAGATACAGT-1	SeuratProject	14441	4527	11.3566	7.0494	0.5955	10X_EC_pooled	0	0	7	0	0.0554	9.263	-0.5981	Ciliated
ACTTAGGAGCCGTTAT-1	SeuratProject	9167	3385	19.7229	4.3089	0.72	10X_EC_pooled	0	0	2	0	0.0379	10.0669	1.6349	Ciliated
ACTTAGGCATTGTGCA-1	SeuratProject	8808	3369	13.272	4.7003	0.9764	10X_EC_pooled	0	0	6	0	0.2449	8.6927	2.5204	Ciliated
ACTTAGGGTGCAGGAT-1	SeuratProject	8218	2755	19.9927	7.155	0.9978	10X_EC_pooled	3	3	8	3	0.0693	-6.0179	6.2053	Basal
ACTTAGGTCACTGGGC-1	SeuratProject	18472	4189	10.4428	12.5974	0.8066	10X_EC_pooled	2	2	3	2	-0.0253	-7.5876	1.3365	Immature secretory
ACTTAGGTCATGAGTC-1	SeuratProject	11324	3786	16.337	5.6605	0.6535	10X_EC_pooled	0	0	0	0	0.1536	10.3373	3.6557	Ciliated
ACTTAGGTCCATTTGT-1	SeuratProject	14340	3972	15.007	7.9777	0.3905	10X_EC_pooled	1	1	5	1	-0.0231	-8.4126	-5.4344	Secretory
ACTTATCAGTGACACG-1	SeuratProject	13695	3491	15.9766	12.0044	0.4089	10X_EC_pooled	2	2	3	2	-0.3231	-8.5326	-1.1545	Immature secretory
ACTTATCCAAACTCGT-1	SeuratProject	19857	5205	10.9986	5.0763	1.2187	10X_EC_pooled	0	0	0	0	0.0062	9.942	3.3859	Ciliated
ACTTATCCAACACTAC-1	SeuratProject	22435	5685	13.5012	5.1527	0.7845	10X_EC_pooled	0	0	7	0	0.1722	8.9379	-2.3197	Ciliated
ACTTATCCACAATGTC-1	SeuratProject	13751	4057	9.992	4.3488	0.6545	10X_EC_pooled	0	0	2	0	-0.0134	11.1532	1.0485	Ciliated
ACTTATCGTCATACCA-1	SeuratProject	8576	3197	24.8484	4.0812	1.0494	10X_EC_pooled	4	4	10	4	-0.2104	-0.6453	3.3978	Immature ciliated
ACTTATCTCTACGGGC-1	SeuratProject	14094	4289	15.8933	6.2935	0.5038	10X_EC_pooled	0	0	0	0	0.137	9.2732	4.1437	Ciliated
ACTTCCGAGACTACCT-1	SeuratProject	21451	5554	13.99	5.7573	0.4941	10X_EC_pooled	0	0	7	0	0.0956	8.815	-2.4556	Ciliated
ACTTCCGAGTGCAGGT-1	SeuratProject	12021	3892	15.5644	4.8665	1.0149	10X_EC_pooled	0	0	2	0	-0.0305	9.9798	2.2033	Ciliated
ACTTCCGAGTGGTGGT-1	SeuratProject	10642	3024	23.4167	7.01	0.2631	10X_EC_pooled	1	1	5	1	-0.1732	-8.0548	-5.3334	Secretory
ACTTCCGAGTTGAAGT-1	SeuratProject	14907	4464	14.4563	5.219	0.5903	10X_EC_pooled	0	0	7	0	-0.1643	9.2975	-0.9304	Ciliated
ACTTCCGCAACCAATC-1	SeuratProject	11138	3490	14.6705	8.4037	0.4669	10X_EC_pooled	1	1	4	1	-0.081	-9.7547	-2.9	Secretory
ACTTCCGCACTTGTCC-1	SeuratProject	40225	7317	13.9167	6.9807	0.9646	10X_EC_pooled	4	4	10	4	-0.006	-0.327	4.0602	Immature ciliated
ACTTCCGCATATCTGG-1	SeuratProject	8605	2895	23.5793	5.9733	0.3254	10X_EC_pooled	1	1	1	1	0.0028	-5.4155	-4.6585	Secretory
ACTTCCGGTCTTGAAC-1	SeuratProject	8850	2831	12.2825	9.6497	0.4859	10X_EC_pooled	4	4	11	4	-0.1315	-2.609	1.0365	Immature ciliated
ACTTCCGGTTTCGTTT-1	SeuratProject	8366	3200	14.2481	5.0562	0.8009	10X_EC_pooled	0	0	2	0	-0.1131	11.0712	1.5079	Ciliated
ACTTCCGTCACCGCTT-1	SeuratProject	6013	2407	21.2041	3.9747	0.6486	10X_EC_pooled	1	1	4	1	-0.1048	-8.3351	-3.8102	Secretory
ACTTCCGTCCACTGGG-1	SeuratProject	6298	2512	10.289	7.9073	0.3334	10X_EC_pooled	1	1	4	1	0.0425	-7.2901	-2.3413	Secretory
ACTTCCGTCCTTGGAA-1	SeuratProject	6952	2666	19.7785	7.9114	0.9206	10X_EC_pooled	5	3	13	3	0.2709	-2.6938	6.7754	Basal
ACTTCGCCAAGCTGTT-1	SeuratProject	13281	4293	10.8275	5.9107	0.7605	10X_EC_pooled	0	0	7	0	-0.0053	8.8053	-0.7662	Ciliated
ACTTCGCCAGACGATG-1	SeuratProject	12415	4100	16.6492	4.406	1.023	10X_EC_pooled	0	0	6	0	-0.1483	9.1023	1.7804	Ciliated
ACTTCGCCAGCTATTG-1	SeuratProject	9753	3060	13.9034	6.7671	0.2973	10X_EC_pooled	1	1	5	1	0.1155	-7.2304	-6.1271	Secretory
ACTTCGCGTCAACATC-1	SeuratProject	7348	2840	20.0054	4.0419	0.6124	10X_EC_pooled	0	0	6	0	0.06	7.9541	1.859	Ciliated
ACTTCGCGTTGGGTAG-1	SeuratProject	9219	3153	9.8709	7.2134	0.5532	10X_EC_pooled	1	1	5	1	0.1021	-7.1981	-5.4393	Secretory
ACTTTCAAGACTAGAT-1	SeuratProject	8758	3487	15.3916	2.8203	1.0048	10X_EC_pooled	0	0	6	0	-0.0831	8.1184	2.5435	Ciliated
ACTTTCAAGATGGCGT-1	SeuratProject	16363	3421	10.646	8.7148	0.2322	10X_EC_pooled	1	1	9	1	-0.054	-8.2631	-7.3906	Secretory
ACTTTCACAACTTGCA-1	SeuratProject	9486	3074	10.9424	11.2165	0.4006	10X_EC_pooled	1	1	4	1	0.2403	-8.6606	-3.804	Secretory
ACTTTCACACCTGCGA-1	SeuratProject	10245	3176	13.4017	11.1567	0.6735	10X_EC_pooled	2	2	3	2	-0.0311	-9.177	-0.1027	Immature secretory
ACTTTCACACTATCCC-1	SeuratProject	17737	4699	12.4937	5.3166	1.1445	10X_EC_pooled	0	0	0	0	0.0108	10.0995	4.1388	Ciliated
ACTTTCACATAATCCG-1	SeuratProject	14198	3710	20.1789	7.0432	0.4649	10X_EC_pooled	1	1	9	1	-0.0179	-7.4864	-6.9977	Secretory
ACTTTCACATTCGGGC-1	SeuratProject	6120	2760	15.5556	4.5588	0.6863	10X_EC_pooled	0	0	6	0	-0.1244	7.6375	1.6661	Ciliated
ACTTTCAGTCATCTAG-1	SeuratProject	13707	3419	12.614	6.9381	0.2991	10X_EC_pooled	1	1	5	1	-0.1528	-8.453	-5.8216	Secretory
ACTTTCAGTTATCTTC-1	SeuratProject	9764	3348	20.3093	5.4076	0.5838	10X_EC_pooled	0	0	2	0	-0.018	10.6749	2.9981	Ciliated
ACTTTCATCACTTTGT-1	SeuratProject	18657	5224	13.4802	4.8239	0.6218	10X_EC_pooled	0	0	0	0	-0.0012	8.3668	3.8236	Ciliated
ACTTTCATCCTCTAGC-1	SeuratProject	18500	5181	10.5676	5.0324	1.373	10X_EC_pooled	0	0	6	0	0.0121	8.8596	4.4588	Ciliated
ACTTTCATCGGAATTC-1	SeuratProject	10295	3179	10.4905	8.3924	0.3691	10X_EC_pooled	1	1	1	1	0.0713	-7.2489	-3.5922	Secretory
ACTTTCATCTCCCAAC-1	SeuratProject	13394	4398	16.2685	3.7255	1.0452	10X_EC_pooled	0	0	6	0	-0.014	7.6006	1.6318	Ciliated
ACTTTGTAGGGACTGT-1	SeuratProject	10493	2837	15.5913	11.0073	0.5051	10X_EC_pooled	1	1	4	1	-0.0681	-3.5251	0.4035	Secretory
ACTTTGTAGTGTACCT-1	SeuratProject	10712	2827	8.3364	7.7857	0.3174	10X_EC_pooled	1	1	9	1	-0.0744	-7.3749	-6.5945	Secretory
ACTTTGTGTATTAAGG-1	SeuratProject	14121	4557	15.7354	5.3042	0.6444	10X_EC_pooled	0	0	6	0	0.1328	9.3036	2.1147	Ciliated
ACTTTGTGTCATGGCC-1	SeuratProject	14589	3459	13.4279	14.7988	0.4044	10X_EC_pooled	2	2	3	2	0.0575	-8.5309	0.9365	Immature secretory
ACTTTGTGTGGCGTAA-1	SeuratProject	7035	2464	22.3738	6.0554	0.3412	10X_EC_pooled	0	0	0	0	-0.2904	12.0883	3.0336	Ciliated
ACTTTGTTCAAGTCGT-1	SeuratProject	11604	3813	15.9514	5.4378	0.8014	10X_EC_pooled	0	0	2	0	-0.1278	11.6024	3.7085	Ciliated
ACTTTGTTCAGCTCTC-1	SeuratProject	7149	2950	14.0439	4.3642	0.8393	10X_EC_pooled	0	0	6	0	0.0835	7.9505	2.7348	Ciliated
ACTTTGTTCGCCTCTA-1	SeuratProject	18708	4762	13.3152	5.1636	1.8548	10X_EC_pooled	4	4	10	4	-0.2102	0.9417	4.1063	Immature ciliated
AGAAATGAGGAAGAAC-1	SeuratProject	11867	3772	18.6399	6.2442	0.6741	10X_EC_pooled	0	0	2	0	-0.0833	9.7206	1.9901	Ciliated
AGAAATGAGGGAGGGT-1	SeuratProject	10215	3699	13.7053	5.8346	0.8615	10X_EC_pooled	0	0	0	0	-0.0014	9.7827	3.5391	Ciliated
AGAAATGAGTCCTGCG-1	SeuratProject	16762	4793	16.8238	6.2343	0.6145	10X_EC_pooled	0	0	2	0	-0.0064	9.6236	2.1514	Ciliated
AGAAATGAGTCCTGTA-1	SeuratProject	7742	2500	14.6345	10.8499	0.5425	10X_EC_pooled	1	1	4	1	-0.2239	-9.4267	-2.0615	Secretory
AGAAATGAGTTAACAG-1	SeuratProject	7179	2517	16.5761	7.2573	1.0447	10X_EC_pooled	3	3	8	3	-0.1886	-5.3483	6.246	Basal
AGAAATGGTCGCATGC-1	SeuratProject	19020	5076	12.266	6.3302	1.3512	10X_EC_pooled	0	0	0	0	-0.0357	8.7228	5.5457	Ciliated
AGAAATGGTGGTTCTA-1	SeuratProject	12856	3538	8.953	7.0551	0.2334	10X_EC_pooled	1	1	1	1	0.2276	-6.354	-5.3107	Secretory
AGAAATGGTGGTTTAC-1	SeuratProject	8147	2553	19.455	10.9488	0.491	10X_EC_pooled	1	1	4	1	-0.1558	-9.0183	-1.4873	Secretory
AGAAATGGTTACGGAG-1	SeuratProject	15488	4042	17.2327	7.7221	0.4132	10X_EC_pooled	1	1	1	1	-0.121	-7.2943	-3.2634	Secretory
AGAAATGTCTAGAACC-1	SeuratProject	26966	6084	15.6938	5.6108	0.9345	10X_EC_pooled	0	0	7	0	0.1736	9.4199	-0.7966	Ciliated
AGAAATGTCTTGCAGA-1	SeuratProject	17852	4893	15.7741	5.5848	1.0419	10X_EC_pooled	0	0	0	0	-0.0363	10.185	3.7514	Ciliated
AGAACAAAGTAACGTA-1	SeuratProject	19557	4905	18.3617	8.6465	0.7874	10X_EC_pooled	3	3	12	3	0.1573	-4.6994	5.9754	Basal
AGAACAAAGTGAGCCA-1	SeuratProject	12229	3802	19.3556	6.1411	0.5642	10X_EC_pooled	0	0	2	0	0.244	10.3525	2.3147	Ciliated
AGAACAACAACGATCT-1	SeuratProject	9456	2720	13.8854	13.9382	0.3807	10X_EC_pooled	4	4	11	4	-0.2199	-2.5753	1.2678	Immature ciliated
AGAACAATCTCCAAGA-1	SeuratProject	13327	4184	15.1122	5.6502	0.8029	10X_EC_pooled	0	0	2	0	-0.0915	10.628	2.7594	Ciliated
AGAACCTAGCAACTCT-1	SeuratProject	9230	3333	8.8624	5.1029	0.6501	10X_EC_pooled	1	1	1	1	-0.0172	-6.5409	-4.5332	Secretory
AGAACCTAGCGCCTCA-1	SeuratProject	11354	3454	8.1469	6.4206	0.4228	10X_EC_pooled	1	1	9	1	0.1321	-5.7792	-6.168	Secretory
AGAACCTCACAAGGTG-1	SeuratProject	8502	2174	13.3145	8.6097	0.2705	10X_EC_pooled	1	1	5	1	-0.2688	-9.0874	-6.2441	Secretory
AGAACCTTCTCCTACG-1	SeuratProject	19452	4607	9.7316	12.7082	0.6426	10X_EC_pooled	2	2	3	2	-0.0421	-8.3167	0.5141	Immature secretory
AGAAGCGAGAATTGTG-1	SeuratProject	13232	3580	12.8401	14.0266	0.4912	10X_EC_pooled	1	1	4	1	0.0699	-9.0189	-1.9769	Secretory
AGAAGCGCACATACTG-1	SeuratProject	6433	2750	14.9697	5.2386	0.9171	10X_EC_pooled	0	0	0	0	0.0139	9.686	3.4952	Ciliated
AGAAGCGCACTCCGGA-1	SeuratProject	12243	3969	15.1352	5.9953	0.7024	10X_EC_pooled	0	0	2	0	0.0017	10.8985	1.5129	Ciliated
AGAAGCGCAGCTACAT-1	SeuratProject	15593	4502	8.2794	6.6761	0.9876	10X_EC_pooled	0	0	0	0	-0.0614	10.8128	2.9345	Ciliated
AGAAGCGGTAGTCGGA-1	SeuratProject	9280	3529	19.1595	3.7069	1.153	10X_EC_pooled	0	0	6	0	0.2396	7.5466	3.3235	Ciliated
AGAAGCGGTATGCGGA-1	SeuratProject	16601	4738	13.0595	6.1804	2.8673	10X_EC_pooled	4	4	10	4	-0.1552	2.0122	4.5022	Immature ciliated
AGAAGCGGTCGTCATA-1	SeuratProject	8196	2391	14.5681	11.1518	0.7687	10X_EC_pooled	3	3	8	3	-0.0017	-6.1383	5.7193	Basal
AGAAGCGTCGCCAGAC-1	SeuratProject	8461	2770	17.8584	9.5379	0.4137	10X_EC_pooled	1	1	4	1	-0.1714	-7.799	-1.7525	Secretory
AGAAGTAAGAGGCTGT-1	SeuratProject	21336	5080	15.3825	7.9396	0.6843	10X_EC_pooled	4	4	11	4	-0.0106	-1.3972	2.3049	Immature ciliated
AGAAGTAAGTCTCGTA-1	SeuratProject	11585	3930	14.2253	6.3185	0.8028	10X_EC_pooled	0	0	0	0	0.0096	8.4103	5.285	Ciliated
AGAAGTACAAATGAAC-1	SeuratProject	10948	3112	11.7282	10.7052	0.3928	10X_EC_pooled	1	1	5	1	-0.0936	-9.7593	-5.5102	Secretory
AGAAGTACAAGTTCCA-1	SeuratProject	14780	3056	11.793	14.7632	0.521	10X_EC_pooled	2	2	3	2	-0.082	-8.0004	1.515	Immature secretory
AGAAGTACACTGCACG-1	SeuratProject	14736	3862	16.6395	9.9891	0.3597	10X_EC_pooled	1	1	4	1	-0.0038	-8.3899	-2.4467	Secretory
AGAAGTACATGACAAA-1	SeuratProject	10263	3080	18.1916	10.4161	0.6139	10X_EC_pooled	2	2	3	2	0.0224	-8.2974	-0.8125	Immature secretory
AGAAGTACATTAGGCT-1	SeuratProject	13063	4226	9.3164	5.7644	0.7579	10X_EC_pooled	0	0	7	0	0.1469	9.8604	-0.2562	Ciliated
AGAAGTAGTGCACATT-1	SeuratProject	14988	4603	13.3974	6.265	0.5738	10X_EC_pooled	0	0	2	0	0.0503	9.8285	0.9715	Ciliated
AGAAGTAGTGCTATTG-1	SeuratProject	6814	2025	11.2269	8.7467	0.3816	10X_EC_pooled	1	1	5	1	-0.2141	-9.8305	-5.752	Secretory
AGAAGTAGTGTGTTTG-1	SeuratProject	10599	3231	14.2938	12.52	0.5095	10X_EC_pooled	2	2	3	2	-0.0314	-8.718	-0.0275	Immature secretory
AGAAGTAGTTCAAGGG-1	SeuratProject	14859	4568	13.9915	4.6369	0.9624	10X_EC_pooled	0	0	6	0	0.0271	9.6139	0.4796	Ciliated
AGAAGTATCATGGTAC-1	SeuratProject	15001	4549	12.7858	6.0596	0.72	10X_EC_pooled	0	0	2	0	0.1179	10.6213	2.0776	Ciliated
AGAAGTATCCTGTACC-1	SeuratProject	10429	3721	10.9215	5.0628	1.189	10X_EC_pooled	0	0	7	0	-0.0174	8.8226	-0.5251	Ciliated
AGAAGTATCGACACTA-1	SeuratProject	12084	3367	16.286	13.1579	0.4551	10X_EC_pooled	2	2	3	2	-0.0812	-7.6902	0.2872	Immature secretory
AGAAGTATCGAGTCTA-1	SeuratProject	14800	4125	12.3784	7.4392	0.3784	10X_EC_pooled	1	1	5	1	0.2609	-7.4479	-5.5257	Secretory
AGAAGTATCTTCTTCC-1	SeuratProject	21267	5716	4.1097	6.2021	1.0909	10X_EC_pooled	0	0	0	0	0.167	9.638	4.4899	Ciliated
AGACAAAAGGATGAGA-1	SeuratProject	17038	4423	14.8668	10.3651	0.4226	10X_EC_pooled	3	3	12	3	-0.0244	-5.946	4.881	Basal
AGACAAAAGTAGTCAA-1	SeuratProject	15459	3910	16.8575	9.1985	0.3946	10X_EC_pooled	1	1	9	1	-0.0463	-7.5039	-5.9689	Secretory
AGACAAACAATGCAGG-1	SeuratProject	14861	4171	11.3317	9.2322	0.6056	10X_EC_pooled	4	4	11	4	-0.0848	-1.7354	1.6497	Immature ciliated
AGACAAACAGGTACGA-1	SeuratProject	16436	4723	14.1397	6.3945	1.1073	10X_EC_pooled	0	0	0	0	0.0488	9.8753	3.7571	Ciliated
AGACAAACAGGTCTCG-1	SeuratProject	11501	3344	14.5726	11.6599	0.4869	10X_EC_pooled	1	1	4	1	-0.1041	-8.6842	-1.4254	Secretory
AGACAAACATCATCTT-1	SeuratProject	20756	5135	13.6298	6.3885	1.1804	10X_EC_pooled	4	4	10	4	-0.0568	-0.7392	3.6628	Immature ciliated
AGACAAAGTAGTATAG-1	SeuratProject	13349	3819	14.0909	6.9219	0.4944	10X_EC_pooled	1	1	1	1	0.0215	-6.0418	-4.0142	Secretory
AGACAAAGTATAGGGC-1	SeuratProject	20780	4965	9.3407	6.7998	0.7411	10X_EC_pooled	4	4	11	4	-0.0395	-0.7766	3.2383	Immature ciliated
AGACAAAGTCAGATTC-1	SeuratProject	12006	4186	13.4766	6.4135	0.8579	10X_EC_pooled	0	0	0	0	0.0024	8.695	2.4947	Ciliated
AGACAAAGTCTGTAAC-1	SeuratProject	8816	3028	16.1751	8.167	0.726	10X_EC_pooled	2	2	3	2	-0.0243	-7.4859	0.1501	Immature secretory
AGACAAAGTGGAACCA-1	SeuratProject	12512	3875	14.3622	6.1221	1.063	10X_EC_pooled	0	0	0	0	-0.2597	11.0625	4.1515	Ciliated
AGACAAATCAACTTTC-1	SeuratProject	10384	3347	15.3313	8.4361	0.3852	10X_EC_pooled	1	1	4	1	0.1358	-8.4382	-2.6177	Secretory
AGACAAATCCTACGAA-1	SeuratProject	12184	3764	21.8647	4.7932	0.5581	10X_EC_pooled	0	0	2	0	-0.0745	10.383	1.0931	Ciliated
AGACACTAGGACGGAG-1	SeuratProject	11638	3862	13.6106	6.2811	0.7304	10X_EC_pooled	0	0	2	0	0.0165	9.7422	2.6012	Ciliated
AGACACTCACCACTGG-1	SeuratProject	13332	3299	8.6784	15.3465	0.5101	10X_EC_pooled	2	2	3	2	-0.1561	-8.4945	1.0923	Immature secretory
AGACACTCACTTGAGT-1	SeuratProject	13943	4211	8.9149	5.3934	0.6598	10X_EC_pooled	1	1	1	1	0.1658	8.59	-2.715	Secretory
AGACACTCAGGAGACT-1	SeuratProject	15374	3847	15.3831	13.1065	0.5074	10X_EC_pooled	2	2	3	2	-0.1201	-9.1578	-0.0818	Immature secretory
AGACACTCATTCTGTT-1	SeuratProject	39162	6800	12.673	6.4399	0.5848	10X_EC_pooled	1	1	1	1	0.0184	-7.4512	-3.6324	Secretory
AGACACTGTATGAGCG-1	SeuratProject	9929	3022	12.5894	10.0614	0.4532	10X_EC_pooled	1	1	5	1	-0.1171	-9.8611	-4.6889	Secretory
AGACACTGTCTCAGAT-1	SeuratProject	11827	4047	15.1771	5.4367	0.9301	10X_EC_pooled	0	0	0	0	0.1593	10.7582	4.4516	Ciliated
AGACACTGTTTCTTAC-1	SeuratProject	13898	3659	17.7004	11.275	0.3885	10X_EC_pooled	1	1	1	1	-0.2068	-7.858	-4.0126	Secretory
AGACAGGAGAAACTGT-1	SeuratProject	10434	3395	14.3857	6.3734	0.4025	10X_EC_pooled	1	1	4	1	0.0162	-8.6258	-3.007	Secretory
AGACAGGAGACGGTCA-1	SeuratProject	6544	2329	11.6595	11.3386	0.3362	10X_EC_pooled	1	1	9	1	-0.0989	-7.7595	-6.9186	Secretory
AGACAGGAGCTACGTT-1	SeuratProject	14671	3230	11.9283	9.5154	0.2658	10X_EC_pooled	1	1	5	1	-0.102	-9.3101	-6.6001	Secretory
AGACAGGAGGGTCACA-1	SeuratProject	19036	4130	14.7405	14.5724	0.5306	10X_EC_pooled	2	2	3	2	-0.0611	-7.7095	0.819	Immature secretory
AGACAGGAGGTGATAT-1	SeuratProject	12667	4038	15.9864	6.9077	0.6316	10X_EC_pooled	0	0	2	0	0.1747	11.0748	1.5071	Ciliated
AGACAGGCAAGAATGT-1	SeuratProject	7400	3167	12.7703	5.5811	0.5811	10X_EC_pooled	0	0	6	0	-0.072	8.2573	0.9011	Ciliated
AGACAGGCAGTGTGCC-1	SeuratProject	25852	5183	17.4725	8.3436	0.4797	10X_EC_pooled	1	1	1	1	0.0791	-5.2966	-4.8622	Secretory
AGACAGGGTCGCTTGG-1	SeuratProject	7867	3061	17.0967	5.5294	0.5466	10X_EC_pooled	3	3	12	3	0.0688	-5.5376	5.877	Basal
AGACAGGTCACCATAG-1	SeuratProject	18994	4625	16.0419	8.4448	0.3212	10X_EC_pooled	1	1	1	1	0.1824	-4.938	-4.3955	Secretory
AGACAGGTCTCGCTCA-1	SeuratProject	31585	6800	20.3768	5.2557	0.4717	10X_EC_pooled	0	0	2	0	0.0267	9.5985	2.9443	Ciliated
AGACCATAGAGGTCAC-1	SeuratProject	11820	3164	16.8782	10.8376	0.8206	10X_EC_pooled	2	2	3	2	-0.0429	-7.7071	-0.1802	Immature secretory
AGACCATCACCATTCC-1	SeuratProject	6556	2196	9.0604	11.9585	0.6254	10X_EC_pooled	3	3	8	3	-0.0122	-7.3565	5.1289	Basal
AGACCATCACTTCAAG-1	SeuratProject	21180	5006	10.5052	8.3286	0.2975	10X_EC_pooled	1	1	5	1	0.1862	-9.1134	-5.2197	Secretory
AGACCATGTTAAGACA-1	SeuratProject	26754	5259	12.6299	11.5534	0.5195	10X_EC_pooled	2	2	3	2	0.0672	-8.0451	0.338	Immature secretory
AGACCATGTTGATCGT-1	SeuratProject	11301	3140	12.9812	9.2381	0.3893	10X_EC_pooled	1	1	9	1	-0.1657	-7.4259	-7.5078	Secretory
AGACCATTCAGAGCGA-1	SeuratProject	21026	5513	15.01	6.7155	0.5707	10X_EC_pooled	0	0	2	0	0.229	10.0356	3.2119	Ciliated
AGACCATTCTCGGCTT-1	SeuratProject	7308	2998	14.2036	4.3651	0.7252	10X_EC_pooled	0	0	6	0	-0.0391	9.0342	4.1509	Ciliated
AGACCCGAGAGGATGA-1	SeuratProject	18210	4154	15.9363	13.4322	0.6425	10X_EC_pooled	2	2	3	2	0.0217	-7.4053	-0.0167	Immature secretory
AGACCCGAGGGTTGCA-1	SeuratProject	9689	2926	13.9953	8.8038	0.3509	10X_EC_pooled	1	1	5	1	0.0794	-9.356	-5.238	Secretory
AGACCCGAGGTTAAAC-1	SeuratProject	19951	4586	17.2623	8.6763	0.3158	10X_EC_pooled	1	1	1	1	0.1237	-6.0148	-5.63	Secretory
AGACCCGCAAACTAGA-1	SeuratProject	12366	3465	13.6584	10.9413	0.3316	10X_EC_pooled	1	1	4	1	-0.0371	-8.1178	-1.9709	Secretory
AGACCCGCAGGATGAC-1	SeuratProject	16128	4718	14.0811	5.568	0.6014	10X_EC_pooled	0	0	2	0	-0.1039	10.9234	1.8236	Ciliated
AGACCCGGTAGTGATA-1	SeuratProject	12896	3632	15.121	10.4916	0.4963	10X_EC_pooled	1	1	1	1	-0.0022	-6.6208	-4.0872	Secretory
AGACCCGGTATCGGTT-1	SeuratProject	18051	4913	11.2182	5.5731	0.9529	10X_EC_pooled	0	0	0	0	-0.0251	10.493	4.7182	Ciliated
AGACCCGGTGTCCAAT-1	SeuratProject	23975	5341	11.8999	11.3493	0.6382	10X_EC_pooled	3	3	8	3	-0.0702	-6.9376	5.7052	Basal
AGACCCGTCTCATGCC-1	SeuratProject	16033	3883	13.834	13.2664	0.4553	10X_EC_pooled	2	2	3	2	-0.0697	-8.9975	-0.3869	Immature secretory
AGACCCGTCTCTGCTG-1	SeuratProject	6926	2402	15.9255	10.078	0.8807	10X_EC_pooled	3	3	8	3	0.1506	-6.9934	5.7231	Basal
AGACTCAAGACGTCGA-1	SeuratProject	16789	4574	12.1746	6.129	0.9173	10X_EC_pooled	0	0	7	0	0.0772	10.0318	-1.1161	Ciliated
AGACTCAAGACTTCGT-1	SeuratProject	14591	4311	14.5158	5.5102	1.1171	10X_EC_pooled	0	0	0	0	0.0595	10.2359	4.1209	Ciliated
AGACTCAAGCTAATCC-1	SeuratProject	24404	5398	10.2606	9.0067	0.3319	10X_EC_pooled	1	1	5	1	0.1548	-8.978	-6.1286	Secretory
AGACTCAAGTTGCGCC-1	SeuratProject	7572	2925	13.682	6.7353	0.9905	10X_EC_pooled	0	0	2	0	0.1441	11.1083	1.7681	Ciliated
AGACTCACAAAGCAAT-1	SeuratProject	13539	4231	18.2288	5.4805	0.6943	10X_EC_pooled	0	0	7	0	0.1041	9.6031	-0.1216	Ciliated
AGACTCAGTACCGGAA-1	SeuratProject	8492	3268	13.2713	4.7221	1.0127	10X_EC_pooled	0	0	0	0	0.2662	9.0693	4.4641	Ciliated
AGACTCAGTCTGCAAT-1	SeuratProject	18260	4277	14.6714	9.6878	0.241	10X_EC_pooled	1	1	5	1	0.1177	-8.8706	-6.0131	Secretory
AGACTCATCATAGACC-1	SeuratProject	11209	3781	15.8712	5.567	1.1063	10X_EC_pooled	0	0	0	0	0.0424	10.4917	4.6902	Ciliated
AGACTCATCCTCCACA-1	SeuratProject	9867	2746	16.3778	9.0301	0.304	10X_EC_pooled	1	1	5	1	-0.1184	-9.1402	-5.6707	Secretory
AGACTCATCGCAGTCG-1	SeuratProject	9068	3425	16.3873	4.8963	1.1138	10X_EC_pooled	0	0	6	0	-0.0244	8.6883	0.834	Ciliated
AGAGAATAGACTAGAT-1	SeuratProject	14557	4650	15.4496	4.8224	0.9136	10X_EC_pooled	0	0	0	0	0.0775	8.3204	3.0696	Ciliated
AGAGAATAGCCATTGT-1	SeuratProject	11479	3563	15.6982	8.0321	0.4443	10X_EC_pooled	1	1	4	1	0.0158	-8.3102	-2.4511	Secretory
AGAGAATAGGCCCGTT-1	SeuratProject	13582	3296	14.637	10.4624	0.3387	10X_EC_pooled	1	1	5	1	-0.0985	-9.1047	-5.4665	Secretory
AGAGAATAGTTCGCAT-1	SeuratProject	12940	3188	13.323	8.6862	0.3323	10X_EC_pooled	1	1	5	1	-0.1633	-8.8787	-6.277	Secretory
AGAGAATCATGTTCGA-1	SeuratProject	14774	4492	13.077	5.6857	0.5889	10X_EC_pooled	0	0	2	0	0.055	9.9127	0.6386	Ciliated
AGAGAATGTAATACCC-1	SeuratProject	14110	4339	20.0213	5.124	0.7371	10X_EC_pooled	0	0	0	0	0.0753	9.7697	4.028	Ciliated
AGAGAATGTCCAATCA-1	SeuratProject	17199	4208	13.1636	7.2446	0.3314	10X_EC_pooled	1	1	9	1	0.0045	-7.2817	-7.5123	Secretory
AGAGAATGTTCCGGTG-1	SeuratProject	20875	5713	10.6778	5.0539	0.7138	10X_EC_pooled	0	0	7	0	0.0642	9.302	-0.8352	Ciliated
AGAGAGCAGATTGTGA-1	SeuratProject	10618	3560	16.9241	6.7338	0.7911	10X_EC_pooled	0	0	2	0	-0.1216	11.3039	1.1503	Ciliated
AGAGAGCAGTTCATGC-1	SeuratProject	20522	4578	13.6098	6.8707	0.536	10X_EC_pooled	1	1	1	1	0.1797	-4.9436	-4.8806	Secretory
AGAGAGCGTGGTTTGT-1	SeuratProject	10289	2674	13.5387	14.3065	0.6901	10X_EC_pooled	3	3	3	3	-0.1121	-7.0939	3.2592	Basal
AGAGAGCGTGTGATGG-1	SeuratProject	8192	2784	14.5874	7.0312	0.6226	10X_EC_pooled	0	0	7	0	-0.0262	11.267	-0.0128	Ciliated
AGAGAGCGTTCTCCCA-1	SeuratProject	11861	4137	14.965	5.1429	1.1045	10X_EC_pooled	0	0	2	0	0.0393	10.3071	2.9746	Ciliated
AGAGAGCTCACAGAGG-1	SeuratProject	22632	4469	8.5543	13.989	0.7953	10X_EC_pooled	3	3	3	3	0.1205	-7.0446	3.2637	Basal
AGAGAGCTCGTTATCT-1	SeuratProject	6901	3047	16.0991	6.5063	0.9129	10X_EC_pooled	4	4	10	4	0.0674	-0.2559	3.716	Immature ciliated
AGAGCAGAGACATGCG-1	SeuratProject	8337	2406	13.59	6.9569	0.2279	10X_EC_pooled	1	1	9	1	-0.1734	-7.8094	-6.8157	Secretory
AGAGCAGAGTACAACA-1	SeuratProject	9251	2627	10.9502	11.4798	0.4756	10X_EC_pooled	1	1	9	1	0.1202	-8.0226	-7.3971	Secretory
AGAGCAGAGTCATTGC-1	SeuratProject	15299	4331	14.5304	7.6018	0.6798	10X_EC_pooled	4	4	10	4	-0.2436	0.2379	3.3883	Immature ciliated
AGAGCAGCAGCGATTT-1	SeuratProject	7717	2465	17.753	9.8354	0.1296	10X_EC_pooled	1	1	5	1	-0.1784	-8.2303	-4.3668	Secretory
AGAGCAGTCCCTTGGT-1	SeuratProject	8132	2191	8.8785	8.8047	0.3074	10X_EC_pooled	1	1	5	1	-0.2113	-9.2461	-6.0471	Secretory
AGAGCAGTCGACGTCG-1	SeuratProject	8951	3122	16.9813	5.7759	0.7373	10X_EC_pooled	0	0	2	0	-0.2307	11.3464	0.726	Ciliated
AGAGCAGTCGCTGACG-1	SeuratProject	8077	2575	14.1018	11.1428	0.3962	10X_EC_pooled	1	1	5	1	-0.0498	-9.9466	-5.3578	Secretory
AGAGCCCAGCCGCTTG-1	SeuratProject	8327	2962	16.4045	6.1847	0.4804	10X_EC_pooled	1	1	1	1	-0.0652	-6.3806	-4.4281	Secretory
AGAGCCCAGTGCTCGC-1	SeuratProject	8122	2898	11.9182	6.8456	0.9973	10X_EC_pooled	0	0	2	0	-0.2714	11.85	1.4714	Ciliated
AGAGCCCAGTTAACAG-1	SeuratProject	17022	4276	12.5896	10.2162	0.4347	10X_EC_pooled	1	1	5	1	0.3257	-8.7178	-4.6769	Secretory
AGAGCCCAGTTTCGGT-1	SeuratProject	11210	3688	17.9661	4.4603	0.8653	10X_EC_pooled	0	0	2	0	0.175	10.0475	2.1622	Ciliated
AGAGCCCCAAGATCCT-1	SeuratProject	8171	2904	12.679	7.955	0.3916	10X_EC_pooled	1	1	1	1	-0.2659	-7.5001	-3.1551	Secretory
AGAGCCCCAAGGTCAG-1	SeuratProject	10727	2915	12.4266	12.0537	0.4288	10X_EC_pooled	1	1	5	1	0.0967	-9.9002	-4.873	Secretory
AGAGCCCCAGCTGAGA-1	SeuratProject	15047	3876	17.9571	8.4402	0.4253	10X_EC_pooled	1	1	1	1	-0.0359	-6.8954	-2.4906	Secretory
AGAGCCCCAGGTTCCG-1	SeuratProject	10183	2994	18.472	7.375	0.4812	10X_EC_pooled	1	1	1	1	-0.1524	-5.3775	-4.408	Secretory
AGAGCCCGTATACGGG-1	SeuratProject	6575	2187	21.8251	6.0837	0.3194	10X_EC_pooled	1	1	5	1	-0.0733	-9.4733	-5.9395	Secretory
AGAGCCCGTCGCGGTT-1	SeuratProject	8874	2539	16.7455	9.1391	0.2479	10X_EC_pooled	1	1	1	1	0.1968	-7.1401	-4.7858	Secretory
AGAGCCCGTCTGATCA-1	SeuratProject	27290	5987	19.007	6.4383	0.59	10X_EC_pooled	0	0	7	0	0.0643	9.3149	-1.776	Ciliated
AGAGCCCGTTTACGAC-1	SeuratProject	9930	2870	17.3414	13.3132	0.2216	10X_EC_pooled	1	1	4	1	0.121	-9.1013	-4.0298	Secretory
AGAGCCCTCAGACAAA-1	SeuratProject	6863	2325	14.1629	8.4511	0.3206	10X_EC_pooled	1	1	5	1	0.0173	-8.2059	-5.5394	Secretory
AGAGCCCTCGAGCACC-1	SeuratProject	13416	3993	13.9609	4.5543	1.1181	10X_EC_pooled	0	0	0	0	-0.0927	11.3324	3.5516	Ciliated
AGAGCCCTCGATTTCT-1	SeuratProject	13295	4104	14.622	5.2802	1.4517	10X_EC_pooled	0	0	0	0	0.0992	10.8669	4.0085	Ciliated
AGATAGAAGGTAGTAT-1	SeuratProject	10042	2657	7.2794	14.9373	0.6174	10X_EC_pooled	2	2	3	2	-0.19	-7.1671	1.0047	Immature secretory
AGATAGACAGAAGTGC-1	SeuratProject	16048	3934	15.3976	9.7645	0.1807	10X_EC_pooled	1	1	5	1	0.1127	-9.029	-6.2646	Secretory
AGATAGATCGTCTCAC-1	SeuratProject	14401	4088	13.6102	8.7355	0.4583	10X_EC_pooled	1	1	1	1	-0.1539	-7.2535	-3.6222	Secretory
AGATAGATCGTGACTA-1	SeuratProject	6789	2523	15.039	9.5449	0.2504	10X_EC_pooled	1	1	1	1	-0.0337	-7.2441	-3.8077	Secretory
AGATCCAAGGATAATC-1	SeuratProject	15425	3388	11.7861	9.9968	0.3047	10X_EC_pooled	1	1	9	1	-0.0906	-7.0718	-6.5476	Secretory
AGATCCAAGTATTCCG-1	SeuratProject	8807	2643	15.1698	6.8241	0.2725	10X_EC_pooled	1	1	9	1	-0.0473	-8.1275	-7.1541	Secretory
AGATCCACACCTGATA-1	SeuratProject	15098	3903	19.4463	4.8549	0.3312	10X_EC_pooled	1	1	5	1	0.5004	-8.226	-5.1906	Secretory
AGATCCAGTTGAAGTA-1	SeuratProject	7557	2220	10.2951	8.4425	0.3838	10X_EC_pooled	1	1	5	1	-0.0915	-8.899	-4.2185	Secretory
AGATCGTAGACGCAGT-1	SeuratProject	13336	4315	14.952	5.4439	0.5099	10X_EC_pooled	0	0	0	0	-0.0146	9.7969	4.6812	Ciliated
AGATCGTAGGCACTCC-1	SeuratProject	9894	3571	17.071	4.5684	0.8288	10X_EC_pooled	0	0	7	0	-0.0288	8.8885	-0.9349	Ciliated
AGATCGTAGGTAGGCT-1	SeuratProject	12689	3775	19.8597	8.8659	0.394	10X_EC_pooled	4	4	11	4	0.0931	-1.3776	2.0102	Immature ciliated
AGATCGTCACAGAAGC-1	SeuratProject	8251	2790	16.798	9.1989	0.2666	10X_EC_pooled	1	1	4	1	0.0663	-9.5029	-3.1556	Secretory
AGATCGTCACTTGAAC-1	SeuratProject	16094	4643	12.0977	5.4244	1.0066	10X_EC_pooled	0	0	0	0	0.1362	10.2991	4.6618	Ciliated
AGATCGTGTACAATAG-1	SeuratProject	10639	3149	14.0521	7.6887	0.5264	10X_EC_pooled	1	1	9	1	0.0974	-5.8915	-5.4864	Secretory
AGATCGTGTGTTCGTA-1	SeuratProject	12402	3936	14.3525	6.0071	1.0563	10X_EC_pooled	0	0	2	0	0.1597	10.9902	0.4469	Ciliated
AGATCGTGTTTCTATC-1	SeuratProject	13288	4215	16.6692	4.5379	2.0771	10X_EC_pooled	4	4	10	4	-0.1428	-0.3441	3.9809	Immature ciliated
AGATGAAAGGGATCTG-1	SeuratProject	13413	3237	16.3871	8.4396	0.2237	10X_EC_pooled	1	1	9	1	0.0718	-7.0898	-5.5436	Secretory
AGATGAACAAGCACCC-1	SeuratProject	11340	3431	14.9912	8.4656	0.2822	10X_EC_pooled	1	1	5	1	0.2166	-8.7124	-5.2773	Secretory
AGATGAACAGCAAGAC-1	SeuratProject	16480	4993	15	6.7294	0.7828	10X_EC_pooled	3	3	12	3	0.1763	-3.8426	6.3118	Basal
AGATGAACAGCGGTTC-1	SeuratProject	11437	3626	20.8971	5.8145	0.717	10X_EC_pooled	0	0	0	0	-0.1785	11.8132	3.722	Ciliated
AGATGAACATGCCGCA-1	SeuratProject	15604	4646	22.8916	3.1466	1.2305	10X_EC_pooled	4	4	10	4	0.0832	-0.5499	3.6033	Immature ciliated
AGATGAATCATGAGTC-1	SeuratProject	9182	3438	15.7809	4.6068	0.9693	10X_EC_pooled	0	0	6	0	-0.0972	9.9357	3.8503	Ciliated
AGATGCTAGGCCACTC-1	SeuratProject	15573	3917	18.1083	6.0425	0.4302	10X_EC_pooled	1	1	1	1	0.2639	-5.1133	-3.7342	Secretory
AGATGCTAGGTCTGGA-1	SeuratProject	9274	3217	15.9262	7.4402	0.4097	10X_EC_pooled	0	0	2	0	-0.0372	10.2986	3.3736	Ciliated
AGATGCTCACGCAGTC-1	SeuratProject	18616	4096	11.3612	14.8797	0.6016	10X_EC_pooled	2	2	3	2	0.0192	-8.1478	1.3674	Immature secretory
AGATGCTGTGATTCTG-1	SeuratProject	10840	3286	14.0683	7.4631	0.4059	10X_EC_pooled	1	1	9	1	-0.0781	-6.7271	-6.9462	Secretory
AGATGCTGTTCCACGG-1	SeuratProject	7899	2535	11.6977	11.3179	0.5191	10X_EC_pooled	2	2	3	2	-0.0834	-8.7076	-0.3495	Immature secretory
AGCATCAAGAGAATCT-1	SeuratProject	6560	2706	16.875	5.625	0.6555	10X_EC_pooled	0	0	2	0	-0.1628	9.4979	2.1131	Ciliated
AGCATCAAGAGAGCGG-1	SeuratProject	14463	3717	13.8353	8.6842	0.4149	10X_EC_pooled	1	1	5	1	-0.0704	-8.4487	-5.9479	Secretory
AGCATCAAGCCATTTG-1	SeuratProject	11351	3417	9.9463	10.792	0.7841	10X_EC_pooled	3	3	8	3	0.0537	-5.9839	6.0943	Basal
AGCATCAGTCATCAGT-1	SeuratProject	11223	4032	12.4744	5.7649	0.8197	10X_EC_pooled	0	0	0	0	0.0786	8.6567	3.2644	Ciliated
AGCATCAGTCCTGAAT-1	SeuratProject	7921	2931	23.4566	3.0552	0.9973	10X_EC_pooled	0	0	7	0	-0.0528	8.8228	-0.8314	Ciliated
AGCATCAGTCGCAGTC-1	SeuratProject	8617	3331	16.1773	4.7232	0.8472	10X_EC_pooled	0	0	0	0	-0.19	10.1982	3.5876	Ciliated
AGCATCAGTGCATCTA-1	SeuratProject	15291	4560	13.8382	4.6433	0.9417	10X_EC_pooled	0	0	2	0	0.0168	10.2106	2.0666	Ciliated
AGCATCAGTGCTCCGA-1	SeuratProject	13364	4099	15.9159	5.5971	0.9279	10X_EC_pooled	0	0	2	0	-0.1171	10.1156	1.7456	Ciliated
AGCATCAGTGTTGCCG-1	SeuratProject	13557	3436	12.3184	15.2025	0.4352	10X_EC_pooled	2	2	3	2	-0.1097	-8.5193	0.4815	Immature secretory
AGCCAATAGTCGCGAA-1	SeuratProject	6335	2126	12.9282	9.6606	0.5051	10X_EC_pooled	1	1	5	1	0.1683	-8.9443	-4.7196	Secretory
AGCCAATAGTCTTCCC-1	SeuratProject	7019	2839	18.5497	5.3854	0.5699	10X_EC_pooled	0	0	2	0	0.0361	9.0725	2.5256	Ciliated
AGCCAATGTCTCAAGT-1	SeuratProject	13697	4180	15.507	5.9648	0.5841	10X_EC_pooled	0	0	2	0	-0.0601	11.1695	0.7017	Ciliated
AGCCAATGTGACACAG-1	SeuratProject	12231	3731	20.0229	3.6628	0.466	10X_EC_pooled	1	1	1	1	-0.017	-5.7295	-3.2721	Secretory
AGCCAATGTGGTCCCA-1	SeuratProject	15564	4580	12.304	4.3626	1.2336	10X_EC_pooled	0	0	7	0	-0.0633	9.046	-1.5647	Ciliated
AGCCAATTCCTCTTTC-1	SeuratProject	11764	4116	15.0799	5.4828	0.5865	10X_EC_pooled	0	0	6	0	0.055	8.323	1.4446	Ciliated
AGCCAATTCTTACCAT-1	SeuratProject	14743	3976	12.5687	9.4418	0.3391	10X_EC_pooled	1	1	5	1	-0.068	-8.2672	-5.2475	Secretory
AGCCACGAGCCTTGAT-1	SeuratProject	6656	2408	20.5529	8.5787	0.8413	10X_EC_pooled	3	3	8	3	0.0999	-7.1194	5.9219	Basal
AGCCACGAGTCCGTCG-1	SeuratProject	10457	3448	13.6559	6.7036	0.7746	10X_EC_pooled	0	0	7	0	0.0653	10.3346	-0.6953	Ciliated
AGCCACGCAACTTGGT-1	SeuratProject	6457	2150	14.8056	9.7569	0.573	10X_EC_pooled	1	1	4	1	-0.1795	-9.3977	-2.2908	Secretory
AGCCACGCACACGGTC-1	SeuratProject	10336	3373	14.2221	7.8754	0.4354	10X_EC_pooled	1	1	5	1	-0.066	-7.1254	-5.5413	Secretory
AGCCACGGTGGTTTAC-1	SeuratProject	18389	4801	11.5286	7.2543	0.5764	10X_EC_pooled	4	4	10	4	0.0175	-1.162	2.5563	Immature ciliated
AGCCACGTCACCTCTG-1	SeuratProject	7872	2544	9.1717	7.6601	0.4319	10X_EC_pooled	1	1	5	1	-0.1281	-8.2736	-5.715	Secretory
AGCCACGTCACCTTGC-1	SeuratProject	12346	4208	8.1727	4.301	1.3527	10X_EC_pooled	4	4	10	4	-0.1246	-0.2379	3.712	Immature ciliated
AGCCACGTCAGGGTAG-1	SeuratProject	12984	3245	13.4165	10.4282	0.4159	10X_EC_pooled	1	1	1	1	0.0543	-7.8518	-5.3376	Secretory
AGCCACGTCTAGACAC-1	SeuratProject	12305	4348	8.972	6.0788	0.6989	10X_EC_pooled	0	0	6	0	0.2193	8.5304	4.5173	Ciliated
AGCCAGCAGGATTACA-1	SeuratProject	13835	3370	23.0575	5.421	0.5421	10X_EC_pooled	1	1	9	1	-0.0891	-7.7251	-6.3394	Secretory
AGCCAGCAGGATTTGA-1	SeuratProject	13305	4191	13.153	5.0432	0.9395	10X_EC_pooled	0	0	0	0	0.0382	10.2058	4.4015	Ciliated
AGCCAGCCAACCCGCA-1	SeuratProject	6072	2723	17.0949	3.3762	0.6094	10X_EC_pooled	0	0	6	0	-0.0623	7.0884	3.1988	Ciliated
AGCCAGCCAAGAATGT-1	SeuratProject	17100	4660	16.2222	4.345	0.8129	10X_EC_pooled	0	0	0	0	0.0799	10.0759	4.6783	Ciliated
AGCCAGCCACAATGTC-1	SeuratProject	8795	3303	16.2933	6.7084	0.7845	10X_EC_pooled	3	3	12	3	0.12	-3.5255	6.29	Basal
AGCCAGCCACGGGCTT-1	SeuratProject	6877	2529	20.0233	7.7068	0.9743	10X_EC_pooled	5	3	13	3	0.0961	-2.6262	6.6861	Basal
AGCCAGCGTCGCGGTT-1	SeuratProject	6229	1990	12.506	11.4144	0.7224	10X_EC_pooled	2	2	3	2	-0.0046	-7.0477	1.7252	Immature secretory
AGCCAGCGTTGGCTAT-1	SeuratProject	12589	3547	16.8322	9.2223	0.4131	10X_EC_pooled	2	2	3	2	-0.0155	-8.0944	-0.2012	Immature secretory
AGCCAGCTCCGAGGCT-1	SeuratProject	19164	4928	21.5717	4.8059	0.4801	10X_EC_pooled	0	0	7	0	-0.091	10.7161	0.2235	Ciliated
AGCCAGCTCGACGAGA-1	SeuratProject	12436	3292	13.477	13.4931	0.6192	10X_EC_pooled	2	2	3	2	-0.108	-7.4881	-0.385	Immature secretory
AGCCAGCTCGCATTGA-1	SeuratProject	8641	3261	10.3576	5.5549	0.5208	10X_EC_pooled	0	0	6	0	-0.0511	10.1211	2.5255	Ciliated
AGCGATTAGGATTTAG-1	SeuratProject	10837	3642	13.8507	6.7362	0.5721	10X_EC_pooled	0	0	2	0	0.0063	9.734	0.3787	Ciliated
AGCGATTAGTCCCAAT-1	SeuratProject	6471	2774	12.5483	5.5633	0.6027	10X_EC_pooled	0	0	2	0	-0.1124	9.124	3.4381	Ciliated
AGCGATTCAGGTTCGC-1	SeuratProject	10127	3340	12.5012	9.6475	0.5234	10X_EC_pooled	3	3	8	3	0.1182	-5.8557	5.7243	Basal
AGCGATTGTTCCATTT-1	SeuratProject	11200	3204	13.8036	13.6429	0.5179	10X_EC_pooled	2	2	3	2	-0.1788	-8.4598	0.4824	Immature secretory
AGCGATTTCAGGAGAC-1	SeuratProject	12534	3636	14.2652	7.5076	0.8457	10X_EC_pooled	1	1	1	1	0.111	-7.1154	-2.9935	Secretory
AGCGATTTCCCTCTCC-1	SeuratProject	6152	2399	8.9402	10.0943	0.4226	10X_EC_pooled	1	1	4	1	-0.048	-9.4104	-3.5138	Secretory
AGCGATTTCGGCTGGT-1	SeuratProject	13334	4196	15.6142	4.9348	0.8925	10X_EC_pooled	0	0	0	0	0.0381	9.1723	2.942	Ciliated
AGCGCCAAGGACAACC-1	SeuratProject	30601	5819	16.7576	11.3558	0.3072	10X_EC_pooled	4	4	11	4	0.0446	-8.6081	-4.2591	Immature ciliated
AGCGCCAAGGGCAATC-1	SeuratProject	11458	3023	15.6834	5.8562	0.2967	10X_EC_pooled	1	1	1	1	-0.1027	-6.9258	-5.1557	Secretory
AGCGCCAAGTCACAGG-1	SeuratProject	11266	3286	11.5214	9.5331	0.2929	10X_EC_pooled	1	1	5	1	-0.1746	-9.6519	-6.4379	Secretory
AGCGCCACACTGCTTC-1	SeuratProject	8812	3416	10.0431	6.2188	0.9079	10X_EC_pooled	0	0	6	0	0.1492	8.939	1.7813	Ciliated
AGCGCCACAGAGTCAG-1	SeuratProject	16538	4302	20.1173	8.7012	0.653	10X_EC_pooled	3	3	8	3	0.0825	-6.3892	5.2947	Basal
AGCGCCAGTACAGAAT-1	SeuratProject	12654	3956	14.5171	5.3343	1.0431	10X_EC_pooled	0	0	0	0	0.094	11.4148	3.1418	Ciliated
AGCGCCAGTCTGATAC-1	SeuratProject	13389	3553	13.3916	14.2878	0.3734	10X_EC_pooled	2	2	4	2	-0.2696	-9.0825	-1.628	Immature secretory
AGCGCCAGTGACCGTC-1	SeuratProject	7342	2666	19.5859	6.7829	0.7083	10X_EC_pooled	0	0	0	0	0.1028	10.6161	4.071	Ciliated
AGCGCCATCCTTATCA-1	SeuratProject	12774	4059	19.3753	5.2763	0.6889	10X_EC_pooled	0	0	2	0	-0.1418	10.014	2.3088	Ciliated
AGCGCCATCGCCGAAC-1	SeuratProject	9727	3041	9.3554	8.9133	0.3393	10X_EC_pooled	1	1	5	1	0.099	-8.0363	-4.7874	Secretory
AGCGCTGGTGACAACG-1	SeuratProject	10385	3429	16.8512	6.6731	0.7222	10X_EC_pooled	0	0	0	0	-0.1382	10.3915	4.0036	Ciliated
AGCGCTGGTGGACAGT-1	SeuratProject	16051	3788	17.108	8.3359	0.2617	10X_EC_pooled	1	1	9	1	0.1398	-6.2338	-5.7858	Secretory
AGCGCTGTCCCAGGCA-1	SeuratProject	14726	3952	11.8634	8.4612	0.4346	10X_EC_pooled	4	4	11	4	-0.0939	-2.7804	0.6376	Immature ciliated
AGCGCTGTCTAGGAAA-1	SeuratProject	6693	2484	15.9271	6.6039	0.6126	10X_EC_pooled	1	1	1	1	0.268	-7.3033	-3.8182	Secretory
AGCGCTGTCTTGGAAC-1	SeuratProject	7660	2981	16.1358	7.1671	0.6919	10X_EC_pooled	4	4	11	4	-0.0663	-0.9222	2.3737	Immature ciliated
AGCGTATCACTATCCC-1	SeuratProject	14158	4283	11.4847	5.7918	0.7134	10X_EC_pooled	0	0	0	0	-0.1176	11.9038	3.2717	Ciliated
AGCGTATCAGTCTTCC-1	SeuratProject	10484	3091	15.1564	11.6368	0.2957	10X_EC_pooled	2	2	3	2	0.0715	-8.4849	-0.7498	Immature secretory
AGCGTATCAGTGTGGA-1	SeuratProject	10505	3448	11.8991	7.3489	0.4855	10X_EC_pooled	1	1	1	1	0.0051	-5.1319	-4.0295	Secretory
AGCGTATGTTCGAACT-1	SeuratProject	18950	4973	14.9235	6.4538	1.0079	10X_EC_pooled	0	0	7	0	0.1264	9.0563	-2.1157	Ciliated
AGCGTATTCAAAGAAC-1	SeuratProject	13310	3888	24.4853	4.5304	0.7739	10X_EC_pooled	0	0	7	0	-0.1353	10.427	0.4863	Ciliated
AGCGTATTCACCCATC-1	SeuratProject	7504	2111	8.9419	13.033	0.6663	10X_EC_pooled	2	2	3	2	-0.2377	-7.1642	1.692	Immature secretory
AGCTACAAGCGAAACC-1	SeuratProject	13788	3891	16.3911	6.2663	1.2475	10X_EC_pooled	0	0	2	0	-0.2444	11.2843	1.7507	Ciliated
AGCTACAGTAGCGTCC-1	SeuratProject	10965	3663	14.6192	6.7579	0.8755	10X_EC_pooled	0	0	2	0	-0.0209	11.0748	2.517	Ciliated
AGCTCAAAGAGCATTA-1	SeuratProject	7286	2840	24.499	5.737	0.4804	10X_EC_pooled	0	0	2	0	0.0086	11.2268	2.1703	Ciliated
AGCTCAAAGCGCTTCG-1	SeuratProject	14172	3461	9.3283	17.8309	0.5433	10X_EC_pooled	2	2	3	2	-0.171	-8.4427	1.42	Immature secretory
AGCTCAAAGTAGGAAG-1	SeuratProject	13869	4187	20.4701	5.415	0.5696	10X_EC_pooled	0	0	0	0	0.0468	10.0099	4.54	Ciliated
AGCTCAACAATAACGA-1	SeuratProject	10806	2817	14.4549	7.6254	0.2869	10X_EC_pooled	1	1	5	1	-0.1812	-9.5953	-5.0179	Secretory
AGCTCAACACCTGAAT-1	SeuratProject	10853	3157	18.3912	8.0531	0.7371	10X_EC_pooled	2	2	3	2	-0.0446	-6.8739	2.4224	Immature secretory
AGCTCAACATCTTCGC-1	SeuratProject	14107	4471	11.2639	5.4299	0.6309	10X_EC_pooled	0	0	6	0	0.0605	8.5245	2.5544	Ciliated
AGCTCAAGTCGCTCGA-1	SeuratProject	8575	3171	22.7988	4.6064	0.6647	10X_EC_pooled	0	0	0	0	-0.1072	9.8279	4.3389	Ciliated
AGCTCAAGTCTCAAGT-1	SeuratProject	8938	2802	11.0316	9.2974	0.3916	10X_EC_pooled	1	1	5	1	0.0054	-8.9057	-5.9603	Secretory
AGCTCAAGTTTCCCAC-1	SeuratProject	12038	3558	15.8913	6.4047	0.3655	10X_EC_pooled	1	1	5	1	-0.047	-8.4775	-4.6663	Secretory
AGCTCAATCCTTGACC-1	SeuratProject	14992	4509	12.3266	5.1094	1.0539	10X_EC_pooled	0	0	0	0	0.0546	9.2288	3.5564	Ciliated
AGCTTCCAGCCACAAG-1	SeuratProject	10292	3265	17.1978	7.4524	0.3984	10X_EC_pooled	1	1	4	1	-0.0814	-7.6335	-2.5712	Secretory
AGCTTCCCAGAGTAAT-1	SeuratProject	19246	4723	12.6676	8.568	0.4676	10X_EC_pooled	1	1	1	1	0.0699	-6.6125	-4.7155	Secretory
AGCTTCCCAGATACCT-1	SeuratProject	14641	3850	15.7981	11.2492	0.4781	10X_EC_pooled	1	1	4	1	0.0531	-8.9087	-1.746	Secretory
AGCTTCCGTGCCCACA-1	SeuratProject	13247	3439	18.8496	9.723	0.4907	10X_EC_pooled	2	2	3	2	0.099	-8.0781	0.0935	Immature secretory
AGCTTCCGTTCGGCTG-1	SeuratProject	13489	3612	11.9208	9.1408	0.4522	10X_EC_pooled	1	1	1	1	0.0134	-7.2306	-4.8831	Secretory
AGCTTCCTCGTAGTCA-1	SeuratProject	11670	2951	9.8972	13.3933	0.5313	10X_EC_pooled	2	2	3	2	-0.0272	-7.8267	1.4505	Immature secretory
AGCTTCCTCTAGCCTC-1	SeuratProject	12992	4137	12.3307	5.6496	0.6235	10X_EC_pooled	0	0	6	0	-0.0491	8.0752	3.1169	Ciliated
AGGAAATAGCGGTAAC-1	SeuratProject	7246	2106	21.8327	10.1987	0.2898	10X_EC_pooled	1	1	5	1	0.1097	-9.774	-6.4345	Secretory
AGGAAATAGGCGAACT-1	SeuratProject	8701	3325	14.3892	6.3096	0.6321	10X_EC_pooled	0	0	2	0	-0.004	9.656	0.7903	Ciliated
AGGAAATAGTCAAGCG-1	SeuratProject	11644	3098	12.7104	8.2446	0.4638	10X_EC_pooled	1	1	5	1	-0.2198	-9.3368	-4.8571	Secretory
AGGAAATCAGGATGAC-1	SeuratProject	6362	2366	17.5259	10.1226	0.3458	10X_EC_pooled	1	1	4	1	-0.0596	-9.3525	-3.0311	Secretory
AGGAAATGTCCAGCGT-1	SeuratProject	6358	2457	16.2944	7.6596	0.3617	10X_EC_pooled	1	1	4	1	0.0363	-7.3924	-3.7051	Secretory
AGGAAATTCACCTGTC-1	SeuratProject	14256	3463	12.5912	14.0152	0.9119	10X_EC_pooled	2	2	3	2	-0.0834	-7.1435	2.6722	Immature secretory
AGGAATAAGACCTTTG-1	SeuratProject	20384	4364	14.9382	14.0551	0.3532	10X_EC_pooled	2	2	3	2	-0.096	-8.4109	0.0249	Immature secretory
AGGAATACACTAGGTT-1	SeuratProject	12838	3486	12.5565	10.1106	0.4128	10X_EC_pooled	1	1	1	1	-0.1121	-7.9043	-3.4403	Secretory
AGGAATAGTTGCCTAA-1	SeuratProject	25515	5392	11.0053	8.156	0.5134	10X_EC_pooled	1	1	4	1	0.079	-9.9488	-3.7537	Secretory
AGGAATAGTTTGGCTA-1	SeuratProject	19879	5127	9.5427	4.6833	0.82	10X_EC_pooled	0	0	7	0	0.1236	9.5703	-2.0211	Ciliated
AGGAATATCATTCTTG-1	SeuratProject	7708	2983	18.0332	3.8402	1.0119	10X_EC_pooled	0	0	0	0	-0.1892	10.2923	4.9449	Ciliated
AGGAATATCGGACTTA-1	SeuratProject	12424	3787	20.887	5.755	1.1108	10X_EC_pooled	0	0	2	0	-0.0766	11.3115	2.0229	Ciliated
AGGAATATCTTAGCAG-1	SeuratProject	21355	4372	14.3432	11.1449	0.4308	10X_EC_pooled	2	2	3	2	0.0367	-7.7943	-0.7688	Immature secretory
AGGACGAAGAGTCACG-1	SeuratProject	9613	3331	17.5283	6.3456	0.7906	10X_EC_pooled	0	0	2	0	0.0228	11.0691	1.0175	Ciliated
AGGACGAAGGTCTACT-1	SeuratProject	12380	2730	23.5541	8.5784	0.3312	10X_EC_pooled	1	1	5	1	-0.2061	-8.444	-6.5875	Secretory
AGGACGAAGTAACCGG-1	SeuratProject	22423	4907	14.3736	12.6522	0.4415	10X_EC_pooled	2	2	3	2	0.0114	-8.2895	0.3272	Immature secretory
AGGACGACAGAACTCT-1	SeuratProject	7176	2307	18.8545	12.2631	0.4181	10X_EC_pooled	2	2	3	2	-0.1575	-9.3604	-0.4682	Immature secretory
AGGACGACAGACCAAG-1	SeuratProject	17601	3756	13.9878	6.6019	0.3352	10X_EC_pooled	1	1	9	1	-0.0082	-7.7734	-7.2752	Secretory
AGGACGACAGAGGGTT-1	SeuratProject	11506	2937	12.0198	9.8383	0.365	10X_EC_pooled	1	1	5	1	0.0214	-9.5002	-6.2382	Secretory
AGGACGACAGCCTACG-1	SeuratProject	14211	3917	11.85	6.8679	1.0837	10X_EC_pooled	0	0	7	0	0.0699	9.7332	-1.8137	Ciliated
AGGACGACAGTCGCTG-1	SeuratProject	14664	4302	10.0586	6.1511	1.5412	10X_EC_pooled	0	0	0	0	-0.0227	11.4849	4.3952	Ciliated
AGGACGACATGTCAGT-1	SeuratProject	13077	3997	17.9475	6.0335	0.8641	10X_EC_pooled	0	0	7	0	-0.1014	10.0577	-0.0209	Ciliated
AGGACGAGTTAACCTG-1	SeuratProject	10046	2891	16.7529	5.9128	0.4081	10X_EC_pooled	1	1	1	1	-0.0034	-5.2162	-4.4815	Secretory
AGGACGATCCCGAATA-1	SeuratProject	13431	4193	9.6717	5.9936	1.3104	10X_EC_pooled	0	0	0	0	-0.1507	10.9787	3.5641	Ciliated
AGGACGATCGCGGACT-1	SeuratProject	13167	3301	16.4958	15.0832	0.5088	10X_EC_pooled	2	2	3	2	-0.0912	-8.8473	0.3219	Immature secretory
AGGACGATCTCTTAAC-1	SeuratProject	9896	2678	9.6706	14.6019	0.6871	10X_EC_pooled	3	3	3	3	0.0698	-6.7336	3.7998	Basal
AGGACTTAGTCCTACA-1	SeuratProject	10634	3658	14.322	5.473	0.8087	10X_EC_pooled	0	0	6	0	0.1264	9.2052	1.0045	Ciliated
AGGACTTCAAATCGGG-1	SeuratProject	25522	4910	12.068	7.7463	0.5133	10X_EC_pooled	1	1	9	1	0.1097	-5.912	-6.3285	Secretory
AGGACTTCAACCACAT-1	SeuratProject	29285	5419	10.3124	12.7096	0.4917	10X_EC_pooled	3	3	12	3	0.1335	-6.8487	4.3288	Basal
AGGACTTCACCCGTAG-1	SeuratProject	25205	4858	12.5769	4.9792	0.4086	10X_EC_pooled	1	1	1	1	0.0716	-6.2194	-2.1323	Secretory
AGGACTTCAGGAAGTC-1	SeuratProject	15803	3522	9.707	15.4717	0.791	10X_EC_pooled	2	2	3	2	-0.1135	-7.7038	2.0564	Immature secretory
AGGACTTGTCCCTGTT-1	SeuratProject	15496	4557	11.5191	4.8335	1.3165	10X_EC_pooled	0	0	0	0	0.0966	10.0259	4.2619	Ciliated
AGGACTTGTCTGCCTT-1	SeuratProject	16010	3687	11.8488	6.5584	0.4622	10X_EC_pooled	1	1	5	1	0.1184	-8.6804	-5.5691	Secretory
AGGACTTGTTCCAAAC-1	SeuratProject	7256	3312	7.1527	3.5419	1.1163	10X_EC_pooled	0	0	6	0	-0.1189	7.372	4.2571	Ciliated
AGGACTTTCTGGGCCA-1	SeuratProject	17204	4660	10.0616	5.7661	1.6159	10X_EC_pooled	4	4	10	4	0.0977	-0.5672	3.8715	Immature ciliated
AGGAGGTAGCTGAGTG-1	SeuratProject	7749	2539	16.5957	10.1949	0.3871	10X_EC_pooled	1	1	4	1	-0.0873	-8.0213	-3.4909	Secretory
AGGAGGTAGGTAGCCA-1	SeuratProject	19514	4479	19.3553	9.1063	0.3382	10X_EC_pooled	1	1	4	1	-0.0721	-9.222	-4.2236	Secretory
AGGAGGTCAGAAGTTA-1	SeuratProject	9657	2664	12.6955	10.5416	0.3935	10X_EC_pooled	1	1	5	1	0.0457	-10.0264	-5.4135	Secretory
AGGAGGTCAGCATACT-1	SeuratProject	15848	4226	14.2226	7.0545	0.366	10X_EC_pooled	1	1	1	1	0.1537	-5.8509	-3.9152	Secretory
AGGAGGTCATCGAGCC-1	SeuratProject	7543	2406	16.0546	8.6835	0.3579	10X_EC_pooled	1	1	4	1	0.1324	-7.9138	-3.0157	Secretory
AGGAGGTGTAGCTTTG-1	SeuratProject	9665	2869	20.5794	8.7532	0.4035	10X_EC_pooled	1	1	4	1	-0.0006	-8.8359	-2.8763	Secretory
AGGAGGTGTCTAATCG-1	SeuratProject	15957	3680	9.6572	13.9187	0.5201	10X_EC_pooled	2	2	3	2	-0.0543	-7.2451	2.1915	Immature secretory
AGGAGGTGTGTATACC-1	SeuratProject	25625	5449	14.6068	7.5629	0.4176	10X_EC_pooled	4	4	11	4	-0.0539	-2.4921	1.1074	Immature ciliated
AGGAGGTGTTGGCCGT-1	SeuratProject	10450	3261	14.0287	10.4019	0.488	10X_EC_pooled	4	4	11	4	-0.1115	-1.7835	1.7636	Immature ciliated
AGGAGGTTCAGGCGAA-1	SeuratProject	10045	3711	19.6814	2.9667	1.0453	10X_EC_pooled	0	0	6	0	0.0647	8.7161	0.3559	Ciliated
AGGATAAAGCAGAAAG-1	SeuratProject	11637	3854	19.7474	4.3482	0.8078	10X_EC_pooled	0	0	2	0	0.0431	9.8137	3.8399	Ciliated
AGGATAAAGCCTGGAA-1	SeuratProject	6220	2789	20.0482	3.5048	0.7395	10X_EC_pooled	0	0	6	0	0.0343	7.2377	2.9555	Ciliated
AGGATAAAGGTGCGAT-1	SeuratProject	7903	2667	18.2715	8.87	0.2657	10X_EC_pooled	1	1	5	1	-0.0561	-9.6629	-4.5678	Secretory
AGGATAACAGCAGACA-1	SeuratProject	14980	4501	14.6929	6.1482	0.6142	10X_EC_pooled	0	0	2	0	-0.0822	9.4465	3.868	Ciliated
AGGATAACATCAGCGC-1	SeuratProject	9490	3213	20.2213	5.1633	0.8325	10X_EC_pooled	0	0	2	0	0.1858	10.4222	1.7527	Ciliated
AGGATAATCAAGGCTT-1	SeuratProject	9102	2812	20.0396	8.8222	0.4505	10X_EC_pooled	2	2	3	2	-0.1125	-9.422	-1.0648	Immature secretory
AGGATAATCATCGCAA-1	SeuratProject	8260	2353	20.7748	7.1671	0.339	10X_EC_pooled	1	1	5	1	-0.1644	-8.1671	-6.2409	Secretory
AGGATAATCATTCGGA-1	SeuratProject	13088	4044	13.6384	5.5623	0.8863	10X_EC_pooled	0	0	0	0	-0.063	10.4981	3.3289	Ciliated
AGGATAATCTCCGCAT-1	SeuratProject	9524	2637	13.4502	11.4553	0.189	10X_EC_pooled	1	1	5	1	-0.2529	-8.2345	-6.0556	Secretory
AGGATAATCTTGGAAC-1	SeuratProject	13528	4176	15.2425	6.2093	0.7022	10X_EC_pooled	0	0	2	0	-0.1051	10.5508	2.9539	Ciliated
AGGATCTAGCTGGTGA-1	SeuratProject	10409	2955	11.6822	7.5416	0.2978	10X_EC_pooled	1	1	5	1	0.0514	-9.946	-6.181	Secretory
AGGATCTCAGTCTCTC-1	SeuratProject	10653	2746	10.9359	8.6361	0.3285	10X_EC_pooled	1	1	9	1	-0.0371	-7.9921	-6.7967	Secretory
AGGATCTCATTGGATC-1	SeuratProject	8242	3296	9.9369	4.6833	0.7522	10X_EC_pooled	0	0	0	0	0.0545	9.6077	4.1465	Ciliated
AGGATCTCATTGTCGA-1	SeuratProject	16280	4720	10.0491	5.2887	1.1794	10X_EC_pooled	0	0	0	0	0.1291	11.1676	2.8082	Ciliated
AGGATCTGTAGGGTAC-1	SeuratProject	10683	3586	15.2579	6.8146	0.7769	10X_EC_pooled	0	0	2	0	-0.0653	11.246	0.7882	Ciliated
AGGATCTGTCTGCAAT-1	SeuratProject	14905	4624	10.2046	4.3811	1.1875	10X_EC_pooled	0	0	0	0	-0.1138	8.8657	5.126	Ciliated
AGGATCTTCCAGGACC-1	SeuratProject	9807	3562	11.3184	5.6388	0.6628	10X_EC_pooled	0	0	0	0	0.1798	9.4149	3.7051	Ciliated
AGGATCTTCCCGTGAG-1	SeuratProject	17580	5062	5.0796	6.1775	0.6769	10X_EC_pooled	0	0	7	0	0.1758	11.0075	0.0608	Ciliated
AGGATCTTCCGACGGT-1	SeuratProject	8722	2589	13.9876	10.8117	0.2408	10X_EC_pooled	1	1	5	1	0.0219	-8.9664	-4.5284	Secretory
AGGATCTTCGCTAAAC-1	SeuratProject	6147	2605	18.3179	3.6115	0.6995	10X_EC_pooled	0	0	0	0	0.0396	9.2474	4.3718	Ciliated
AGGATCTTCTCTGCCA-1	SeuratProject	10507	3338	14.4951	8.7561	0.3617	10X_EC_pooled	1	1	4	1	-0.0031	-7.672	-1.5932	Secretory
AGGATCTTCTGGAGAG-1	SeuratProject	10320	3533	21.405	5.8043	0.6008	10X_EC_pooled	0	0	2	0	-0.0242	10.391	2.7632	Ciliated
AGGCATTAGTTCTACG-1	SeuratProject	13208	3380	14.1127	13.401	1.0448	10X_EC_pooled	3	3	8	3	-0.0258	-6.7334	6.1056	Basal
AGGCATTCACCCGTAG-1	SeuratProject	9080	3391	19.3502	2.5661	0.4515	10X_EC_pooled	0	0	6	0	0.1707	7.3241	1.8428	Ciliated
AGGCATTCAGCCTACG-1	SeuratProject	13934	4154	13.1046	4.9017	0.933	10X_EC_pooled	0	0	7	0	0.1321	10.2399	-0.3331	Ciliated
AGGCATTGTCACTTAG-1	SeuratProject	7659	2713	9.8707	7.8209	0.3003	10X_EC_pooled	1	1	5	1	0.1517	-7.7842	-4.9724	Secretory
AGGCATTGTCATCCGG-1	SeuratProject	17923	4990	13.2567	5.3005	0.7923	10X_EC_pooled	0	0	0	0	0.0049	8.6657	4.1043	Ciliated
AGGCATTTCAGTGATC-1	SeuratProject	14083	3824	11.7731	8.3363	0.6178	10X_EC_pooled	1	1	1	1	-0.1169	-7.5066	-2.6133	Secretory
AGGCCACAGCCACCGT-1	SeuratProject	19948	4234	13.9814	9.0786	0.3258	10X_EC_pooled	1	1	9	1	0.134	-7.2467	-7.4758	Secretory
AGGCCACAGCTCGGCT-1	SeuratProject	17344	4866	17.8679	6.717	0.6458	10X_EC_pooled	3	3	12	3	0.0555	-3.969	6.248	Basal
AGGCCACAGGTTATAG-1	SeuratProject	8757	2522	15.5647	14.3086	0.5367	10X_EC_pooled	2	2	3	2	-0.0711	-9.0772	0.1174	Immature secretory
AGGCCACAGTACCATC-1	SeuratProject	16563	4666	18.9277	7.402	0.4951	10X_EC_pooled	3	3	12	3	0.1554	-6.715	4.5584	Basal
AGGCCACAGTGGCCTC-1	SeuratProject	10558	3954	12.0572	4.3948	0.7293	10X_EC_pooled	0	0	7	0	0.0789	8.9782	-2.1081	Ciliated
AGGCCACCACGGTAGA-1	SeuratProject	13597	3759	13.5398	10.2523	0.4413	10X_EC_pooled	1	1	1	1	0.0336	-7.2732	-3.8789	Secretory
AGGCCACCATGGACAG-1	SeuratProject	9755	2901	20.9636	11.8298	0.5741	10X_EC_pooled	2	2	3	2	0.1643	-8.7816	0.5698	Immature secretory
AGGCCACGTCACTCTC-1	SeuratProject	13009	4118	19.817	5.2963	0.6765	10X_EC_pooled	0	0	6	0	-0.1691	8.3077	2.8117	Ciliated
AGGCCACGTCTACGTA-1	SeuratProject	12992	4206	12.831	6.2038	0.8467	10X_EC_pooled	0	0	2	0	-0.0706	10.8869	1.8951	Ciliated
AGGCCACGTTATGTCG-1	SeuratProject	16635	4962	12.0589	4.0216	1.2323	10X_EC_pooled	0	0	0	0	0.1271	9.1655	3.7392	Ciliated
AGGCTGCAGAATCTAG-1	SeuratProject	14657	3835	15.5557	9.927	0.4025	10X_EC_pooled	1	1	4	1	0.132	-8.6312	-3.6132	Secretory
AGGCTGCCACTGGACC-1	SeuratProject	16245	3745	12.49	7.627	1.4404	10X_EC_pooled	1	1	1	1	0.0509	8.5698	-2.7214	Secretory
AGGCTGCCATCTCAAG-1	SeuratProject	22609	5686	7.1388	5.4934	1.2694	10X_EC_pooled	0	0	0	0	0.0444	9.8333	4.75	Ciliated
AGGCTGCCATGTACGT-1	SeuratProject	9549	2728	24.4109	9.2052	0.5236	10X_EC_pooled	2	2	3	2	0.1144	-8.7559	-0.0233	Immature secretory
AGGCTGCGTAGGCAGT-1	SeuratProject	12665	3817	13.0675	5.8113	1.1844	10X_EC_pooled	0	0	0	0	-0.0277	11.5796	4.2543	Ciliated
AGGCTGCGTAGTCGGA-1	SeuratProject	6998	2799	12.6751	6.0017	0.9003	10X_EC_pooled	0	0	7	0	0.1413	10.0194	0.3419	Ciliated
AGGCTGCGTATAGCTC-1	SeuratProject	14947	4162	12.3102	5.1382	1.2912	10X_EC_pooled	0	0	0	0	-0.0846	11.7296	3.8839	Ciliated
AGGCTGCTCATGGGAG-1	SeuratProject	6897	3071	15.3255	4.2917	0.8989	10X_EC_pooled	0	0	6	0	0.0024	7.7313	2.3638	Ciliated
AGGCTGCTCGAAATCC-1	SeuratProject	12256	3498	15.6658	9.8401	0.4488	10X_EC_pooled	1	1	4	1	-0.0201	-9.5026	-3.1624	Secretory
AGGCTGCTCTCGTCAC-1	SeuratProject	8755	3194	18.3895	5.4026	0.5939	10X_EC_pooled	0	0	0	0	0.0268	9.4873	4.2713	Ciliated
AGGGAGTAGCATGGGT-1	SeuratProject	11336	2843	10.4093	7.7982	0.3529	10X_EC_pooled	1	1	1	1	-0.0787	-7.1584	-4.6861	Secretory
AGGGAGTAGCCTCACG-1	SeuratProject	14286	3816	18.7036	8.7708	0.371	10X_EC_pooled	1	1	1	1	0.0593	-7.115	-3.6193	Secretory
AGGGAGTAGGTCTACT-1	SeuratProject	12483	3146	14.6679	14.7721	0.2403	10X_EC_pooled	2	2	3	2	-0.0896	-8.1442	-0.0958	Immature secretory
AGGGAGTAGGTGCTAG-1	SeuratProject	12590	3866	17.4265	5.8856	0.8102	10X_EC_pooled	0	0	2	0	-0.0504	10.5602	2.452	Ciliated
AGGGAGTAGTAAATGC-1	SeuratProject	11712	3929	15.1725	6.0451	0.6916	10X_EC_pooled	0	0	2	0	0.0228	9.8812	1.3909	Ciliated
AGGGAGTCACTACTTT-1	SeuratProject	9986	3535	22.4915	3.3948	0.6709	10X_EC_pooled	0	0	6	0	-0.0356	7.3902	3.6242	Ciliated
AGGGAGTCATCAACCA-1	SeuratProject	10322	2672	13.6698	16.1984	0.6782	10X_EC_pooled	2	2	3	2	-0.0592	-8.7667	0.653	Immature secretory
AGGGAGTCATGCCGAC-1	SeuratProject	23381	5822	19.3063	6.1631	0.5346	10X_EC_pooled	4	4	10	4	-0.036	0.1407	3.1553	Immature ciliated
AGGGAGTGTCTGATAC-1	SeuratProject	18033	4953	11.8394	8.5233	0.6876	10X_EC_pooled	4	4	11	4	-0.0763	-1.4124	2.5385	Immature ciliated
AGGGAGTGTGGTACAG-1	SeuratProject	11296	3865	14.8991	5.6215	1.1066	10X_EC_pooled	0	0	2	0	-0.0991	10.5172	3.7962	Ciliated
AGGGAGTTCGTTGTGA-1	SeuratProject	12736	3072	16.4259	12.7905	0.4004	10X_EC_pooled	1	1	5	1	-0.1055	-8.7037	-4.7751	Secretory
AGGGCCTAGCTAAGTA-1	SeuratProject	14256	3681	13.8608	13.959	0.6243	10X_EC_pooled	2	2	3	2	-0.0333	-9.1755	0.037	Immature secretory
AGGGCCTAGGTTACAA-1	SeuratProject	11676	3784	19.5872	5.7383	0.4967	10X_EC_pooled	0	0	7	0	0.3978	9.1749	0.2773	Ciliated
AGGGCCTCAAGGTTGG-1	SeuratProject	6964	2234	15.494	11.0856	0.2728	10X_EC_pooled	1	1	5	1	-0.0187	-8.257	-5.7793	Secretory
AGGGCCTCAGAGGAAA-1	SeuratProject	5998	2542	13.6045	4.885	0.8836	10X_EC_pooled	0	0	0	0	-0.2249	10.6243	4.6052	Ciliated
AGGGCCTGTAACCAGG-1	SeuratProject	16702	4133	20.2371	8.3643	0.5808	10X_EC_pooled	1	1	1	1	0.1076	-4.9671	-2.9281	Secretory
AGGGCCTGTCATACCA-1	SeuratProject	12237	3961	10.1087	5.8266	0.9888	10X_EC_pooled	0	0	7	0	-0.0562	9.5212	-1.0364	Ciliated
AGGGCCTGTTCAACGT-1	SeuratProject	17222	4698	13.4073	5.7833	0.8768	10X_EC_pooled	0	0	7	0	-0.029	10.0198	-0.7659	Ciliated
AGGGCCTTCAACCCGG-1	SeuratProject	9294	2938	15.0312	7.0368	0.5487	10X_EC_pooled	1	1	1	1	-0.1138	-6.383	-4.125	Secretory
AGGGCCTTCAGTCACA-1	SeuratProject	15437	3489	13.7915	8.2399	0.3498	10X_EC_pooled	1	1	9	1	0.0097	-6.4841	-6.1167	Secretory
AGGGCCTTCCGCATAA-1	SeuratProject	22570	5406	14.9845	5.8396	1.2051	10X_EC_pooled	4	4	10	4	-0.0593	-0.471	3.8033	Immature ciliated
AGGGCTCAGGATTACA-1	SeuratProject	7122	2450	16.7228	8.551	0.3791	10X_EC_pooled	1	1	9	1	0.1125	-7.8983	-6.8341	Secretory
AGGGCTCAGGCCTGAA-1	SeuratProject	15359	3922	23.3088	8.1125	0.5925	10X_EC_pooled	3	3	8	3	0.2457	-6.665	4.855	Basal
AGGGCTCAGTAGTCTC-1	SeuratProject	7409	3017	11.2431	5.4528	1.1877	10X_EC_pooled	0	0	7	0	-0.197	9.1496	-1.1823	Ciliated
AGGGCTCCAACGAGGT-1	SeuratProject	10461	3074	13.8514	8.3548	0.5831	10X_EC_pooled	1	1	1	1	-0.0902	-6.8428	-3.3664	Secretory
AGGGCTCGTATCGCAT-1	SeuratProject	9353	2635	12.1458	9.8364	0.3528	10X_EC_pooled	1	1	9	1	-0.1635	-7.9915	-7.0807	Secretory
AGGGCTCGTCGGTGTC-1	SeuratProject	13977	4378	8.5784	6.6323	1.5382	10X_EC_pooled	0	0	0	0	0.1913	9.3695	4.7552	Ciliated
AGGGCTCGTGCCGGTT-1	SeuratProject	8789	3212	13.5965	5.1997	0.9557	10X_EC_pooled	0	0	7	0	-0.0606	11.0069	-0.1506	Ciliated
AGGGCTCTCCATACAG-1	SeuratProject	21304	5274	12.1386	5.0319	1.887	10X_EC_pooled	4	4	10	4	0.0005	0.2305	4.1472	Immature ciliated
AGGGCTCTCGCTTTAT-1	SeuratProject	9686	2756	7.5883	15.8476	0.8156	10X_EC_pooled	3	3	8	3	0.0128	-7.2373	5.9513	Basal
AGGGTCCAGGGTCACA-1	SeuratProject	9648	2735	19.2993	5.825	0.4353	10X_EC_pooled	1	1	5	1	-0.0538	-8.4276	-4.5962	Secretory
AGGGTCCCACTTGACA-1	SeuratProject	13008	4365	17.0664	4.8585	0.6227	10X_EC_pooled	0	0	0	0	0.24	9.8464	3.9813	Ciliated
AGGGTCCGTCAGGAGT-1	SeuratProject	13436	4145	14.7514	5.7383	0.7219	10X_EC_pooled	0	0	2	0	-0.0229	11.0986	2.127	Ciliated
AGGGTCCGTCGAGTTT-1	SeuratProject	11609	3248	15.1865	13.7221	0.5944	10X_EC_pooled	2	2	3	2	-0.0801	-8.4936	0.7357	Immature secretory
AGGGTCCTCGTTGTGA-1	SeuratProject	7757	2493	16.9524	12.2857	0.477	10X_EC_pooled	1	1	4	1	0.0281	-9.78	-2.6241	Secretory
AGGGTGAAGGCTTTCA-1	SeuratProject	9465	3506	20.655	3.1062	1.046	10X_EC_pooled	0	0	6	0	-0.1918	7.1215	2.8337	Ciliated
AGGGTGAAGGTTGGAC-1	SeuratProject	9611	3258	13.0892	5.7746	0.8532	10X_EC_pooled	0	0	7	0	-0.0152	9.1149	-2.1188	Ciliated
AGGGTGACAAATTGGA-1	SeuratProject	12172	3620	23.4719	5.1347	0.5997	10X_EC_pooled	1	1	1	1	-0.1175	-5.3617	-4.7807	Secretory
AGGGTGACAAGTGGTG-1	SeuratProject	7166	2171	17.3737	13.2291	0.5721	10X_EC_pooled	2	2	3	2	-0.2397	-8.3339	-0.9671	Immature secretory
AGGGTGATCAGACTGT-1	SeuratProject	26215	4999	15.2241	9.6929	0.3319	10X_EC_pooled	1	1	5	1	0.0208	-8.9305	-4.3692	Secretory
AGGGTGATCATCGCCT-1	SeuratProject	8854	2370	10.8877	12.2318	0.8019	10X_EC_pooled	2	2	3	2	-0.1465	-7.5613	0.4765	Immature secretory
AGGGTGATCGAGAGAC-1	SeuratProject	10640	3539	13.0451	6.0902	0.9774	10X_EC_pooled	0	0	0	0	-0.0433	11.04	3.906	Ciliated
AGGGTTTAGAACTGAT-1	SeuratProject	9994	2884	14.7589	10.9766	0.2902	10X_EC_pooled	1	1	1	1	0.041	-7.2496	-3.3319	Secretory
AGGGTTTAGTTGGCGA-1	SeuratProject	13246	3678	12.5094	7.7759	0.3473	10X_EC_pooled	1	1	1	1	0.0228	-6.2491	-2.7743	Secretory
AGGGTTTCAACCAATC-1	SeuratProject	13651	3656	12.0504	8.9517	0.3223	10X_EC_pooled	1	1	5	1	-0.0648	-8.5377	-5.0907	Secretory
AGGGTTTCACTTGACA-1	SeuratProject	10766	3515	17.1559	8.8334	0.4923	10X_EC_pooled	4	4	11	4	-0.1802	-1.4107	2.4619	Immature ciliated
AGGGTTTCAGTGACCC-1	SeuratProject	10363	3544	18.6915	5.7319	0.5018	10X_EC_pooled	0	0	2	0	0.1054	8.899	2.9257	Ciliated
AGGGTTTCAGTTGCGC-1	SeuratProject	13898	4275	12.0665	5.0583	0.8922	10X_EC_pooled	0	0	0	0	0.3263	9.8161	4.6483	Ciliated
AGGGTTTGTTTGCAGT-1	SeuratProject	11820	3843	16.8697	5.3046	0.9645	10X_EC_pooled	0	0	6	0	-0.0892	9.9364	2.6658	Ciliated
AGGGTTTTCAGGACAG-1	SeuratProject	12561	3371	13.9559	10.7237	0.82	10X_EC_pooled	2	2	3	2	-0.0788	-8.4192	0.4035	Immature secretory
AGGTAGGAGTACAGAT-1	SeuratProject	13340	4105	13.958	5.8996	0.8021	10X_EC_pooled	0	0	0	0	0.2429	11.3872	3.4141	Ciliated
AGGTAGGCACCCTGTT-1	SeuratProject	8844	2789	16.4631	9.0796	0.8593	10X_EC_pooled	3	3	8	3	0.0792	-5.3722	5.4526	Basal
AGGTAGGCAGGATTCT-1	SeuratProject	14581	3687	17.8383	6.7417	0.4664	10X_EC_pooled	1	1	9	1	0.0829	-5.9474	-5.9196	Secretory
AGGTAGGGTCATCGGC-1	SeuratProject	7426	2658	22.6501	5.6423	0.9292	10X_EC_pooled	0	0	7	0	0.1172	9.9779	-1.4368	Ciliated
AGGTAGGGTCGACTTA-1	SeuratProject	20283	3924	15.3429	7.9919	0.5226	10X_EC_pooled	1	1	1	1	-0.0582	-5.8433	-5.1691	Secretory
AGGTAGGGTCGCCACA-1	SeuratProject	10345	3181	11.9575	7.7235	0.5123	10X_EC_pooled	1	1	4	1	0.015	-7.3672	-2.8234	Secretory
AGGTAGGTCCCATTTA-1	SeuratProject	12219	3374	16.4089	11.0811	0.3765	10X_EC_pooled	1	1	4	1	-0.1906	-9.803	-3.3305	Secretory
AGGTAGGTCGTGAGAG-1	SeuratProject	13074	4266	12.7505	5.1935	0.9255	10X_EC_pooled	0	0	0	0	-0.0964	10.2654	4.9637	Ciliated
AGGTAGGTCTTCGGAA-1	SeuratProject	6961	2376	16.2477	10.9898	0.4741	10X_EC_pooled	1	1	4	1	-0.1234	-8.941	-3.1237	Secretory
AGGTCATAGCGCCTCA-1	SeuratProject	6862	2835	7.6654	7.4614	1.9091	10X_EC_pooled	4	4	10	4	-0.0114	0.2523	3.8118	Immature ciliated
AGGTCATCAAATCGTC-1	SeuratProject	6493	2367	22.3317	6.7303	0.4774	10X_EC_pooled	1	1	1	1	-0.0328	-6.7456	-3.1082	Secretory
AGGTCATCAAATGATG-1	SeuratProject	8531	3074	14.1718	9.19	0.504	10X_EC_pooled	1	1	4	1	-0.1154	-8.7741	-1.834	Secretory
AGGTCATCAGTGTATC-1	SeuratProject	17942	5034	21.5751	4.9994	0.4069	10X_EC_pooled	0	0	6	0	-0.067	9.3648	1.3744	Ciliated
AGGTCATCATGACTTG-1	SeuratProject	19202	5314	6.968	5.4369	1.1665	10X_EC_pooled	0	0	7	0	0.0946	9.1202	-1.1311	Ciliated
AGGTCATGTACCTTCC-1	SeuratProject	8235	2287	18.2028	10.7468	0.3279	10X_EC_pooled	1	1	5	1	0.1671	-9.401	-6.311	Secretory
AGGTCATGTATCGAGG-1	SeuratProject	9603	3331	15.3181	6.1335	0.8018	10X_EC_pooled	0	0	7	0	-0.101	9.7991	0.5712	Ciliated
AGGTCATGTCGTGGAA-1	SeuratProject	25668	4269	16.0901	7.8619	0.2454	10X_EC_pooled	1	1	9	1	-0.0905	-6.3881	-7.0896	Secretory
AGGTCATGTTAGCTAC-1	SeuratProject	17904	5097	10.7294	5.7473	0.5865	10X_EC_pooled	0	0	6	0	-0.0323	9.5509	1.5499	Ciliated
AGGTCATGTTGGGACA-1	SeuratProject	9384	2698	13.9066	7.4915	0.3517	10X_EC_pooled	1	1	5	1	-0.1319	-8.727	-5.6142	Secretory
AGGTCTACACCTCTAC-1	SeuratProject	11572	3678	13.9647	6.2219	0.4407	10X_EC_pooled	1	1	1	1	0.0818	-7.414	-3.6268	Secretory
AGGTCTACACTACTTT-1	SeuratProject	11211	3877	13.3262	5.4143	0.8652	10X_EC_pooled	0	0	0	0	0.0139	10.7552	3.3038	Ciliated
AGGTCTACATACAGAA-1	SeuratProject	18519	4920	9.9141	7.2898	0.486	10X_EC_pooled	1	1	1	1	0.0364	-6.9765	-2.1076	Secretory
AGGTCTAGTACGTGTT-1	SeuratProject	21881	5647	8.5508	4.5473	0.7815	10X_EC_pooled	0	0	7	0	0.1695	8.7396	-2.6316	Ciliated
AGGTCTAGTCAGGTGA-1	SeuratProject	11284	3897	20.9146	3.4474	1.1964	10X_EC_pooled	0	0	6	0	0.1389	8.603	4.7627	Ciliated
AGGTCTAGTGGATCGA-1	SeuratProject	9668	2905	19.6318	9.8159	0.393	10X_EC_pooled	1	1	5	1	0.0089	-9.985	-4.4864	Secretory
AGGTCTATCACCATCC-1	SeuratProject	7484	2579	20.4703	8.3378	0.5746	10X_EC_pooled	2	2	3	2	-0.2111	-8.2465	0.2121	Immature secretory
AGGTCTATCCTACGGG-1	SeuratProject	9623	2531	13.2807	8.542	0.3221	10X_EC_pooled	1	1	5	1	-0.0442	-9.6787	-5.7402	Secretory
AGGTCTATCCTAGCCT-1	SeuratProject	17354	4207	14.21	10.5336	0.4091	10X_EC_pooled	2	2	3	2	0.0822	-8.5463	-0.3532	Immature secretory
AGGTCTATCTTACCAT-1	SeuratProject	18562	5307	11.6852	4.5523	0.5172	10X_EC_pooled	0	0	6	0	0.0358	7.9135	2.905	Ciliated
AGGTGTTCAACATCGT-1	SeuratProject	17801	4228	18.2012	8.9265	0.2584	10X_EC_pooled	1	1	9	1	-0.066	-5.8905	-6.3877	Secretory
AGGTGTTCAAGGGCAT-1	SeuratProject	8711	2236	11.1239	8.2769	0.3214	10X_EC_pooled	1	1	5	1	0.1701	-8.8329	-7.1755	Secretory
AGGTGTTCAGAGTAAT-1	SeuratProject	11441	3513	12.0007	10.0516	0.472	10X_EC_pooled	1	1	1	1	0.0214	-7.8224	-4.0895	Secretory
AGGTGTTCATGGCGCT-1	SeuratProject	11127	3122	21.3804	6.3359	0.4583	10X_EC_pooled	1	1	1	1	-0.0301	-6.4509	-4.289	Secretory
AGGTGTTGTCATCCGG-1	SeuratProject	13670	4526	18.7271	3.4016	0.5999	10X_EC_pooled	0	0	6	0	0.0449	7.7498	2.4707	Ciliated
AGGTGTTGTCTTTCTA-1	SeuratProject	17104	4783	15.0725	5.2736	0.6139	10X_EC_pooled	0	0	6	0	-0.0134	8.9893	1.284	Ciliated
AGGTGTTGTTTACACG-1	SeuratProject	6529	2533	23.5258	4.3958	1.0262	10X_EC_pooled	0	0	2	0	-0.0672	11.7537	3.1545	Ciliated
AGGTGTTTCCGCTGTT-1	SeuratProject	9917	2844	16.4566	11.7072	0.363	10X_EC_pooled	4	4	11	4	0.0526	-2.793	1.1309	Immature ciliated
AGGTTACAGTCACTCA-1	SeuratProject	18806	5424	9.6459	5.0835	1.0369	10X_EC_pooled	0	0	0	0	-0.0628	8.1304	2.4788	Ciliated
AGGTTACCACCGTGCA-1	SeuratProject	7299	3126	22.6606	2.2058	0.9179	10X_EC_pooled	0	0	6	0	-0.1994	8.091	1.25	Ciliated
AGGTTACGTTAAAGTG-1	SeuratProject	6117	2454	15.4324	9.0077	0.6376	10X_EC_pooled	0	0	7	0	-0.1321	9.1401	-0.901	Ciliated
AGGTTGTAGAAATCCA-1	SeuratProject	20358	5168	14.1959	6.2678	1.2329	10X_EC_pooled	4	4	10	4	-0.0989	-0.7497	3.5398	Immature ciliated
AGGTTGTAGAACCCGA-1	SeuratProject	8451	2471	13.5014	14.4835	0.781	10X_EC_pooled	3	3	8	3	-0.0984	-7.2635	5.3495	Basal
AGGTTGTAGGGCCTCT-1	SeuratProject	7139	2551	20.6752	7.2559	0.5323	10X_EC_pooled	3	3	8	3	0.1775	-5.9264	5.4763	Basal
AGGTTGTAGGTATTGA-1	SeuratProject	10957	3726	14.5843	7.6024	0.7393	10X_EC_pooled	4	4	10	4	-0.0049	-0.5416	2.446	Immature ciliated
AGGTTGTCATCCGAGC-1	SeuratProject	9437	2917	11.8364	11.0734	0.7206	10X_EC_pooled	3	3	8	3	0.3771	-5.9044	6.3175	Basal
AGGTTGTGTCCACAGC-1	SeuratProject	12495	4093	12.541	6.3465	0.9124	10X_EC_pooled	0	0	0	0	0.1239	10.7521	3.4796	Ciliated
AGGTTGTGTGGACCAA-1	SeuratProject	8665	3329	22.1466	2.9083	0.9117	10X_EC_pooled	0	0	6	0	0.1088	7.5428	2.5783	Ciliated
AGGTTGTGTGGCATCC-1	SeuratProject	8295	2394	17.9385	15.0573	0.3858	10X_EC_pooled	2	2	3	2	-0.0847	-9.2342	-0.1395	Immature secretory
AGGTTGTTCACTCTTA-1	SeuratProject	9481	3342	15.6102	5.2315	0.5907	10X_EC_pooled	0	0	2	0	0.2166	11.0592	0.8199	Ciliated
AGGTTGTTCCACGGGT-1	SeuratProject	7249	2889	13.0501	4.9248	0.5656	10X_EC_pooled	0	0	2	0	0.0553	9.5121	2.5744	Ciliated
AGGTTGTTCGAAATCC-1	SeuratProject	9749	3428	19.7251	6.0827	0.5334	10X_EC_pooled	0	0	6	0	-0.1699	9.444	2.8878	Ciliated
AGGTTGTTCTGCCTCA-1	SeuratProject	9796	3264	12.6072	9.4426	0.3675	10X_EC_pooled	1	1	4	1	-0.0308	-9.0609	-3.4368	Secretory
AGTAACCAGACTTCCA-1	SeuratProject	14871	4751	15.7152	3.9876	0.854	10X_EC_pooled	0	0	6	0	0.163	7.5784	3.7407	Ciliated
AGTAACCCACAGGATG-1	SeuratProject	13180	2856	9.1578	7.2838	0.2504	10X_EC_pooled	1	1	5	1	-0.0813	-9.6195	-5.8444	Secretory
AGTAACCCACTGCTTC-1	SeuratProject	7230	2852	8.9765	5.6017	0.899	10X_EC_pooled	0	0	7	0	0.0329	10.1706	-0.8151	Ciliated
AGTAACCCAGGACGAT-1	SeuratProject	13746	3366	17.6779	11.3633	0.5602	10X_EC_pooled	2	2	3	2	-0.0069	-7.8685	1.4118	Immature secretory
AGTAACCCAGGATTCT-1	SeuratProject	9194	3452	13.8786	4.5899	1.0985	10X_EC_pooled	0	0	6	0	-0.1114	8.9572	3.4072	Ciliated
AGTAACCGTTATTCCT-1	SeuratProject	15639	3991	8.5939	7.7435	0.454	10X_EC_pooled	1	1	1	1	-0.0263	-6.9323	-5.1706	Secretory
AGTAACCTCCGGCTTT-1	SeuratProject	13405	3355	17.9933	8.1388	0.2536	10X_EC_pooled	1	1	9	1	-0.1187	-6.2548	-5.8372	Secretory
AGTAACCTCTGACGCG-1	SeuratProject	13131	2944	8.5447	14.995	0.5407	10X_EC_pooled	2	2	3	2	-0.1724	-7.7453	2.1083	Immature secretory
AGTAACCTCTGCTCTG-1	SeuratProject	12136	3669	15.0132	7.2676	0.4038	10X_EC_pooled	4	4	11	4	-0.0378	-1.6826	1.7039	Immature ciliated
AGTACCACATAAGCAA-1	SeuratProject	8267	2705	14.697	10.173	0.5685	10X_EC_pooled	3	3	8	3	0.5233	-5.5459	5.2866	Basal
AGTACCACATTACGGT-1	SeuratProject	7833	2829	17.8348	5.4768	0.7277	10X_EC_pooled	0	0	2	0	-0.0398	10.9578	0.518	Ciliated
AGTACCAGTAAGGTCG-1	SeuratProject	10000	3405	18.94	5.59	1.24	10X_EC_pooled	0	0	7	0	-0.075	9.5388	-0.4999	Ciliated
AGTACCAGTATGAGCG-1	SeuratProject	27315	5870	8.8303	6.0187	0.6224	10X_EC_pooled	0	0	7	0	0.2074	10.6325	-0.5234	Ciliated
AGTACCAGTATGTGTC-1	SeuratProject	15233	3601	12.834	7.812	0.453	10X_EC_pooled	1	1	9	1	-0.0363	-8.421	-7.0725	Secretory
AGTACCAGTGGTTCTA-1	SeuratProject	12533	4502	9.862	3.4788	1.0692	10X_EC_pooled	0	0	6	0	0.1928	7.5718	3.5873	Ciliated
AGTACCAGTTAAGAAC-1	SeuratProject	14536	3777	18.8154	7.0308	0.4128	10X_EC_pooled	1	1	5	1	-0.0052	-8.6078	-5.3185	Secretory
AGTACCATCCACTAGA-1	SeuratProject	14012	3844	16.9712	8.8067	0.4639	10X_EC_pooled	1	1	1	1	-0.1522	-7.5242	-3.7974	Secretory
AGTACCATCCGATTAG-1	SeuratProject	20855	5603	22.1482	4.3203	0.4939	10X_EC_pooled	0	0	7	0	-0.0178	8.7633	0.1374	Ciliated
AGTACCATCGGTATGT-1	SeuratProject	12142	3975	14.4128	6.3416	0.6671	10X_EC_pooled	0	0	7	0	-0.0286	9.8586	-0.4931	Ciliated
AGTACTGAGCAGTCTT-1	SeuratProject	9750	2864	14.3179	7.5487	0.3077	10X_EC_pooled	1	1	9	1	-0.021	-6.1736	-6.6793	Secretory
AGTACTGCAACCACGC-1	SeuratProject	11271	3660	15.6242	5.4831	0.6033	10X_EC_pooled	1	1	1	1	0.1617	-4.6021	-3.0722	Secretory
AGTACTGCATCATCCC-1	SeuratProject	21672	4781	12.3708	8.6886	0.5353	10X_EC_pooled	2	2	3	2	-0.012	-9.0371	-0.4261	Immature secretory
AGTACTGGTGTGACCC-1	SeuratProject	15116	4558	11.4978	6.5295	1.1908	10X_EC_pooled	4	4	10	4	-0.0921	-0.7414	2.8242	Immature ciliated
AGTACTGTCTATGTGG-1	SeuratProject	10751	3882	13.9987	8.7248	0.8464	10X_EC_pooled	4	4	10	4	0.1155	-0.5141	2.6147	Immature ciliated
AGTAGCTAGCAGCGAT-1	SeuratProject	16938	4857	11.5539	5.6972	1.0568	10X_EC_pooled	0	0	6	0	0.0658	9.9379	2.5294	Ciliated
AGTAGCTAGTAAATGC-1	SeuratProject	18420	3830	15.8578	7.6167	0.3529	10X_EC_pooled	1	1	9	1	-0.1603	-7.3316	-7.1608	Secretory
AGTAGCTAGTAGTCAA-1	SeuratProject	15121	3768	21.8835	6.3488	0.3968	10X_EC_pooled	1	1	1	1	-0.1566	-6.2577	-4.8666	Secretory
AGTAGCTCACTCTCGT-1	SeuratProject	13242	4078	13.6913	4.1761	1.1403	10X_EC_pooled	0	0	0	0	-0.1121	10.4864	4.1689	Ciliated
AGTAGCTCAGTGACCC-1	SeuratProject	6475	2490	12.9421	7.722	0.4633	10X_EC_pooled	1	1	4	1	0.1125	-8.5076	-2.9982	Secretory
AGTAGCTCATGACTCA-1	SeuratProject	16529	4684	16.3289	7.387	0.5384	10X_EC_pooled	4	4	11	4	-0.1674	-1.1254	2.0836	Immature ciliated
AGTAGCTCATGTTCGA-1	SeuratProject	7614	2882	11.9385	5.4374	1.0507	10X_EC_pooled	0	0	0	0	-0.0791	11.9286	3.5725	Ciliated
AGTAGCTGTGTTCCTC-1	SeuratProject	23503	4453	6.2247	14.0791	0.6127	10X_EC_pooled	2	2	3	2	-0.0564	-7.2542	2.1914	Immature secretory
AGTAGCTGTTCGGCGT-1	SeuratProject	10479	3116	19.2194	10.1918	0.5058	10X_EC_pooled	1	1	4	1	0.0735	-8.4481	-1.4187	Secretory
AGTAGCTGTTGAATCC-1	SeuratProject	9294	3501	22.6598	3.669	0.6779	10X_EC_pooled	0	0	6	0	-0.0451	8.5158	1.5332	Ciliated
AGTAGCTTCCTGTACC-1	SeuratProject	7222	2199	9.568	10.1218	0.4016	10X_EC_pooled	1	1	5	1	-0.0477	-9.8155	-5.6233	Secretory
AGTAGCTTCGATACGT-1	SeuratProject	6151	2667	12.5183	5.5113	1.3656	10X_EC_pooled	4	4	10	4	-0.2218	-0.3013	3.4185	Immature ciliated
AGTAGTCAGGTAGCAC-1	SeuratProject	9537	3188	18.2762	6.9728	0.734	10X_EC_pooled	0	0	2	0	-0.0179	11.388	1.7194	Ciliated
AGTAGTCCACCACATA-1	SeuratProject	11523	3799	16.3239	7.1856	0.4252	10X_EC_pooled	0	0	2	0	-0.1226	8.4207	2.1328	Ciliated
AGTAGTCTCCCTTGGT-1	SeuratProject	9355	3035	11.7798	6.7771	0.2886	10X_EC_pooled	1	1	9	1	0.285	-7.3983	-7.3923	Secretory
AGTAGTCTCGCGGTAC-1	SeuratProject	7387	2715	17.2871	8.7316	0.4873	10X_EC_pooled	1	1	4	1	0.0413	-9.0279	-1.7823	Secretory
AGTCAACAGACTTGTC-1	SeuratProject	12500	3923	10.52	6.048	1.104	10X_EC_pooled	0	0	0	0	0.1456	11.7756	3.9468	Ciliated
AGTCAACAGATCCGAG-1	SeuratProject	15274	4487	14.469	7.6797	0.622	10X_EC_pooled	4	4	11	4	-0.0655	-1.3829	2.1662	Immature ciliated
AGTCAACCAAGACAAT-1	SeuratProject	7940	3206	13.8161	5.3149	1.2972	10X_EC_pooled	0	0	6	0	0.1441	8.2779	3.0982	Ciliated
AGTCAACCAATAAGGT-1	SeuratProject	12298	4053	20.9384	5.2204	0.74	10X_EC_pooled	0	0	6	0	-0.0437	8.3234	1.9698	Ciliated
AGTCAACCACACGGTC-1	SeuratProject	14931	3873	12.7118	12.9395	0.4889	10X_EC_pooled	2	2	3	2	-0.1167	-8.2371	1.1379	Immature secretory
AGTCAACCAGTTTCAG-1	SeuratProject	20932	4618	10.2522	11.0501	0.344	10X_EC_pooled	4	4	11	4	-0.0617	-3.0984	0.2878	Immature ciliated
AGTCAACGTAACGCGA-1	SeuratProject	23037	5987	13.5565	4.8097	0.7727	10X_EC_pooled	0	0	6	0	0.2708	8.9573	1.1636	Ciliated
AGTCAACGTCCGGCAT-1	SeuratProject	18415	4870	15.0149	7.6134	0.4453	10X_EC_pooled	1	1	1	1	-0.0038	-7.2409	-3.5583	Secretory
AGTCAACTCACTGTCC-1	SeuratProject	16740	4835	14.1517	5.7527	1.0992	10X_EC_pooled	0	0	2	0	0.133	9.6642	1.542	Ciliated
AGTCAACTCTTCGGTC-1	SeuratProject	11217	3489	13.2656	7.765	0.6686	10X_EC_pooled	1	1	4	1	-0.1622	-8.5957	-2.7226	Secretory
AGTCACACATCGTGGC-1	SeuratProject	9922	3043	18.3229	10.0685	0.5745	10X_EC_pooled	2	2	3	2	0.0188	-8.9089	-0.3083	Immature secretory
AGTCACACATGAGAAT-1	SeuratProject	7489	2377	15.4627	12.9123	0.6543	10X_EC_pooled	2	2	3	2	-0.1014	-8.4425	-0.2078	Immature secretory
AGTCACAGTAGATCGG-1	SeuratProject	9708	3118	16.9345	7.7977	0.3605	10X_EC_pooled	1	1	4	1	-0.0759	-8.2386	-3.6374	Secretory
AGTCACAGTCACTGAT-1	SeuratProject	9759	3109	17.9014	5.7793	0.8607	10X_EC_pooled	0	0	2	0	0.0933	11.908	2.1919	Ciliated
AGTCACAGTGGATCAG-1	SeuratProject	12842	3598	9.7493	8.262	0.6152	10X_EC_pooled	1	1	1	1	0.0512	-6.4297	-5.3087	Secretory
AGTCACAGTTATGTGC-1	SeuratProject	23179	5251	14.4312	7.4162	0.8111	10X_EC_pooled	4	4	11	4	-0.0723	-1.1468	2.9292	Immature ciliated
AGTCACAGTTGCAAGG-1	SeuratProject	18827	4938	14.6439	6.0551	0.8074	10X_EC_pooled	0	0	2	0	-0.0933	10.8574	0.4257	Ciliated
AGTCACATCAATCCAG-1	SeuratProject	12236	3569	12.2507	9.4067	0.3351	10X_EC_pooled	1	1	5	1	0.1988	-9.5513	-4.3118	Secretory
AGTCACATCACGATCA-1	SeuratProject	13055	3162	8.4565	6.848	0.36	10X_EC_pooled	1	1	9	1	-0.1948	-8.0408	-7.0446	Secretory
AGTCACATCACTTATC-1	SeuratProject	14998	3890	17.2956	10.268	0.5267	10X_EC_pooled	2	2	3	2	-0.0594	-8.5682	-0.879	Immature secretory
AGTCACATCAGCACCG-1	SeuratProject	13772	4411	11.8864	4.9521	1.0892	10X_EC_pooled	0	0	0	0	0.1304	8.6616	5.341	Ciliated
AGTCACATCCTAAACG-1	SeuratProject	9990	2834	12.5025	11.0711	0.4204	10X_EC_pooled	1	1	4	1	0.0173	-8.8796	-4.1982	Secretory
AGTCACATCTTCGTAT-1	SeuratProject	7405	2492	17.3396	10.0068	0.4862	10X_EC_pooled	1	1	4	1	-0.1236	-9.1618	-2.7602	Secretory
AGTCATGAGACGCCAA-1	SeuratProject	18161	4424	13.6942	6.971	0.4295	10X_EC_pooled	1	1	1	1	0.1526	-5.5036	-3.2699	Secretory
AGTCATGAGCTCCACG-1	SeuratProject	11461	3114	21.5164	6.6137	0.3839	10X_EC_pooled	1	1	5	1	-0.1068	-8.8116	-5.9101	Secretory
AGTCATGAGGAACTCG-1	SeuratProject	9165	2581	10.2782	17.3813	0.4583	10X_EC_pooled	2	2	3	2	-0.3155	-8.3616	1.1722	Immature secretory
AGTCATGAGGTGAGCT-1	SeuratProject	13601	3120	10.139	10.4698	0.3823	10X_EC_pooled	1	1	9	1	-0.108	-8.1582	-7.0244	Secretory
AGTCATGAGTAACGTA-1	SeuratProject	18816	4955	12.7285	5.1711	1.5094	10X_EC_pooled	0	0	0	0	0.142	10.7027	4.31	Ciliated
AGTCATGAGTGGTCAG-1	SeuratProject	6370	2600	17.1429	5.3689	0.832	10X_EC_pooled	0	0	6	0	-0.2561	8.2352	3.3085	Ciliated
AGTCATGCATCATCTT-1	SeuratProject	12871	4209	10.4732	5.2832	0.9634	10X_EC_pooled	0	0	0	0	-0.0345	8.643	2.7035	Ciliated
AGTCATGGTAAGTCAA-1	SeuratProject	18601	3900	16.4238	8.1501	0.4355	10X_EC_pooled	1	1	9	1	-0.1007	-6.5359	-5.8655	Secretory
AGTCATGGTAGGCTGA-1	SeuratProject	10290	3410	19.7182	5.9475	0.5928	10X_EC_pooled	0	0	2	0	-0.3375	10.2532	2.4845	Ciliated
AGTCATGGTCCAATCA-1	SeuratProject	13052	4192	11.8909	5.4168	0.8888	10X_EC_pooled	0	0	0	0	0.1279	9.5134	3.1585	Ciliated
AGTCATGTCATTTCGT-1	SeuratProject	6936	2795	17.9787	5.4787	0.8218	10X_EC_pooled	0	0	2	0	0.1654	9.964	0.8867	Ciliated
AGTCATGTCCTTCTAA-1	SeuratProject	11100	3549	12.5495	9.4865	0.4775	10X_EC_pooled	2	2	3	2	-0.0515	-8.9772	-1.1159	Immature secretory
AGTCATGTCTCTGCCA-1	SeuratProject	9735	2978	14.6995	9.8511	0.3903	10X_EC_pooled	1	1	4	1	-0.0304	-9.3329	-3.8983	Secretory
AGTCTCCAGACCAAGC-1	SeuratProject	6854	2729	19.609	4.0123	0.7149	10X_EC_pooled	0	0	6	0	0.1907	7.3744	3.1492	Ciliated
AGTCTCCAGGCGTTAG-1	SeuratProject	11625	3247	16.9118	6.8215	0.3527	10X_EC_pooled	1	1	9	1	-0.15	-7.9544	-7.1402	Secretory
AGTCTCCAGGTTCATC-1	SeuratProject	10488	3553	16.7811	4.9867	0.8009	10X_EC_pooled	0	0	2	0	-0.111	10.0907	1.5897	Ciliated
AGTCTCCAGGTTCTAC-1	SeuratProject	11052	4035	13.1469	4.1893	0.5157	10X_EC_pooled	0	0	0	0	-0.0046	8.5755	4.7872	Ciliated
AGTCTCCCAATACGCT-1	SeuratProject	20026	4870	11.57	7.0059	1.7977	10X_EC_pooled	4	4	10	4	-0.1831	0.7422	4.2683	Immature ciliated
AGTCTCCCAGCAGTAG-1	SeuratProject	7443	2452	19.0918	10.4259	0.5509	10X_EC_pooled	2	2	3	2	0.1349	-7.6021	0.7124	Immature secretory
AGTCTCCGTCGAAGCA-1	SeuratProject	7578	2466	21.1006	8.274	0.4883	10X_EC_pooled	1	1	4	1	-0.0968	-8.5871	-2.9398	Secretory
AGTCTCCGTTGCCGAC-1	SeuratProject	21144	5683	10.5231	5.3017	0.875	10X_EC_pooled	0	0	6	0	0.1263	9.2444	1.3398	Ciliated
AGTGACTAGATAACAC-1	SeuratProject	25154	5210	11.5648	9.6207	0.2823	10X_EC_pooled	1	1	9	1	0.0505	-5.7636	-5.3306	Secretory
AGTGACTAGCATTTCG-1	SeuratProject	8408	3178	18.3278	6.0419	0.4282	10X_EC_pooled	0	0	6	0	0.2394	9.4638	0.8223	Ciliated
AGTGACTAGTAGGCCA-1	SeuratProject	12439	3917	19.9132	6.5037	1.1978	10X_EC_pooled	3	3	12	3	-0.2868	-3.5174	6.224	Basal
AGTGACTCAATTGAAG-1	SeuratProject	12619	3628	11.0627	9.874	0.5864	10X_EC_pooled	3	3	8	3	0.3455	-5.7619	5.7348	Basal
AGTGACTCAGGAGGTT-1	SeuratProject	16254	4551	12.6123	6.1277	1.292	10X_EC_pooled	0	0	0	0	0.0913	11.1071	4.0821	Ciliated
AGTGACTGTCAGTCCG-1	SeuratProject	19889	4721	12.3787	6.848	0.4022	10X_EC_pooled	1	1	9	1	-0.1314	-7.5864	-6.7694	Secretory
AGTGACTGTCCGATCG-1	SeuratProject	7336	2561	16.3713	10.687	0.3817	10X_EC_pooled	1	1	4	1	-0.1938	-8.8726	-2.3793	Secretory
AGTGACTGTTTCGTGA-1	SeuratProject	11450	3845	17.3275	5.1179	0.6288	10X_EC_pooled	0	0	2	0	-0.0748	9.7329	2.6762	Ciliated
AGTGATCAGAATTGTG-1	SeuratProject	10692	3672	14.7026	6.5189	1.5152	10X_EC_pooled	0	0	0	0	-0.0639	8.2735	5.5382	Ciliated
AGTGATCCATAACCCA-1	SeuratProject	12684	3614	10.9193	8.8143	0.3469	10X_EC_pooled	1	1	5	1	-0.0636	-8.05	-5.3517	Secretory
AGTGATCGTGATTAGA-1	SeuratProject	7513	2324	16.6911	11.5533	0.4259	10X_EC_pooled	1	1	4	1	-0.0363	-8.6526	-3.8342	Secretory
AGTGATCTCATTCGGA-1	SeuratProject	11733	4163	12.043	5.932	0.5966	10X_EC_pooled	0	0	7	0	0.1144	9.4945	-0.0016	Ciliated
AGTGATCTCGACGACC-1	SeuratProject	12640	3196	18.4415	10.6804	0.3718	10X_EC_pooled	1	1	5	1	-0.0426	-9.7649	-5.9227	Secretory
AGTGATCTCGGAGATG-1	SeuratProject	14376	3379	9.8289	10.5314	0.3756	10X_EC_pooled	1	1	9	1	-0.0816	-8.1007	-6.7528	Secretory
AGTGATCTCTAAGCGT-1	SeuratProject	6543	2633	18.2638	5.2422	0.6419	10X_EC_pooled	0	0	7	0	-0.0182	11.6163	1.3033	Ciliated
AGTGCCGAGCTCATAC-1	SeuratProject	15464	4442	12.6811	5.6454	1.1705	10X_EC_pooled	0	0	0	0	0.0108	8.6932	5.3169	Ciliated
AGTGCCGAGTGCCAGA-1	SeuratProject	8999	2352	12.9459	7.1008	0.4	10X_EC_pooled	1	1	9	1	-0.0215	-7.3031	-7.533	Secretory
AGTGCCGCATCCTAAG-1	SeuratProject	13618	4156	15.2372	5.6323	1.1529	10X_EC_pooled	0	0	0	0	0.0003	11.3736	3.5776	Ciliated
AGTGCCGGTGTCCGTG-1	SeuratProject	7732	2721	18.611	7.2685	0.6596	10X_EC_pooled	4	4	10	4	-0.1511	-1.0736	2.8993	Immature ciliated
AGTGCCGTCGGCCAAC-1	SeuratProject	10458	2901	7.6114	11.1207	0.6407	10X_EC_pooled	2	2	3	2	-0.1495	-7.7389	1.0406	Immature secretory
AGTGTTGAGTGCAGCA-1	SeuratProject	6722	1997	15.7245	10.0119	0.238	10X_EC_pooled	1	1	1	1	-0.0734	-7.1767	-5.7967	Secretory
AGTGTTGCAGACATCT-1	SeuratProject	11595	4041	11.7551	4.6227	1.2247	10X_EC_pooled	0	0	2	0	0.0167	9.3038	1.533	Ciliated
AGTGTTGCATGGGCAA-1	SeuratProject	9669	3455	13.776	4.8816	0.8481	10X_EC_pooled	0	0	0	0	0.133	10.6883	4.4054	Ciliated
AGTGTTGGTATCACGT-1	SeuratProject	10729	3556	17.9513	5.2568	0.699	10X_EC_pooled	0	0	2	0	-0.1248	11.6221	1.9481	Ciliated
AGTGTTGGTCTAGGCC-1	SeuratProject	14958	3817	15.9981	6.0235	0.3744	10X_EC_pooled	1	1	9	1	-0.0373	-6.6449	-6.8312	Secretory
AGTGTTGTCCATAAGC-1	SeuratProject	8474	3075	20.4272	4.9445	0.7671	10X_EC_pooled	0	0	2	0	-0.1228	11.0316	2.0039	Ciliated
AGTGTTGTCTGGCCGA-1	SeuratProject	36483	5731	3.3139	15.7717	0.773	10X_EC_pooled	3	3	8	3	0.2771	-6.2336	4.4223	Basal
AGTGTTGTCTTCGTGC-1	SeuratProject	9336	2687	12.8106	9.94	0.407	10X_EC_pooled	1	1	1	1	0.0151	-5.3964	-3.844	Secretory
AGTTAGCAGGAACGAA-1	SeuratProject	7866	2864	15.8912	7.6786	0.3687	10X_EC_pooled	0	0	2	0	-0.0936	10.4842	2.0962	Ciliated
AGTTAGCAGGCTTAGG-1	SeuratProject	23007	5143	12.8656	8.3322	0.8563	10X_EC_pooled	2	2	3	2	-0.0131	-7.0778	1.2182	Immature secretory
AGTTAGCCAAGTCCCG-1	SeuratProject	11596	2451	8.3391	7.4077	0.1811	10X_EC_pooled	1	1	5	1	-0.1964	-9.7307	-6.1873	Secretory
AGTTAGCGTAGACGTG-1	SeuratProject	7919	2314	14.8251	8.8269	0.2652	10X_EC_pooled	1	1	5	1	-0.0814	-9.1159	-5.2497	Secretory
AGTTAGCTCGCCAGTG-1	SeuratProject	10664	3613	13.6722	5.1388	1.3785	10X_EC_pooled	0	0	0	0	-0.0965	10.2643	4.7092	Ciliated
AGTTCCCCACTGCATA-1	SeuratProject	9708	3069	12.0622	10.6922	0.8344	10X_EC_pooled	3	3	8	3	0.099	-6.2944	6.0966	Basal
AGTTCCCCATGAGTAA-1	SeuratProject	10823	2804	13.1202	15.0143	0.4527	10X_EC_pooled	2	2	3	2	-0.1202	-7.8992	0.7429	Immature secretory
AGTTCCCGTGGACAGT-1	SeuratProject	8414	2863	12.8833	12.2534	0.2971	10X_EC_pooled	2	2	3	2	-0.1167	-8.7073	-0.9846	Immature secretory
AGTTCCCGTTTGGAGG-1	SeuratProject	9377	2407	7.1131	16.6471	0.7678	10X_EC_pooled	2	2	3	2	-0.165	-7.3546	2.5658	Immature secretory
AGTTCCCTCAACTTTC-1	SeuratProject	14077	4334	13.7245	4.4257	0.8169	10X_EC_pooled	0	0	0	0	-0.1604	9.683	3.6357	Ciliated
AGTTCCCTCATTGCCC-1	SeuratProject	10414	4081	9.228	4.3403	0.8162	10X_EC_pooled	0	0	0	0	0.1985	7.7986	3.2006	Ciliated
AGTTCCCTCCCTCGTA-1	SeuratProject	13660	3144	16.6911	7.306	0.3294	10X_EC_pooled	1	1	9	1	0.0818	-6.5798	-6.0126	Secretory
AGTTCCCTCCTTCAGC-1	SeuratProject	20421	5719	11.3658	5.0291	0.6415	10X_EC_pooled	0	0	6	0	-0.0058	7.7698	2.3435	Ciliated
AGTTCGAAGCAGCACA-1	SeuratProject	7667	2712	17.5558	7.7997	0.3913	10X_EC_pooled	1	1	4	1	-0.107	-10.0857	-4.0197	Secretory
AGTTCGAAGGCTTCCG-1	SeuratProject	10060	2772	22.2167	9.7515	0.1889	10X_EC_pooled	1	1	9	1	0.0182	-8.6685	-6.9048	Secretory
AGTTCGACAACTGGTT-1	SeuratProject	9675	2752	13.6848	6.6563	0.3307	10X_EC_pooled	1	1	5	1	-0.1739	-9.5956	-4.9513	Secretory
AGTTCGAGTCCTTAAG-1	SeuratProject	6582	2361	24.5366	6.381	0.3798	10X_EC_pooled	1	1	1	1	0.2303	-5.6693	-4.2387	Secretory
AGTTCGAGTCGCATCG-1	SeuratProject	7581	3145	14.7606	3.7198	0.8574	10X_EC_pooled	0	0	2	0	-0.0242	10.2624	0.8377	Ciliated
AGTTCGATCGCTATTT-1	SeuratProject	14296	3827	10.4505	10.2896	0.8604	10X_EC_pooled	3	3	8	3	0.1018	-6.2889	6.2447	Basal
AGTTCGATCGGTTCAA-1	SeuratProject	10275	3677	12.944	4.399	0.8662	10X_EC_pooled	0	0	0	0	-0.0598	10.6682	3.7916	Ciliated
ATACCGAAGTCATACC-1	SeuratProject	11587	3449	14.499	9.8214	0.4833	10X_EC_pooled	2	2	4	2	-0.0397	-9.1435	-1.6507	Immature secretory
ATACCGAGTGATTCAC-1	SeuratProject	13803	3759	13.8521	12.4538	0.4347	10X_EC_pooled	1	1	4	1	-0.0436	-9.1317	-2.5841	Secretory
ATACCGATCTTGGCTC-1	SeuratProject	18434	5225	13.8765	6.6399	0.4231	10X_EC_pooled	1	1	4	1	0.0695	-8.1836	-2.4973	Secretory
ATACCTTAGAACCCGA-1	SeuratProject	9842	3480	8.921	5.3241	0.9043	10X_EC_pooled	0	0	7	0	0.0566	9.0977	-2.0554	Ciliated
ATACCTTCAAAGCGTG-1	SeuratProject	13364	3129	13.4241	13.2146	0.5911	10X_EC_pooled	2	2	3	2	-0.1101	-7.5961	1.0735	Immature secretory
ATACCTTCACGACAGA-1	SeuratProject	14753	3587	9.8692	8.2288	0.2711	10X_EC_pooled	1	1	9	1	0.0128	-7.4053	-6.0853	Secretory
ATACCTTCACTGTGAT-1	SeuratProject	9090	2756	12.9263	9.681	0.407	10X_EC_pooled	1	1	4	1	-0.1728	-9.1666	-3.6904	Secretory
ATACCTTCAGATACTC-1	SeuratProject	14037	4012	12.9301	7.6655	0.4773	10X_EC_pooled	1	1	4	1	0.1157	-9.0388	-3.6734	Secretory
ATACCTTCATGGTACT-1	SeuratProject	17204	5001	10.5208	5.15	1.0521	10X_EC_pooled	0	0	0	0	0.0122	9.0579	4.0628	Ciliated
ATACCTTGTACAAACA-1	SeuratProject	6163	2469	15.4795	6.3443	0.8437	10X_EC_pooled	0	0	2	0	-0.1271	10.9607	3.3094	Ciliated
ATACCTTGTACCTATG-1	SeuratProject	16738	4034	10.6464	9.1349	0.233	10X_EC_pooled	1	1	4	1	0.1027	-8.6259	-3.8882	Secretory
ATACCTTTCAAAGACA-1	SeuratProject	9822	3009	22.9587	8.7864	0.3258	10X_EC_pooled	2	2	3	2	-0.1391	-9.5579	-1.5904	Immature secretory
ATACCTTTCCGTAATG-1	SeuratProject	12202	3989	11.8915	6.2859	0.8687	10X_EC_pooled	0	0	7	0	0.2724	9.6082	-0.9358	Ciliated
ATACTTCCAGTCGAGA-1	SeuratProject	8500	2856	10.3176	8.5765	1.0588	10X_EC_pooled	3	3	8	3	0.2272	-5.2012	5.6053	Basal
ATACTTCCATCCGTGG-1	SeuratProject	12511	4165	17.2968	5.1155	0.7114	10X_EC_pooled	0	0	0	0	0.1094	8.0431	2.6353	Ciliated
ATACTTCTCGACGCTG-1	SeuratProject	35787	6092	8.8049	12.2363	0.992	10X_EC_pooled	3	3	3	3	0.0194	-6.8924	4.0478	Basal
ATAGACCAGCCTTCTC-1	SeuratProject	10965	3728	20.7387	2.5992	1.4227	10X_EC_pooled	0	0	6	0	-0.1052	7.4298	4.364	Ciliated
ATAGACCCAGACCGCT-1	SeuratProject	12237	3440	19.3757	9.9698	0.474	10X_EC_pooled	2	2	3	2	-0.0499	-7.7703	-0.1126	Immature secretory
ATAGACCCAGTAACCT-1	SeuratProject	31416	6458	11.44	6.8405	0.799	10X_EC_pooled	0	0	7	0	-0.0106	9.5022	-0.9962	Ciliated
ATAGACCGTCAAATCC-1	SeuratProject	12784	3626	10.7556	10.7478	0.3598	10X_EC_pooled	1	1	5	1	-0.0226	-9.6492	-5.4788	Secretory
ATAGACCGTTCATCTT-1	SeuratProject	10328	2994	8.6561	6.952	0.4938	10X_EC_pooled	1	1	9	1	-0.0317	-7.4003	-6.4801	Secretory
ATAGACCTCCAAGGGA-1	SeuratProject	13859	4169	18.4501	5.1158	1.003	10X_EC_pooled	0	0	2	0	-0.1535	10.0384	1.9709	Ciliated
ATAGACCTCCGCATAA-1	SeuratProject	15881	3928	13.4123	9.1052	0.3841	10X_EC_pooled	1	1	9	1	0.0218	-7.78	-6.0599	Secretory
ATAGACCTCGGATACT-1	SeuratProject	6580	2209	16.3982	12.31	0.7903	10X_EC_pooled	2	2	3	2	-0.3435	-7.9684	1.5498	Immature secretory
ATAGACCTCTGCCTCA-1	SeuratProject	14589	4016	8.5955	7.8758	0.5004	10X_EC_pooled	1	1	9	1	-0.0617	-7.2994	-5.8526	Secretory
ATAGAGAAGACCAACG-1	SeuratProject	32726	6851	10.3801	5.8027	1.155	10X_EC_pooled	0	0	0	0	0.0236	10.2124	2.8756	Ciliated
ATAGAGAAGGCTGAAC-1	SeuratProject	11007	2810	12.5284	9.4031	0.3725	10X_EC_pooled	1	1	9	1	-0.0384	-7.3709	-6.4323	Secretory
ATAGAGAAGTGGACGT-1	SeuratProject	13051	3379	21.5156	10.2521	0.2912	10X_EC_pooled	1	1	9	1	-0.1034	-6.5096	-6.2689	Secretory
ATAGAGACAAGAGTAT-1	SeuratProject	7660	2361	14.2037	11.0574	0.4308	10X_EC_pooled	1	1	4	1	-0.1363	-9.4901	-2.8718	Secretory
ATAGAGACACACCGAC-1	SeuratProject	10464	3771	7.8937	7.7791	0.8219	10X_EC_pooled	0	0	7	0	0.1258	8.8201	-2.4354	Ciliated
ATAGAGAGTGCATGTT-1	SeuratProject	6746	2756	11.7403	8.2864	0.504	10X_EC_pooled	4	4	10	4	-0.0772	0.072	2.9886	Immature ciliated
ATAGAGAGTGGCCACT-1	SeuratProject	7024	2938	13.1407	5.709	0.7546	10X_EC_pooled	0	0	7	0	0.0516	8.9321	0.3989	Ciliated
ATAGAGAGTTCAGCGC-1	SeuratProject	7160	2948	13.9665	5.6844	0.5726	10X_EC_pooled	0	0	2	0	-0.1385	10.3536	1.0507	Ciliated
ATAGAGAGTTGCGGCT-1	SeuratProject	8270	3358	11.8501	5.1632	0.8222	10X_EC_pooled	0	0	6	0	0.0505	8.7359	1.0414	Ciliated
ATAGAGATCACCCATC-1	SeuratProject	18222	3960	12.2654	14.5483	0.4006	10X_EC_pooled	2	2	3	2	-0.0561	-8.8935	0.0954	Immature secretory
ATAGAGATCGTGTTCC-1	SeuratProject	11334	3917	15.0344	5.7967	0.8382	10X_EC_pooled	0	0	6	0	0.194	9.6897	1.5716	Ciliated
ATAGGCTAGACATCCT-1	SeuratProject	9608	3446	11.8547	5.8493	0.9055	10X_EC_pooled	0	0	0	0	0.0449	11.1961	3.0029	Ciliated
ATAGGCTAGACTTAAG-1	SeuratProject	9725	3169	10.6632	8.4524	0.4936	10X_EC_pooled	1	1	5	1	-0.0326	-9.5302	-6.6616	Secretory
ATAGGCTCAAGTGCTT-1	SeuratProject	6028	2342	11.5461	6.4366	0.4977	10X_EC_pooled	1	1	1	1	-0.0104	-6.9548	-2.2525	Secretory
ATAGGCTGTAATTAGG-1	SeuratProject	16912	4534	14.6523	5.3808	1.1649	10X_EC_pooled	0	0	7	0	0.011	10.5501	-0.2028	Ciliated
ATAGGCTGTGCTCTCT-1	SeuratProject	10142	3368	13.1335	5.5808	0.9268	10X_EC_pooled	0	0	0	0	-0.1753	10.9727	4.1832	Ciliated
ATAGGCTTCCATCTAT-1	SeuratProject	30461	6876	15.203	7.2223	0.4596	10X_EC_pooled	4	4	10	4	0.0292	-0.062	3.041	Immature ciliated
ATAGGCTTCGCATTGA-1	SeuratProject	9484	2751	13.8127	12.0519	0.6854	10X_EC_pooled	2	2	3	2	-0.0957	-7.9599	1.6076	Immature secretory
ATAGGCTTCGTTTACT-1	SeuratProject	15689	4357	15.8327	6.3803	0.937	10X_EC_pooled	4	4	10	4	-0.1603	-0.6157	3.6658	Immature ciliated
ATAGGCTTCTTTGCTA-1	SeuratProject	14502	3647	10.6123	8.8677	0.3999	10X_EC_pooled	1	1	5	1	0.0383	-7.9068	-6.1176	Secretory
ATATCCTAGAAATGGG-1	SeuratProject	15767	4415	13.0589	5.2768	1.4397	10X_EC_pooled	0	0	0	0	0.0083	11.5995	3.3559	Ciliated
ATATCCTAGAACCCGA-1	SeuratProject	10428	3075	21.0875	7.1155	0.3356	10X_EC_pooled	1	1	5	1	0.0519	-8.849	-4.316	Secretory
ATATCCTAGAGCCTGA-1	SeuratProject	10660	3348	13.0113	11.6886	0.6379	10X_EC_pooled	1	1	4	1	0.1143	-9.8415	-2.9831	Secretory
ATATCCTCAAATCGTC-1	SeuratProject	16955	4348	11.5836	6.1634	0.5367	10X_EC_pooled	1	1	1	1	0.1341	-5.7422	-4.2558	Secretory
ATATCCTCAAGCGCTC-1	SeuratProject	11010	3764	14.0599	6.1308	0.5813	10X_EC_pooled	0	0	0	0	0.1096	9.9123	4.1533	Ciliated
ATATCCTCAATGGCCC-1	SeuratProject	8308	3007	10.0144	5.0794	0.9389	10X_EC_pooled	0	0	0	0	-0.0561	11.5737	4.0782	Ciliated
ATATCCTGTCGACTGC-1	SeuratProject	12187	3484	11.5943	9.4199	0.2544	10X_EC_pooled	1	1	5	1	0.0357	-8.3374	-5.55	Secretory
ATATCCTTCTGCCTGT-1	SeuratProject	17387	4055	10.0132	6.1425	0.5234	10X_EC_pooled	1	1	1	1	0.0398	-5.5591	-3.4464	Secretory
ATCACAGAGCCTAGGA-1	SeuratProject	7386	2770	22.2583	5.8354	0.2708	10X_EC_pooled	2	2	4	2	-0.163	-9.2114	-1.7633	Immature secretory
ATCACAGAGGTTAAAC-1	SeuratProject	14515	4538	11.2229	5.4082	0.9783	10X_EC_pooled	0	0	0	0	0.0472	9.299	2.9654	Ciliated
ATCACAGAGTAGACAT-1	SeuratProject	11057	2915	14.9136	10.482	0.1899	10X_EC_pooled	1	1	1	1	-0.1724	-6.6555	-4.9708	Secretory
ATCACAGCACTGTCGG-1	SeuratProject	11693	3824	19.3449	5.328	0.8039	10X_EC_pooled	0	0	2	0	-0.1264	10.1124	3.4079	Ciliated
ATCACAGCAGAATTCC-1	SeuratProject	11027	3007	11.3086	6.8559	0.3809	10X_EC_pooled	1	1	5	1	-0.1767	-9.7259	-4.5379	Secretory
ATCACAGCATCTCAAG-1	SeuratProject	15742	4558	13.0288	5.3932	0.8639	10X_EC_pooled	0	0	7	0	-0.0271	10.2081	0.2523	Ciliated
ATCACAGGTCATTCCC-1	SeuratProject	9761	3421	12.9495	4.7741	0.502	10X_EC_pooled	0	0	6	0	0.2174	8.707	2.3499	Ciliated
ATCACAGGTGGTCTAT-1	SeuratProject	7796	2891	22.6783	4.5023	0.4361	10X_EC_pooled	1	1	5	1	0.0017	-7.2819	-5.4135	Secretory
ATCACAGGTGTGTACT-1	SeuratProject	9631	2982	15.8343	8.9606	0.5295	10X_EC_pooled	1	1	4	1	-0.0035	-9.0399	-3.5112	Secretory
ATCACAGGTTTCCAAG-1	SeuratProject	12596	3174	10.8685	9.8523	0.2858	10X_EC_pooled	1	1	5	1	0.0492	-9.7486	-5.8653	Secretory
ATCACAGTCATTGCTT-1	SeuratProject	10894	3675	21.3328	2.7446	0.8537	10X_EC_pooled	0	0	6	0	-0.0687	7.5766	3.2763	Ciliated
ATCACGAAGTAAGGGA-1	SeuratProject	11259	3712	17.4438	6.6525	0.9415	10X_EC_pooled	4	4	11	4	0.0491	-0.955	2.2568	Immature ciliated
ATCACGAGTCGCTTGG-1	SeuratProject	10762	3282	13.6499	7.7681	0.3717	10X_EC_pooled	1	1	9	1	-0.0896	-6.203	-6.9599	Secretory
ATCACGAGTGGTCCCA-1	SeuratProject	10856	3565	18.3769	5.5914	1.0501	10X_EC_pooled	0	0	2	0	-0.1704	10.835	3.4683	Ciliated
ATCACGAGTTTACCTT-1	SeuratProject	11522	3755	15.0929	5.8584	0.8158	10X_EC_pooled	0	0	0	0	0.2368	10.4707	2.8837	Ciliated
ATCACGATCAGACCCG-1	SeuratProject	13027	3608	10.2326	8.9583	0.5604	10X_EC_pooled	1	1	1	1	-0.122	-5.0062	-3.9541	Secretory
ATCACTTAGCAATTCC-1	SeuratProject	9182	2732	15.0076	7.0355	0.4356	10X_EC_pooled	1	1	5	1	0.0634	-8.9208	-4.5604	Secretory
ATCACTTAGTAATCCC-1	SeuratProject	17918	4444	16.2127	7.618	0.2456	10X_EC_pooled	1	1	9	1	0.2287	-8.5432	-6.8193	Secretory
ATCACTTAGTTGCTCA-1	SeuratProject	23880	4932	12.2571	7.7094	0.4104	10X_EC_pooled	1	1	1	1	0.0549	-5.3839	-5.3596	Secretory
ATCACTTCAAAGCAAT-1	SeuratProject	9925	2819	12.8766	9.3199	0.4534	10X_EC_pooled	1	1	5	1	-0.0593	-8.7208	-5.0429	Secretory
ATCACTTCATGTGTCA-1	SeuratProject	6820	2846	19.2229	4.7214	0.6745	10X_EC_pooled	0	0	0	0	-0.1978	9.4252	3.9181	Ciliated
ATCACTTGTAATCAGA-1	SeuratProject	7318	2775	14.3755	6.4635	0.7242	10X_EC_pooled	0	0	7	0	0.2028	9.3757	-1.0237	Ciliated
ATCACTTGTCTCGCGA-1	SeuratProject	10345	3060	14.2774	7.9459	0.3867	10X_EC_pooled	1	1	5	1	-0.0733	-8.951	-5.2069	Secretory
ATCACTTTCCGAGTGC-1	SeuratProject	13710	3645	16.5208	8.8694	0.3647	10X_EC_pooled	1	1	4	1	-0.0035	-8.0395	-2.5149	Secretory
ATCACTTTCGCACTCT-1	SeuratProject	10766	3391	14.5644	9.4928	0.2694	10X_EC_pooled	1	1	4	1	-0.1582	-10.0985	-3.5283	Secretory
ATCACTTTCGTTATCT-1	SeuratProject	13017	4038	12.4606	5.7694	0.9449	10X_EC_pooled	0	0	0	0	-0.042	11.3156	4.606	Ciliated
ATCAGGTAGATTGAGT-1	SeuratProject	20771	4922	10.4376	6.1336	2.5516	10X_EC_pooled	4	4	10	4	-0.0167	1.1342	4.225	Immature ciliated
ATCAGGTAGCTGAGTG-1	SeuratProject	8864	3127	19.5171	5.6521	1.0605	10X_EC_pooled	0	0	2	0	-0.0282	11.1721	2.4367	Ciliated
ATCAGGTAGTTTCAGC-1	SeuratProject	11705	3217	14.0709	10.6536	0.299	10X_EC_pooled	1	1	5	1	0.1696	-7.5441	-5.2269	Secretory
ATCAGGTCAACGACTT-1	SeuratProject	9404	2745	16.7695	11.8248	0.4892	10X_EC_pooled	2	2	3	2	-0.1221	-9.2785	-0.7043	Immature secretory
ATCAGGTCAGGGAATC-1	SeuratProject	13657	4256	14.2711	4.4885	0.9299	10X_EC_pooled	0	0	0	0	0.1554	10.5004	3.5099	Ciliated
ATCAGGTCATAGAAAC-1	SeuratProject	10323	3354	13.281	8.5537	0.3972	10X_EC_pooled	1	1	4	1	-0.1993	-8.0829	-4.3136	Secretory
ATCAGGTGTACAGAAT-1	SeuratProject	11951	3260	14.2833	6.9785	0.4435	10X_EC_pooled	1	1	9	1	0.3751	-6.5853	-6.6083	Secretory
ATCATTCAGACAGTCG-1	SeuratProject	13742	3309	11.4467	13.5279	0.5822	10X_EC_pooled	2	2	3	2	-0.2053	-8.1598	0.4627	Immature secretory
ATCATTCAGACGTCGA-1	SeuratProject	9987	3047	16.7718	10.6539	0.4306	10X_EC_pooled	1	1	5	1	-0.2516	-9.5292	-4.2722	Secretory
ATCATTCAGATAACAC-1	SeuratProject	15699	3839	17.0138	7.7776	0.3886	10X_EC_pooled	1	1	5	1	0.1679	-9.9329	-6.3101	Secretory
ATCATTCAGCAAGGAA-1	SeuratProject	13186	3651	19.3539	9.4646	0.3564	10X_EC_pooled	1	1	4	1	0.1214	-8.6182	-2.6378	Secretory
ATCATTCAGGTGAGCT-1	SeuratProject	12025	3424	14.894	11.3597	0.4324	10X_EC_pooled	1	1	5	1	-0.0804	-8.3346	-5.3715	Secretory
ATCATTCAGGTTTGAA-1	SeuratProject	13590	3272	13.3628	11.0522	0.493	10X_EC_pooled	1	1	9	1	-0.1851	-7.2421	-7.0086	Secretory
ATCATTCGTATACGGG-1	SeuratProject	6673	2034	9.3211	9.4111	0.3147	10X_EC_pooled	1	1	5	1	-0.1568	-8.4413	-5.6111	Secretory
ATCATTCGTATGTCCA-1	SeuratProject	9766	3399	12.8814	6.9117	0.6041	10X_EC_pooled	0	0	7	0	0.082	9.4358	-0.9088	Ciliated
ATCATTCGTCGTTCAA-1	SeuratProject	9493	2776	18.9824	11.0292	0.8322	10X_EC_pooled	3	3	8	3	-0.061	-6.7252	5.2951	Basal
ATCATTCTCGACCTAA-1	SeuratProject	26378	5832	11.1191	11.8963	0.5649	10X_EC_pooled	1	1	4	1	0.0701	-9.9229	-2.7654	Secretory
ATCATTCTCGTTGCCT-1	SeuratProject	11878	4039	16.2401	5.4134	0.6904	10X_EC_pooled	0	0	0	0	0.05	8.187	3.6737	Ciliated
ATCCACCAGAGTGTGC-1	SeuratProject	7038	2448	15.9278	10.4149	0.6394	10X_EC_pooled	2	2	3	2	-0.122	-9.4421	-0.421	Immature secretory
ATCCACCAGCATTTGC-1	SeuratProject	19398	5377	12.9962	4.418	0.7372	10X_EC_pooled	0	0	0	0	0.0068	8.9349	2.6375	Ciliated
ATCCACCCAATAGGGC-1	SeuratProject	11250	3849	15.3244	5.1556	0.8356	10X_EC_pooled	0	0	0	0	0.0582	9.6251	4.3973	Ciliated
ATCCACCCACAGCGCT-1	SeuratProject	14083	3839	12.4547	10.0831	0.2911	10X_EC_pooled	1	1	4	1	-0.0285	-9.5352	-3.8587	Secretory
ATCCACCCATGGGTCC-1	SeuratProject	26973	5247	13.1539	11.467	0.6228	10X_EC_pooled	2	2	3	2	-0.1556	-8.0408	0.0485	Immature secretory
ATCCACCGTAGGCAGT-1	SeuratProject	32427	6825	13.3191	6.5316	0.8388	10X_EC_pooled	4	4	10	4	0.0411	0.304	3.749	Immature ciliated
ATCCACCGTTACACAC-1	SeuratProject	18943	4617	18.7088	5.7066	0.5332	10X_EC_pooled	2	2	3	2	-0.0964	-7.4249	-0.9136	Immature secretory
ATCCACCTCACCCTGT-1	SeuratProject	13074	3670	15.3893	9.5763	0.5966	10X_EC_pooled	1	1	4	1	-0.0032	-8.3199	-2.0197	Secretory
ATCCACCTCAGCTGAT-1	SeuratProject	9113	3279	15.7138	4.4771	0.812	10X_EC_pooled	0	0	0	0	0.0873	8.7919	5.0627	Ciliated
ATCCATTAGAACGTGC-1	SeuratProject	11655	3294	17.6062	10.2274	0.4376	10X_EC_pooled	1	1	4	1	-0.0076	-8.8079	-3.3422	Secretory
ATCCATTCACCGGCTA-1	SeuratProject	14545	4366	11.3579	5.1702	0.9007	10X_EC_pooled	0	0	0	0	0.1007	10.0016	2.9019	Ciliated
ATCCATTTCCCAATAG-1	SeuratProject	11502	3583	12.4935	6.3728	0.9216	10X_EC_pooled	0	0	7	0	-0.0105	9.8464	-1.6052	Ciliated
ATCCATTTCCGATAGT-1	SeuratProject	13483	4225	12.1115	7.6615	0.7046	10X_EC_pooled	3	3	12	3	0.1517	-4.7616	5.8563	Basal
ATCCATTTCCGCACTT-1	SeuratProject	12671	3685	18.8856	7.3633	0.4498	10X_EC_pooled	2	2	3	2	-0.1188	-6.9509	-0.3332	Immature secretory
ATCCATTTCGACCATA-1	SeuratProject	10666	3014	15.6104	11.0257	0.4032	10X_EC_pooled	1	1	1	1	-0.1098	-7.3833	-3.9179	Secretory
ATCCATTTCTCTATGT-1	SeuratProject	14413	4507	14.8338	4.0658	0.8118	10X_EC_pooled	0	0	6	0	-0.1278	9.0137	4.4305	Ciliated
ATCCCTGAGAGCACTG-1	SeuratProject	7955	2893	16.8825	5.2671	0.9679	10X_EC_pooled	0	0	2	0	-0.0722	11.3112	1.9514	Ciliated
ATCCCTGAGGTGCGAT-1	SeuratProject	7148	2228	13.1086	10.9261	0.3917	10X_EC_pooled	1	1	4	1	-0.0626	-8.0653	-4.2367	Secretory
ATCCCTGAGTAAATGC-1	SeuratProject	19771	4636	13.1253	8.5226	0.2984	10X_EC_pooled	1	1	1	1	0.1305	-6.6727	-2.6695	Secretory
ATCCCTGCACCACTGG-1	SeuratProject	10789	3247	19.2974	9.4448	0.4542	10X_EC_pooled	1	1	4	1	-0.0334	-9.5005	-2.1829	Secretory
ATCCCTGCACGGCCAT-1	SeuratProject	9132	3089	18.583	6.0118	0.6899	10X_EC_pooled	2	2	3	2	-0.1099	-8.0839	-1.2197	Immature secretory
ATCCCTGCATAAGCAA-1	SeuratProject	11398	3713	12.5987	7.5803	0.2983	10X_EC_pooled	1	1	1	1	0.0748	-5.5924	-4.7858	Secretory
ATCCCTGGTCCCAAAT-1	SeuratProject	6925	2332	18.4982	9.7184	0.9819	10X_EC_pooled	3	3	8	3	-0.2274	-7.2735	5.6003	Basal
ATCCCTGGTCCGACGT-1	SeuratProject	13953	4156	13.739	5.2032	0.7597	10X_EC_pooled	0	0	2	0	0.0099	10.7141	2.0643	Ciliated
ATCCCTGGTGCGAGTA-1	SeuratProject	9616	3272	17.9804	6.0212	1.0711	10X_EC_pooled	0	0	0	0	-0.035	10.9037	4.3215	Ciliated
ATCCCTGTCCGCGAGT-1	SeuratProject	9432	2835	15.7973	10.1039	0.3817	10X_EC_pooled	1	1	4	1	-0.1532	-8.9701	-2.9866	Secretory
ATCCGTCAGACTCCGC-1	SeuratProject	9768	3402	14.8239	7.4529	0.7064	10X_EC_pooled	3	3	8	3	0.1753	-5.4338	5.7724	Basal
ATCCGTCAGAGGGCGA-1	SeuratProject	12254	3715	20.3525	10.2008	0.457	10X_EC_pooled	3	3	12	3	0.0447	-5.7691	4.9526	Basal
ATCCGTCCAAAGCTAA-1	SeuratProject	20895	4162	9.7392	10.5001	0.2728	10X_EC_pooled	1	1	9	1	0.0175	-8.6571	-6.9628	Secretory
ATCCGTCCAAGCTCTA-1	SeuratProject	9579	3017	19.929	8.9571	0.5429	10X_EC_pooled	1	1	4	1	0.0267	-8.4987	-2.7205	Secretory
ATCCGTCGTATTGGCT-1	SeuratProject	10848	3826	15.8647	5.5033	0.8112	10X_EC_pooled	0	0	0	0	0.1313	9.2445	4.0455	Ciliated
ATCCGTCGTGGCCCAT-1	SeuratProject	7231	3069	15.0463	5.67	1.7425	10X_EC_pooled	0	0	10	0	0.0654	8.1736	5.3991	Ciliated
ATCCTATCACAGCTGC-1	SeuratProject	7424	2920	10.1562	6.0614	0.6735	10X_EC_pooled	4	4	11	4	-0.2526	-0.7568	2.5059	Immature ciliated
ATCCTATCAGGAGGTT-1	SeuratProject	14040	4819	8.4259	4.4373	0.8903	10X_EC_pooled	0	0	6	0	0.0069	8.5391	1.1102	Ciliated
ATCCTATCATTGAAGA-1	SeuratProject	12894	3275	10.9663	13.1224	0.9384	10X_EC_pooled	3	3	8	3	0.0045	-7.3575	5.2461	Basal
ATCCTATGTACCTTCC-1	SeuratProject	9240	2402	13.9177	10.1732	0.303	10X_EC_pooled	1	1	1	1	-0.1301	-7.2514	-4.8929	Secretory
ATCCTATGTAGAATGT-1	SeuratProject	10501	3195	16.8746	8.542	0.7047	10X_EC_pooled	3	3	8	3	0.2851	-6.7235	5.9331	Basal
ATCCTATTCCACAGGC-1	SeuratProject	10456	3284	14.0493	9.7456	0.7269	10X_EC_pooled	2	2	3	2	-0.0188	-7.4297	-0.7105	Immature secretory
ATCCTATTCCATTGGA-1	SeuratProject	24990	5686	15.4302	4.7699	1.5406	10X_EC_pooled	4	4	10	4	0.0074	0.6717	4.1481	Immature ciliated
ATCCTATTCGCAGATT-1	SeuratProject	15473	4555	15.0585	6.5857	0.4007	10X_EC_pooled	4	4	11	4	-0.0982	-1.3696	2.1737	Immature ciliated
ATCCTATTCGGCCTTT-1	SeuratProject	6267	2341	15.4619	7.5634	0.734	10X_EC_pooled	1	2	3	2	-0.0325	-7.5658	-1.9773	Immature secretory
ATCGATGAGAACGCGT-1	SeuratProject	14322	3694	12.191	9.6285	0.4469	10X_EC_pooled	1	1	1	1	0.118	-7.1643	-5.0256	Secretory
ATCGATGAGCTCCGAC-1	SeuratProject	19312	5148	11.4696	5.7581	0.8233	10X_EC_pooled	0	0	7	0	0.1916	9.2215	-1.7946	Ciliated
ATCGATGAGTGGTGGT-1	SeuratProject	6146	2185	15.2131	13.2444	0.602	10X_EC_pooled	3	3	8	3	0.1176	-7.3182	5.2399	Basal
ATCGATGCAATGAACA-1	SeuratProject	16851	4685	10.124	6.8957	0.8011	10X_EC_pooled	0	0	2	0	-0.103	11.1677	1.2979	Ciliated
ATCGATGCACAAGCTT-1	SeuratProject	9168	2842	18.7718	11.8892	0.3927	10X_EC_pooled	1	1	4	1	-0.0943	-9.4978	-1.8693	Secretory
ATCGATGCACCGCTGA-1	SeuratProject	10386	3504	16.6956	5.4304	0.9339	10X_EC_pooled	0	0	6	0	0.0722	10.5427	2.5078	Ciliated
ATCGATGCAGAACATA-1	SeuratProject	6487	2277	22.9228	7.6306	0.3391	10X_EC_pooled	1	1	4	1	-0.2218	-8.3631	-2.0896	Secretory
ATCGCCTAGACCTTTG-1	SeuratProject	8804	2866	14.2095	9.8819	0.3408	10X_EC_pooled	1	1	1	1	-0.1794	-6.9631	-3.3114	Secretory
ATCGCCTAGCTCGGCT-1	SeuratProject	20876	4301	12.5311	12.2581	0.8383	10X_EC_pooled	2	2	3	2	-0.2355	-7.1185	1.9427	Immature secretory
ATCGCCTAGTCGAAGC-1	SeuratProject	8751	2762	17.9294	9.0275	0.6742	10X_EC_pooled	1	1	4	1	-0.0499	-8.9222	-2.8592	Secretory
ATCGCCTAGTGCAAAT-1	SeuratProject	7640	2550	15.1963	9.6466	0.4974	10X_EC_pooled	1	1	5	1	-0.0502	-8.0019	-5.9197	Secretory
ATCGCCTCAGTATACC-1	SeuratProject	16878	4221	10.4515	9.8294	0.551	10X_EC_pooled	2	2	3	2	-0.0156	-7.1009	2.858	Immature secretory
ATCGCCTGTATAGGGC-1	SeuratProject	28071	6341	10.249	7.1996	0.7695	10X_EC_pooled	0	0	2	0	0.0339	10.7626	4.1719	Ciliated
ATCGCCTGTATGGAGC-1	SeuratProject	12606	3865	19.7208	6.0606	0.5394	10X_EC_pooled	0	0	0	0	-0.0128	10.8908	3.2805	Ciliated
ATCGCCTGTCGGAAAC-1	SeuratProject	9669	3226	14.924	7.8085	0.6309	10X_EC_pooled	0	0	2	0	-0.1085	10.6797	1.7479	Ciliated
ATCGCCTTCTTGCAAG-1	SeuratProject	8943	2898	12.2666	6.206	0.4025	10X_EC_pooled	1	1	5	1	0.0441	-8.6907	-5.8222	Secretory
ATCGGATAGAGCCTGA-1	SeuratProject	6753	2535	13.5347	5.9825	0.9625	10X_EC_pooled	0	0	7	0	-0.2492	10.9818	-0.3877	Ciliated
ATCGGATAGCCGATTT-1	SeuratProject	15610	4753	21.1019	7.3414	0.6983	10X_EC_pooled	4	4	10	4	-0.0961	-0.4672	3.1179	Immature ciliated
ATCGGATCACAGTGTT-1	SeuratProject	12630	3573	12.7474	9.62	0.4434	10X_EC_pooled	1	1	5	1	-0.0613	-9.0917	-4.4672	Secretory
ATCGGATCAGCAGAAC-1	SeuratProject	6004	2578	16.1726	6.5956	0.5829	10X_EC_pooled	0	0	2	0	0.1416	8.9981	2.9742	Ciliated
ATCGGATCAGCTACTA-1	SeuratProject	8196	3015	13.3358	5.9541	0.8053	10X_EC_pooled	0	0	0	0	0.0288	12.0146	3.7298	Ciliated
ATCGGATCATGAGGGT-1	SeuratProject	15661	4448	14.9735	5.6638	1.111	10X_EC_pooled	0	0	7	0	-0.1059	10.2493	-0.688	Ciliated
ATCGGATCATTAGGCT-1	SeuratProject	15689	4560	12.5566	6.24	1.3066	10X_EC_pooled	0	0	2	0	-0.1091	10.9594	2.3462	Ciliated
ATCGGATGTCCACTCT-1	SeuratProject	9200	3468	13.3804	4.1087	0.8913	10X_EC_pooled	0	0	6	0	0.1284	8.8042	1.2681	Ciliated
ATCGGATGTCCAGGTC-1	SeuratProject	7327	2706	14.3852	9.8676	0.5732	10X_EC_pooled	1	1	4	1	-0.2646	-8.8423	-3.5608	Secretory
ATCGGATGTCCATCTC-1	SeuratProject	6801	2789	24.9816	2.779	0.7205	10X_EC_pooled	0	0	6	0	0.0229	7.4422	2.424	Ciliated
ATCGGATGTCGTCATA-1	SeuratProject	11528	3766	12.3525	5.89	0.5985	10X_EC_pooled	0	0	7	0	0.0724	10.19	-0.2484	Ciliated
ATCGGATTCACTGCTC-1	SeuratProject	9177	3572	21.7718	2.4518	0.741	10X_EC_pooled	0	0	6	0	0.0014	7.2699	1.794	Ciliated
ATCGGATTCACTGGTA-1	SeuratProject	11871	3883	13.7731	6.756	0.7666	10X_EC_pooled	0	0	2	0	0.0902	10.5517	1.7898	Ciliated
ATCGGCGAGGATACCG-1	SeuratProject	13580	4138	20.2209	5.6627	0.7069	10X_EC_pooled	0	0	2	0	-0.0142	9.5968	3.5933	Ciliated
ATCGGCGAGGTAGCCA-1	SeuratProject	6391	2115	18.8077	11.4067	0.6885	10X_EC_pooled	2	2	3	2	-0.1944	-7.7693	2.58	Immature secretory
ATCGGCGCATGGCACC-1	SeuratProject	12395	3961	12.86	5.591	0.8955	10X_EC_pooled	0	0	2	0	0.0166	11.1923	2.987	Ciliated
ATCGGCGCATGTCTAG-1	SeuratProject	12943	4094	10.4613	5.0607	2.8278	10X_EC_pooled	4	4	10	4	-0.122	8.3706	5.5218	Immature ciliated
ATCGGCGGTGCGTGCT-1	SeuratProject	16640	4008	19.363	7.4279	0.3125	10X_EC_pooled	1	1	5	1	-0.1517	-8.8156	-6.3879	Secretory
ATCGGCGTCCCACAGG-1	SeuratProject	9373	2854	11.5438	12.28	0.8428	10X_EC_pooled	3	3	8	3	0.2044	-6.0288	6.4145	Basal
ATCGTAGAGCAATAGT-1	SeuratProject	12302	3197	15.1683	7.5597	0.3333	10X_EC_pooled	1	1	9	1	0.0365	-6.865	-6.0597	Secretory
ATCGTAGCAATTTCTC-1	SeuratProject	20364	4590	12.6301	9.5659	0.3978	10X_EC_pooled	3	3	12	3	0.0779	-6.7748	4.5179	Basal
ATCGTAGGTACAGTAA-1	SeuratProject	16977	4008	15.7566	5.9257	0.4948	10X_EC_pooled	1	1	5	1	0.0408	-7.6615	-5.3222	Secretory
ATCGTAGGTTACGTAC-1	SeuratProject	6893	2769	14.2173	5.2372	1.03	10X_EC_pooled	0	0	6	0	-0.0659	8.9621	1.7765	Ciliated
ATCGTAGTCAGCTGAT-1	SeuratProject	8737	3302	13.6546	4.6469	0.6524	10X_EC_pooled	0	0	2	0	-0.094	9.1889	2.3903	Ciliated
ATCGTCCAGCTAAGTA-1	SeuratProject	10123	3021	13.3162	9.1179	0.5137	10X_EC_pooled	1	1	5	1	-0.0436	-10.0049	-4.5089	Secretory
ATCGTCCCAACTGTGT-1	SeuratProject	9919	3336	20.496	4.4763	1.0182	10X_EC_pooled	0	0	6	0	0.0994	9.2969	1.6921	Ciliated
ATCGTCCCATCTTAGG-1	SeuratProject	8801	2999	18.9524	4.7722	0.5568	10X_EC_pooled	1	1	9	1	-0.0745	-6.9113	-7.0851	Secretory
ATCGTCCTCGAGAACG-1	SeuratProject	20436	5637	16.3143	6.5522	0.5578	10X_EC_pooled	4	4	10	4	-0.1608	0.1486	3.3467	Immature ciliated
ATCGTCCTCTATACTC-1	SeuratProject	7611	3112	9.3286	5.3344	0.9723	10X_EC_pooled	0	0	6	0	-0.0266	8.5314	1.1841	Ciliated
ATCGTGACAAATAGCA-1	SeuratProject	6330	2729	13.128	6.2717	0.6635	10X_EC_pooled	0	0	0	0	0.0189	11.1859	3.4457	Ciliated
ATCGTGACATCGGAGA-1	SeuratProject	11735	3257	11.8534	8.7175	0.3579	10X_EC_pooled	1	1	5	1	0.0876	-9.9579	-6.2229	Secretory
ATCGTGAGTATAGGGC-1	SeuratProject	17565	3696	12.7412	8.6763	0.3473	10X_EC_pooled	1	1	5	1	0.0891	-9.066	-6.3372	Secretory
ATCTCTAAGATACGAT-1	SeuratProject	16333	4776	14.3391	5.0389	0.9	10X_EC_pooled	0	0	6	0	0.2098	9.8873	1.1126	Ciliated
ATCTCTAAGGTGATCG-1	SeuratProject	14539	4353	12.7313	4.5258	1.0523	10X_EC_pooled	0	0	7	0	0.0045	9.9551	-0.2596	Ciliated
ATCTCTAAGTTGAATG-1	SeuratProject	15912	4572	13.229	5.6875	1.2443	10X_EC_pooled	0	0	0	0	-0.1241	10.8602	4.281	Ciliated
ATCTCTACAATCCTTT-1	SeuratProject	19727	5382	7.8725	5.7282	0.5982	10X_EC_pooled	0	0	0	0	0.1136	9.0645	5.0753	Ciliated
ATCTCTACATAACGGG-1	SeuratProject	18483	4629	12.4114	5.9135	1.0388	10X_EC_pooled	0	0	7	0	-0.0584	10.6614	-0.1251	Ciliated
ATCTCTAGTCTAGATC-1	SeuratProject	16527	3878	19.2473	6.0507	0.2783	10X_EC_pooled	1	1	9	1	-0.1066	-7.6302	-7.422	Secretory
ATCTCTAGTTTGACAC-1	SeuratProject	10840	3800	17.4077	5.0646	0.4428	10X_EC_pooled	0	0	6	0	0.0702	7.9123	2.3175	Ciliated
ATCTCTATCTCCCATG-1	SeuratProject	17766	3981	18.2146	8.7808	0.4222	10X_EC_pooled	1	1	9	1	-0.1014	-7.0654	-6.3378	Secretory
ATCTTCAAGTGTACCT-1	SeuratProject	9493	3363	13.5995	5.8991	0.8111	10X_EC_pooled	0	0	7	0	-0.1611	9.2626	-2.0063	Ciliated
ATCTTCACAACCAATC-1	SeuratProject	20417	5347	8.5566	7.0285	1.9249	10X_EC_pooled	4	4	10	4	-0.1788	1.6072	4.3732	Immature ciliated
ATCTTCACACAAACGG-1	SeuratProject	11293	2823	12.0429	14.3186	0.7527	10X_EC_pooled	3	3	8	3	0.1148	-6.6583	5.9962	Basal
ATCTTCACACTTGTGA-1	SeuratProject	7891	2917	13.6104	5.8421	0.5829	10X_EC_pooled	0	0	2	0	-0.0888	11.7625	2.424	Ciliated
ATCTTCACAGAACCGA-1	SeuratProject	14408	3627	9.8626	11.1882	0.8329	10X_EC_pooled	3	3	8	3	-0.0206	-6.0269	4.7693	Basal
ATCTTCATCATTACGG-1	SeuratProject	9176	3333	15.6277	4.5881	1.4385	10X_EC_pooled	0	0	2	0	0.009	9.9437	1.4747	Ciliated
ATCTTCATCCGTGACG-1	SeuratProject	8153	3016	14.0071	7.4696	0.3066	10X_EC_pooled	1	1	1	1	-0.1792	-6.003	-4.2127	Secretory
ATCTTCATCTTTGCGC-1	SeuratProject	11244	3766	13.3671	6.1633	0.6492	10X_EC_pooled	0	0	6	0	-0.1791	9.298	1.0752	Ciliated
ATGAAAGAGTCCTGTA-1	SeuratProject	7320	2869	19.3852	6.5027	0.4508	10X_EC_pooled	1	1	4	1	-0.0225	-7.9429	-2.2475	Secretory
ATGAAAGAGTTGCATC-1	SeuratProject	16125	3934	17.2155	9.3953	0.4217	10X_EC_pooled	1	1	1	1	-0.1173	-7.4328	-5.0612	Secretory
ATGAAAGCACAGTCCG-1	SeuratProject	7348	2301	17.9913	7.5939	0.3538	10X_EC_pooled	1	1	5	1	-0.3178	-7.6871	-5.0885	Secretory
ATGAAAGTCAGTGTGT-1	SeuratProject	9165	3279	19.1926	6.1975	0.9493	10X_EC_pooled	0	0	0	0	-0.0048	8.7323	3.8546	Ciliated
ATGAAAGTCGTGCTCT-1	SeuratProject	9925	3393	18.2065	5.5718	0.9673	10X_EC_pooled	0	0	2	0	-0.1023	10.6888	1.2502	Ciliated
ATGACCAAGCCACAAG-1	SeuratProject	9256	3508	11.7545	5.3263	1.0156	10X_EC_pooled	0	0	0	0	0.106	8.3852	2.2088	Ciliated
ATGACCAAGCTAATGA-1	SeuratProject	18584	5508	13.4417	3.7129	0.635	10X_EC_pooled	0	0	7	0	0.1928	8.4511	0.1502	Ciliated
ATGACCACAACGATCT-1	SeuratProject	7776	2857	17.1168	5.3498	0.8616	10X_EC_pooled	0	0	2	0	-0.1687	11.5471	1.7983	Ciliated
ATGACCACAGCCTTCT-1	SeuratProject	17774	4119	8.5181	11.1905	0.7989	10X_EC_pooled	3	3	8	3	0.0438	-5.7918	5.4347	Basal
ATGACCAGTTCACCGG-1	SeuratProject	18483	5085	10.2743	5.2048	1.2119	10X_EC_pooled	0	0	0	0	0.0861	9.9436	3.1202	Ciliated
ATGACCATCAAAGGAT-1	SeuratProject	11923	4163	20.6156	2.7929	0.7968	10X_EC_pooled	0	0	6	0	0.0199	7.2441	2.4233	Ciliated
ATGACCATCATGAGGG-1	SeuratProject	6936	2563	17.5461	9.7895	0.5623	10X_EC_pooled	2	2	3	2	-0.0057	-9.4241	-1.4121	Immature secretory
ATGACCATCTTTACAC-1	SeuratProject	17202	5007	12.3707	4.5053	0.9185	10X_EC_pooled	0	0	6	0	0.0686	8.843	1.7231	Ciliated
ATGAGGGAGACCTCAT-1	SeuratProject	7191	2224	16.3121	11.2085	0.598	10X_EC_pooled	3	3	8	3	-0.1609	-6.871	6.016	Basal
ATGAGGGAGTCTGCGC-1	SeuratProject	10804	2968	20.0389	9.3391	0.3517	10X_EC_pooled	1	1	5	1	-0.1278	-8.1273	-4.5462	Secretory
ATGAGGGCAAAGGCGT-1	SeuratProject	9994	3467	12.7577	6.4639	0.7304	10X_EC_pooled	0	0	7	0	0.0076	11.086	0.3925	Ciliated
ATGAGGGGTAATTAGG-1	SeuratProject	26658	5752	12.184	9.3743	0.4501	10X_EC_pooled	1	1	1	1	0.1059	-7.3721	-3.4008	Secretory
ATGAGGGGTCGTATTG-1	SeuratProject	14071	4146	12.309	6.3464	1.6559	10X_EC_pooled	0	0	2	0	-0.1434	11.3285	1.1506	Ciliated
ATGAGGGGTGTGAGCA-1	SeuratProject	16318	4076	12.1767	8.3527	0.4045	10X_EC_pooled	1	1	1	1	0.0845	-7.1103	-3.6698	Secretory
ATGAGGGGTTGCACGC-1	SeuratProject	8871	3563	9.8974	5.208	0.5411	10X_EC_pooled	0	0	6	0	-0.1174	8.0966	4.0168	Ciliated
ATGAGGGGTTTCGTTT-1	SeuratProject	11853	3268	10.0228	8.9176	0.4303	10X_EC_pooled	1	1	5	1	0.0507	-9.8298	-6.5372	Secretory
ATGAGGGTCCGAGAAG-1	SeuratProject	9373	2938	14.5098	6.444	0.8215	10X_EC_pooled	0	0	7	0	-0.0498	11.1909	-0.0158	Ciliated
ATGAGTCAGAGGATGA-1	SeuratProject	10375	3690	14.3325	6.0723	0.8867	10X_EC_pooled	0	0	2	0	-0.0675	10.6378	2.3056	Ciliated
ATGAGTCAGCATCAGG-1	SeuratProject	15646	4683	12.4441	5.9184	0.9395	10X_EC_pooled	0	0	6	0	0.2607	10.3679	3.2477	Ciliated
ATGAGTCAGCCAGAGT-1	SeuratProject	11168	3664	11.8822	5.2113	0.7521	10X_EC_pooled	0	0	7	0	0.0276	9.3327	-1.5661	Ciliated
ATGAGTCAGCTGGAGT-1	SeuratProject	8863	2762	15.8411	8.056	0.3949	10X_EC_pooled	1	1	4	1	0.2086	-8.3597	-2.6945	Secretory
ATGAGTCAGGTAAAGG-1	SeuratProject	14228	3826	14.4644	10.9221	0.3655	10X_EC_pooled	1	1	4	1	0.0047	-7.729	-1.9965	Secretory
ATGAGTCCAAATTGGA-1	SeuratProject	19485	3763	15.2271	11.0033	0.2925	10X_EC_pooled	1	1	5	1	-0.1087	-8.3364	-5.8433	Secretory
ATGAGTCCAGATTAAG-1	SeuratProject	14429	4393	14.1659	5.6068	0.9218	10X_EC_pooled	0	0	0	0	-0.1874	10.2713	3.03	Ciliated
ATGAGTCCATCACAGT-1	SeuratProject	14420	4708	11.4355	5.2774	0.5895	10X_EC_pooled	0	0	6	0	0.0307	8.3507	2.9053	Ciliated
ATGAGTCCATTCGATG-1	SeuratProject	8617	2946	17.187	5.8837	0.6151	10X_EC_pooled	1	1	1	1	0.0147	-4.7642	-2.8267	Secretory
ATGAGTCGTCTCCTGT-1	SeuratProject	14325	4404	16.0908	6.0105	0.7051	10X_EC_pooled	0	0	2	0	-0.0827	9.4756	2.449	Ciliated
ATGAGTCGTGCCGAAA-1	SeuratProject	12105	2954	12.1685	17.373	0.4709	10X_EC_pooled	2	2	3	2	-0.0663	-8.9888	0.5709	Immature secretory
ATGAGTCTCACTCACC-1	SeuratProject	20026	5010	16.8281	6.2319	0.769	10X_EC_pooled	0	0	7	0	0.0119	9.4763	-0.8284	Ciliated
ATGAGTCTCAGCTTGA-1	SeuratProject	13505	3526	10.7664	10.833	0.2814	10X_EC_pooled	1	1	5	1	-0.0318	-9.5955	-6.874	Secretory
ATGAGTCTCCTCGATC-1	SeuratProject	19997	4425	14.4922	12.0418	0.3601	10X_EC_pooled	4	4	11	4	-0.1656	-3.1322	0.7281	Immature ciliated
ATGATCGAGACTTGTC-1	SeuratProject	8480	2458	12.0283	8.2193	0.4009	10X_EC_pooled	1	1	5	1	-0.0133	-8.8534	-5.5467	Secretory
ATGATCGAGTAAATGC-1	SeuratProject	6065	2553	22.4402	5.2432	0.5606	10X_EC_pooled	0	0	2	0	-0.1498	9.2934	3.2984	Ciliated
ATGATCGAGTTTCGGT-1	SeuratProject	13533	3589	12.4437	10.8476	0.6724	10X_EC_pooled	3	3	8	3	-0.0893	-5.8163	4.9783	Basal
ATGATCGCACGTCATA-1	SeuratProject	6101	2069	16.7022	11.0638	0.5245	10X_EC_pooled	1	1	4	1	-0.0707	-9.2603	-2.84	Secretory
ATGATCGGTGAATTAG-1	SeuratProject	13035	3744	15.4124	9.5666	0.3069	10X_EC_pooled	1	1	1	1	0.1688	-5.2337	-4.1756	Secretory
ATGATCGGTTCGGTTA-1	SeuratProject	8473	2687	14.9888	6.0663	0.4131	10X_EC_pooled	1	1	1	1	0.0234	-5.222	-3.813	Secretory
ATGATCGTCCATGCAA-1	SeuratProject	9306	2726	13.7223	7.4898	0.4406	10X_EC_pooled	1	1	1	1	0.0312	-7.0925	-5.3992	Secretory
ATGATCGTCTGCCTGT-1	SeuratProject	6804	2858	8.495	6.3051	1.1758	10X_EC_pooled	0	0	7	0	0.3101	9.085	-0.697	Ciliated
ATGCATGAGAAATCCA-1	SeuratProject	13009	3431	12.7373	11.4767	0.9224	10X_EC_pooled	2	2	3	2	-0.1277	-7.0632	2.9492	Immature secretory
ATGCATGAGCAATAGT-1	SeuratProject	9006	2707	13.3578	9.7824	0.4997	10X_EC_pooled	1	1	4	1	0.0957	-7.8486	-2.9069	Secretory
ATGCATGAGTAAGGGA-1	SeuratProject	11877	3300	19.8451	8.066	0.2357	10X_EC_pooled	1	1	1	1	0.0362	-7.4493	-3.6323	Secretory
ATGCATGCAACTGCTA-1	SeuratProject	13693	3606	10.5894	8.2597	0.3578	10X_EC_pooled	1	1	1	1	-0.1741	-7.6472	-4.7292	Secretory
ATGCATGCACCAATTG-1	SeuratProject	18194	3835	11.0531	10.7728	0.4947	10X_EC_pooled	4	4	11	4	-0.1326	-3.1028	0.3293	Immature ciliated
ATGCATGCAGCTCTGG-1	SeuratProject	8131	2706	19.3703	7.9941	0.3813	10X_EC_pooled	1	1	4	1	-0.0594	-7.8077	-1.9518	Secretory
ATGCATGGTGAAGCTG-1	SeuratProject	6172	2687	15.2625	4.8283	0.4861	10X_EC_pooled	0	0	0	0	0.3454	9.3114	3.8699	Ciliated
ATGCATGTCAACACCA-1	SeuratProject	7262	2936	17.1853	4.7094	0.7849	10X_EC_pooled	0	0	6	0	-0.0115	8.2686	1.9605	Ciliated
ATGCATGTCCGATGTA-1	SeuratProject	10447	4032	7.8779	4.3075	4.2405	10X_EC_pooled	4	4	10	4	-0.4021	1.9488	4.3124	Immature ciliated
ATGCATGTCTGGGCCA-1	SeuratProject	17964	4926	11.3505	5.1937	0.9686	10X_EC_pooled	0	0	0	0	0.1828	9.8429	4.5479	Ciliated
ATGCCTCAGCATCGAG-1	SeuratProject	7644	2796	12.0225	8.2941	0.3663	10X_EC_pooled	1	1	1	1	-0.1825	-5.2477	-4.4886	Secretory
ATGCCTCAGCCTGAGA-1	SeuratProject	12011	3849	15.1028	4.9704	0.7909	10X_EC_pooled	0	0	2	0	-0.0978	10.3403	1.555	Ciliated
ATGCCTCAGTTGCATC-1	SeuratProject	13380	4050	17.4888	5.8969	0.6726	10X_EC_pooled	0	0	0	0	-0.132	9.579	4.4685	Ciliated
ATGCCTCAGTTGTCGT-1	SeuratProject	7973	2864	13.6084	6.9108	0.6773	10X_EC_pooled	0	0	2	0	-0.1595	11.1748	3.1125	Ciliated
ATGCCTCGTACGGCAA-1	SeuratProject	10803	3756	17.4303	5.8965	0.6387	10X_EC_pooled	0	0	6	0	-0.0658	8.5111	0.6914	Ciliated
ATGCCTCTCCACATAG-1	SeuratProject	18811	5348	10.8075	5.4596	0.8931	10X_EC_pooled	0	0	0	0	0	9.107	5.0029	Ciliated
ATGCGATAGCCTCAGC-1	SeuratProject	8137	2881	11.2695	8.0988	0.7497	10X_EC_pooled	4	4	11	4	-0.0805	-2.6332	1.0971	Immature ciliated
ATGCGATAGGGTACAC-1	SeuratProject	10883	3207	11.0723	9.2805	0.3584	10X_EC_pooled	1	1	5	1	0.0839	-8.8407	-5.6977	Secretory
ATGCGATCATCCGATA-1	SeuratProject	15614	4481	13.5647	6.0587	0.8646	10X_EC_pooled	0	0	2	0	0.1041	10.1192	1.5932	Ciliated
ATGCGATCATGGCACC-1	SeuratProject	7965	2862	20.8035	5.5242	0.7031	10X_EC_pooled	3	3	8	3	0.3841	-4.9504	5.4427	Basal
ATGCGATCATTAAGCC-1	SeuratProject	11613	3620	14.9488	8.0685	0.6975	10X_EC_pooled	4	4	10	4	-0.2723	-0.6809	2.3804	Immature ciliated
ATGCGATGTGCCTGAC-1	SeuratProject	9416	3376	15.5692	5.8199	0.7222	10X_EC_pooled	0	0	2	0	-0.0059	10.6725	3.2392	Ciliated
ATGCGATTCAGGAGAC-1	SeuratProject	10183	3134	12.0888	7.159	0.4714	10X_EC_pooled	1	1	1	1	-0.0642	-5.8443	-4.2146	Secretory
ATGGAGGAGGTGCATG-1	SeuratProject	15346	3683	17.7962	7.8652	0.3649	10X_EC_pooled	1	1	1	1	-0.2205	-7.5756	-4.1669	Secretory
ATGGAGGCACAGTGAG-1	SeuratProject	13392	3182	13.8068	8.6843	0.1941	10X_EC_pooled	1	1	5	1	-0.1465	-8.6989	-5.7761	Secretory
ATGGAGGCATTCACAG-1	SeuratProject	16890	4985	12.1788	4.9438	0.8289	10X_EC_pooled	0	0	0	0	0.0428	8.4468	5.3385	Ciliated
ATGGAGGGTTCTATCT-1	SeuratProject	9888	3258	16.5352	5.4106	0.9709	10X_EC_pooled	0	0	2	0	0.0522	11.7115	2.2161	Ciliated
ATGGATCAGAGGTCAC-1	SeuratProject	21098	5459	11.6267	5.8489	0.6209	10X_EC_pooled	0	0	2	0	0.2627	11.5245	2.9624	Ciliated
ATGGATCAGCAACTCT-1	SeuratProject	11310	2817	10.557	11.8391	0.3006	10X_EC_pooled	1	1	5	1	-0.0278	-9.2468	-6.4539	Secretory
ATGGATCAGTGGAAGA-1	SeuratProject	5996	2537	15.2268	5.3536	1.2175	10X_EC_pooled	0	0	2	0	-0.0944	11.0431	1.471	Ciliated
ATGGATCCACGCGCTA-1	SeuratProject	9229	2942	21.0857	9.2426	0.8777	10X_EC_pooled	3	3	8	3	0.2405	-6.2013	6.1596	Basal
ATGGATCCAGAACCGA-1	SeuratProject	12496	3530	20.3905	9.8992	0.6802	10X_EC_pooled	2	2	3	2	-0.0046	-8.8206	-1.0747	Immature secretory
ATGGATCCATAGGTTC-1	SeuratProject	14885	3559	12.1061	12.8183	0.4501	10X_EC_pooled	2	2	3	2	-0.2129	-7.4703	1.0923	Immature secretory
ATGGATCCATCGTTCC-1	SeuratProject	8366	2911	18.9338	7.2077	0.3108	10X_EC_pooled	1	1	4	1	-0.0641	-8.4613	-2.501	Secretory
ATGGATCGTATCCCTC-1	SeuratProject	8025	2581	20.8972	6.5421	0.3115	10X_EC_pooled	1	1	5	1	0.1618	-8.7513	-6.1255	Secretory
ATGGATCGTCCACTTC-1	SeuratProject	12685	3800	10.5164	11.0051	0.5439	10X_EC_pooled	2	2	3	2	0.1165	-8.3187	0.764	Immature secretory
ATGGATCTCAGGAAAT-1	SeuratProject	13546	3706	19.216	8.3567	0.598	10X_EC_pooled	2	2	3	2	0.0303	-7.6801	1.2516	Immature secretory
ATGGATCTCAGTGTGT-1	SeuratProject	8525	3350	11.0147	4.9032	1.2082	10X_EC_pooled	0	0	0	0	-0.0407	9.7293	4.5485	Ciliated
ATGGATCTCTACGGGC-1	SeuratProject	10727	2967	23.0074	5.7891	0.3076	10X_EC_pooled	1	1	1	1	-0.1563	-5.6135	-3.5001	Secretory
ATGGGAGAGATAACGT-1	SeuratProject	7578	3068	13.0377	5.5292	0.7654	10X_EC_pooled	0	0	2	0	0.0939	10.7682	2.3153	Ciliated
ATGGGAGAGATTGTGA-1	SeuratProject	7880	2925	15.368	7.297	0.5838	10X_EC_pooled	0	0	2	0	-0.2079	11.2618	2.5287	Ciliated
ATGGGAGCAGTTACCA-1	SeuratProject	10332	2952	13.4146	12.2338	0.3484	10X_EC_pooled	1	1	4	1	-0.2982	-9.5125	-4.1286	Secretory
ATGGGAGGTCTAACGT-1	SeuratProject	9653	3216	15.9018	6.3918	1.1395	10X_EC_pooled	0	0	0	0	-0.1549	11.9398	3.5292	Ciliated
ATGGGAGGTCTAATCG-1	SeuratProject	12587	3961	11.7661	6.1492	0.6594	10X_EC_pooled	0	0	7	0	0.11	10.1504	0.0139	Ciliated
ATGGGAGGTGTCTCCT-1	SeuratProject	12760	3470	10.8856	14.326	0.8307	10X_EC_pooled	2	2	3	2	-0.1498	-7.6702	1.1361	Immature secretory
ATGGGAGTCAAGGCTT-1	SeuratProject	14007	4288	8.6243	6.2897	0.5926	10X_EC_pooled	0	0	0	0	0.1855	9.7657	4.8311	Ciliated
ATGGGAGTCCCGTTCA-1	SeuratProject	8882	2992	13.1389	7.4308	0.4841	10X_EC_pooled	1	1	5	1	0.2137	-8.893	-5.7166	Secretory
ATGGGAGTCCTTCAGC-1	SeuratProject	26951	6063	17.9622	6.2039	0.8497	10X_EC_pooled	3	3	12	3	-0.0286	-4.3745	6.0036	Basal
ATGGGAGTCGACGAGA-1	SeuratProject	10701	3944	15.9892	5.0463	0.6355	10X_EC_pooled	0	0	7	0	0.0451	9.2731	0.0439	Ciliated
ATGGGAGTCGTTCCTG-1	SeuratProject	16489	3828	12.0687	8.1691	0.4306	10X_EC_pooled	1	1	9	1	0.2149	-6.5079	-6.5969	Secretory
ATGGGTTAGGAGCTGT-1	SeuratProject	8105	2641	14.9414	11.2523	0.4072	10X_EC_pooled	1	1	4	1	0.0909	-9.3863	-2.296	Secretory
ATGGGTTCAACCCTAA-1	SeuratProject	8783	3143	19.8565	3.9508	0.7742	10X_EC_pooled	0	0	6	0	0.1575	8.8774	3.6648	Ciliated
ATGGGTTCAAGGATGC-1	SeuratProject	23082	5717	18.9628	7.4604	0.3986	10X_EC_pooled	3	3	12	3	0.0055	-6.2045	5.591	Basal
ATGGGTTCACAGCTTA-1	SeuratProject	10351	3164	10.5883	8.0862	0.3671	10X_EC_pooled	1	1	5	1	0.0533	-8.6156	-5.8874	Secretory
ATGGGTTCACCCAACG-1	SeuratProject	16427	4134	13.3865	9.0887	0.3835	10X_EC_pooled	1	1	4	1	0.0676	-8.5573	-3.7046	Secretory
ATGGGTTGTGCCTTTC-1	SeuratProject	6331	2345	19.9968	5.7021	0.6792	10X_EC_pooled	2	2	3	2	-0.1318	-8.2179	-1.0733	Immature secretory
ATGGGTTTCACGGGAA-1	SeuratProject	14239	3443	8.7295	7.5427	0.1966	10X_EC_pooled	1	1	5	1	-0.0276	-9.7438	-6.6272	Secretory
ATGGGTTTCCGGCTTT-1	SeuratProject	17014	4878	9.4158	5.3838	0.8581	10X_EC_pooled	0	0	0	0	-0.0981	9.0028	4.2707	Ciliated
ATGGTTGAGCATCCTA-1	SeuratProject	7727	3077	13.3169	5.3449	1.2295	10X_EC_pooled	0	0	7	0	0.0172	9.4169	-0.034	Ciliated
ATGGTTGAGCGACTGA-1	SeuratProject	11968	3216	9.1076	8.4057	1.0862	10X_EC_pooled	3	3	8	3	-0.1198	-6.3161	4.7037	Basal
ATGGTTGCAAAGCTCT-1	SeuratProject	7272	2383	7.3707	16.0616	0.6188	10X_EC_pooled	3	3	8	3	0.2689	-6.9861	5.6541	Basal
ATGGTTGCAAGAGTTA-1	SeuratProject	16297	4640	15.0519	6.0747	0.7302	10X_EC_pooled	0	0	2	0	0.0522	10.1048	2.5343	Ciliated
ATGGTTGCACCAGCGT-1	SeuratProject	9154	3005	22.1542	7.1116	0.8739	10X_EC_pooled	3	3	8	3	0.0005	-5.8548	5.8233	Basal
ATGGTTGGTTAGCTAC-1	SeuratProject	8921	2615	17.9128	12.5771	0.5829	10X_EC_pooled	2	2	3	2	-0.0761	-8.7504	-1.0333	Immature secretory
ATGGTTGTCTTAAGGC-1	SeuratProject	14280	4582	14.4328	5.7073	0.6092	10X_EC_pooled	0	0	6	0	-0.0405	7.7825	1.7802	Ciliated
ATGTCCCAGTCATGAA-1	SeuratProject	11810	3827	17.0025	4.9873	0.8467	10X_EC_pooled	0	0	0	0	-0.1996	9.0442	3.9625	Ciliated
ATGTCCCCAACCGCCA-1	SeuratProject	11871	3556	8.3228	10.8247	0.8087	10X_EC_pooled	3	3	8	3	0.492	-6.226	5.1814	Basal
ATGTCCCCACACCTAA-1	SeuratProject	9403	3196	16.6649	5.0197	0.7019	10X_EC_pooled	0	0	2	0	0.0696	11.3192	0.9999	Ciliated
ATGTCCCCAGTCGCAC-1	SeuratProject	10116	2983	21.2633	8.2345	0.4943	10X_EC_pooled	1	1	5	1	0.0095	-9.915	-6.2304	Secretory
ATGTCCCCATCGGATT-1	SeuratProject	12245	4140	12.5439	6.1249	0.5227	10X_EC_pooled	0	0	6	0	-0.0422	8.9149	0.7916	Ciliated
ATGTCCCGTCTCACGG-1	SeuratProject	23031	5715	15.5616	4.7284	0.7729	10X_EC_pooled	0	0	0	0	-0.0236	9.3938	3.8064	Ciliated
ATGTCCCGTTCGTTCC-1	SeuratProject	16482	4747	10.4902	4.9569	1.0132	10X_EC_pooled	0	0	0	0	-0.0999	9.4068	4.8432	Ciliated
ATGTCCCTCCGTCACT-1	SeuratProject	28856	5913	10.4484	5.777	0.8906	10X_EC_pooled	0	0	7	0	0.036	8.9007	-2.5764	Ciliated
ATGTCCCTCGCCTTTG-1	SeuratProject	15284	4899	10.5928	4.9398	0.772	10X_EC_pooled	0	0	6	0	0.0786	8.1362	2.4086	Ciliated
ATGTCTTAGCTGGAGT-1	SeuratProject	16664	4881	13.7002	6.8951	0.9782	10X_EC_pooled	3	3	12	3	-0.0634	-3.5329	6.2769	Basal
ATGTCTTCAACCGTAT-1	SeuratProject	7305	2989	21.7112	2.0397	0.8214	10X_EC_pooled	0	0	6	0	0.0479	6.8704	2.5553	Ciliated
ATGTCTTGTTCAAGTC-1	SeuratProject	15569	4809	11.1696	5.5816	0.5331	10X_EC_pooled	0	0	2	0	0.0891	9.7264	1.7019	Ciliated
ATGTCTTTCCGAGTGC-1	SeuratProject	12095	2508	9.4419	6.8789	0.2315	10X_EC_pooled	1	1	9	1	-0.2197	-8.3269	-6.663	Secretory
ATGTCTTTCGGCTATA-1	SeuratProject	13381	3842	11.2847	7.8843	0.553	10X_EC_pooled	1	1	9	1	0.0932	-5.7818	-6.1853	Secretory
ATTACCTAGGTTCATC-1	SeuratProject	10129	2873	16.1516	11.3239	0.3159	10X_EC_pooled	1	1	4	1	0.0606	-8.1873	-3.9422	Secretory
ATTACCTGTCCAAAGG-1	SeuratProject	17957	4014	11.4718	13.4432	0.6404	10X_EC_pooled	2	2	3	2	-0.0279	-7.6264	1.1565	Immature secretory
ATTACCTGTCCGTACG-1	SeuratProject	15215	4730	11.7713	5.7575	0.7427	10X_EC_pooled	0	0	2	0	0.0148	9.0653	2.5342	Ciliated
ATTACCTGTTGTGTAC-1	SeuratProject	6929	2646	11.0117	8.3129	0.8226	10X_EC_pooled	3	3	8	3	0.19	-4.9282	5.3701	Basal
ATTACCTTCATAAGGA-1	SeuratProject	14363	4003	14.1962	5.7091	0.3899	10X_EC_pooled	1	1	4	1	0.1948	-7.626	-3.1043	Secretory
ATTACCTTCCGTTGAA-1	SeuratProject	6742	2713	14.1204	5.31	0.8306	10X_EC_pooled	0	0	6	0	0.0366	8.6798	2.6524	Ciliated
ATTACCTTCTTAGCTT-1	SeuratProject	16981	5159	10.765	4.8878	1.1189	10X_EC_pooled	0	0	6	0	-0.0963	8.4032	4.0563	Ciliated
ATTACTCAGAGCAGAA-1	SeuratProject	13240	3934	23.5121	7.8474	0.2417	10X_EC_pooled	1	1	4	1	0.0437	-7.6839	-1.3586	Secretory
ATTACTCAGGCCTAAG-1	SeuratProject	13107	3973	15.7931	5.4856	0.9384	10X_EC_pooled	0	0	2	0	-0.108	10.5607	2.4347	Ciliated
ATTACTCGTAACACCT-1	SeuratProject	24280	6316	19.4316	4.8147	0.5272	10X_EC_pooled	4	4	10	4	0.0798	-0.6858	3.2957	Immature ciliated
ATTACTCGTAACATCC-1	SeuratProject	9241	3228	18.9698	3.6684	0.9956	10X_EC_pooled	0	0	7	0	0.0987	9.3175	0.1623	Ciliated
ATTACTCGTGAGCTCC-1	SeuratProject	19539	4296	11.582	8.0557	0.4709	10X_EC_pooled	1	1	9	1	0.1838	-5.3808	-5.5084	Secretory
ATTACTCTCATGACAC-1	SeuratProject	11937	3988	13.1775	5.4955	0.6702	10X_EC_pooled	0	0	7	0	0.0736	9.2064	-0.4656	Ciliated
ATTACTCTCCTAGCGG-1	SeuratProject	9665	3666	11.2778	5.2664	0.5898	10X_EC_pooled	0	0	6	0	-0.0202	8.4766	3.8982	Ciliated
ATTACTCTCTACCTTA-1	SeuratProject	13300	3654	16.6165	7.2857	0.2256	10X_EC_pooled	1	1	1	1	-0.0989	-5.2166	-4.3561	Secretory
ATTACTCTCTATGTGG-1	SeuratProject	11955	3683	20.4517	6.5496	0.5019	10X_EC_pooled	2	2	3	2	-0.1446	-8.1842	-0.6287	Immature secretory
ATTATCCAGGTTACAA-1	SeuratProject	16840	4286	12.3575	9.7209	0.3919	10X_EC_pooled	1	1	9	1	0.0967	-8.2373	-7.1268	Secretory
ATTATCCAGTATTAGG-1	SeuratProject	10163	3167	14.7496	8.4522	0.3149	10X_EC_pooled	1	1	4	1	0.1222	-8.553	-1.7424	Secretory
ATTATCCCAACTCGAT-1	SeuratProject	12522	4068	9.9585	7.371	0.6708	10X_EC_pooled	0	0	7	0	-0.0316	9.5331	-0.5287	Ciliated
ATTATCCCACCGCTGA-1	SeuratProject	11399	4145	13.2292	4.0354	1.3861	10X_EC_pooled	4	4	10	4	-0.0357	0.4377	4.1038	Immature ciliated
ATTATCCGTACCAATC-1	SeuratProject	15043	3904	12.431	10.4168	1.0237	10X_EC_pooled	3	3	8	3	0.1291	-6.438	4.9804	Basal
ATTATCCGTCACGTGC-1	SeuratProject	8280	2968	12.0773	7.6449	0.4952	10X_EC_pooled	1	1	5	1	0.0397	-7.8017	-5.133	Secretory
ATTATCCTCAGATGCT-1	SeuratProject	10753	3497	16.0513	5.1707	1.1253	10X_EC_pooled	0	0	2	0	-0.0935	11.5779	1.2714	Ciliated
ATTCACTAGGAACGAA-1	SeuratProject	10428	3150	12.9651	9.2827	0.374	10X_EC_pooled	1	1	5	1	-0.024	-10.0477	-4.2716	Secretory
ATTCACTAGTAGTCAA-1	SeuratProject	12987	4119	16.4703	3.9424	1.5323	10X_EC_pooled	0	0	2	0	-0.0559	9.9501	0.8135	Ciliated
ATTCACTGTTGCCAAT-1	SeuratProject	9634	2851	17.2929	7.9925	0.9134	10X_EC_pooled	3	3	8	3	0.1044	-7.0672	4.6862	Basal
ATTCACTTCACATTGG-1	SeuratProject	16517	4459	15.4205	4.7406	1.2533	10X_EC_pooled	0	0	0	0	0.1859	10.8654	4.2317	Ciliated
ATTCACTTCCGTCAAA-1	SeuratProject	6376	2083	10.4925	12.6412	0.7842	10X_EC_pooled	3	3	8	3	-0.0367	-7.3043	5.6105	Basal
ATTCACTTCTACACTT-1	SeuratProject	10873	3829	8.2866	5.6838	0.9013	10X_EC_pooled	0	0	0	0	0.2341	9.8204	4.3512	Ciliated
ATTCACTTCTACCAGA-1	SeuratProject	19117	4268	13.0251	14.6728	0.3243	10X_EC_pooled	2	2	3	2	-0.1064	-8.9153	0.7901	Immature secretory
ATTCACTTCTAGTTCT-1	SeuratProject	9740	3794	8.4908	5.616	0.8214	10X_EC_pooled	4	4	10	4	0.0881	-0.7444	3.4461	Immature ciliated
ATTCAGGAGACCGCCT-1	SeuratProject	9722	2959	11.0265	7.087	0.4526	10X_EC_pooled	1	1	1	1	0.0572	-4.6163	-4.417	Secretory
ATTCAGGAGAGGGCGA-1	SeuratProject	9071	3296	10.5391	8.8414	0.6063	10X_EC_pooled	4	4	11	4	0.1466	-2.6828	0.9704	Immature ciliated
ATTCATCCAAGAAACT-1	SeuratProject	15996	3903	9.146	9.096	0.4314	10X_EC_pooled	1	1	4	1	-0.1985	-8.0034	-1.6387	Secretory
ATTCATCCAAGTGCTT-1	SeuratProject	17690	5088	11.108	6.2295	0.5936	10X_EC_pooled	0	0	6	0	-0.0105	8.5957	1.3794	Ciliated
ATTCATCCATGAATAG-1	SeuratProject	14775	3919	17.6108	8.1624	0.379	10X_EC_pooled	1	1	4	1	-0.217	-7.8694	-2.107	Secretory
ATTCATCCATTCGGGC-1	SeuratProject	13524	3298	12.8512	8.2668	0.3475	10X_EC_pooled	1	1	9	1	0.023	-6.5774	-6.0085	Secretory
ATTCATCGTGAGGCAT-1	SeuratProject	11289	3127	11.7194	8.3621	0.3278	10X_EC_pooled	1	1	9	1	-0.0711	-7.8219	-7.0703	Secretory
ATTCATCGTGCATGAG-1	SeuratProject	12807	4099	13.1647	6.3559	0.9604	10X_EC_pooled	0	0	0	0	-0.0474	9.6013	4.0766	Ciliated
ATTCATCTCGAGAAAT-1	SeuratProject	7601	3204	14.2613	4.6968	0.4736	10X_EC_pooled	0	0	6	0	0.1322	7.9365	1.3799	Ciliated
ATTCCATAGACATCCT-1	SeuratProject	10671	3297	11.5641	12.1263	0.403	10X_EC_pooled	1	1	5	1	0.0091	-9.9512	-4.5135	Secretory
ATTCCATAGTATGGAT-1	SeuratProject	12337	3574	17.0868	9.0135	0.3567	10X_EC_pooled	4	4	11	4	-0.037	-2.8473	1.0899	Immature ciliated
ATTCCATCAAGCACAG-1	SeuratProject	16582	3329	8.859	16.5842	0.6332	10X_EC_pooled	2	2	3	2	-0.2339	-7.3612	1.4265	Immature secretory
ATTCCATCAGTTTCGA-1	SeuratProject	9348	2877	16.5811	10.4621	0.4707	10X_EC_pooled	2	2	3	2	-0.2376	-7.6433	1.4399	Immature secretory
ATTCCATGTAACATCC-1	SeuratProject	10121	3132	10.6511	11.2341	0.7904	10X_EC_pooled	5	3	13	3	0.2054	-2.6876	6.7813	Basal
ATTCCATGTACCTAAC-1	SeuratProject	6778	1975	14.252	15.4913	0.4426	10X_EC_pooled	2	2	3	2	-0.2058	-8.6213	-0.2013	Immature secretory
ATTCCATGTCGAGCTC-1	SeuratProject	11793	3858	17.6715	5.1302	0.6445	10X_EC_pooled	0	0	2	0	-0.044	9.9828	4.5091	Ciliated
ATTCCCGAGAAACTCA-1	SeuratProject	30341	5721	15.0358	11.3279	0.2999	10X_EC_pooled	1	1	5	1	0.0589	-8.056	-5.7503	Secretory
ATTCCCGAGAATAACC-1	SeuratProject	11258	2785	9.8774	9.9041	0.302	10X_EC_pooled	1	1	5	1	-0.0687	-8.598	-6.7346	Secretory
ATTCCCGAGACATAAC-1	SeuratProject	17490	4076	13.3848	10.2401	0.4746	10X_EC_pooled	2	2	3	2	0.0347	-7.9879	-1.0867	Immature secretory
ATTCCCGAGCCTCTTC-1	SeuratProject	9499	2601	8.2324	14.191	0.779	10X_EC_pooled	2	2	3	2	-0.158	-7.2901	1.3389	Immature secretory
ATTCCCGAGTAGACCG-1	SeuratProject	20089	4375	13.5597	11.3545	0.9657	10X_EC_pooled	3	3	8	3	0.0733	-6.188	5.1499	Basal
ATTCCCGAGTGGCGAT-1	SeuratProject	20253	3901	14.0671	13.7708	0.6666	10X_EC_pooled	2	2	3	2	-0.1529	-7.1679	2.088	Immature secretory
ATTCCCGAGTTACTCG-1	SeuratProject	16783	4554	13.9308	5.8035	0.8818	10X_EC_pooled	0	0	2	0	-0.037	11.2027	1.2897	Ciliated
ATTCCCGCACAAGCTT-1	SeuratProject	10126	3196	9.1349	10.6162	0.5432	10X_EC_pooled	2	2	3	2	-0.1294	-7.4903	1.6109	Immature secretory
ATTCCCGCACGACAGA-1	SeuratProject	17987	5237	10.1462	5.0814	0.8173	10X_EC_pooled	0	0	6	0	0.0682	8.7821	1.6444	Ciliated
ATTCCCGGTATAGCTC-1	SeuratProject	13500	3620	13.0519	11.637	0.8889	10X_EC_pooled	3	3	8	3	0.0529	-6.4	5.6393	Basal
ATTCCCGGTCTCAAGT-1	SeuratProject	7448	2979	16.0446	4.9275	0.7116	10X_EC_pooled	0	0	6	0	-0.0865	8.9231	2.1349	Ciliated
ATTCCCGGTCTTGGTA-1	SeuratProject	12054	4121	19.4624	3.1608	0.6969	10X_EC_pooled	0	0	6	0	-0.1147	7.4595	4.168	Ciliated
ATTCCCGGTGGACAGT-1	SeuratProject	12311	3318	17.1473	11.7131	0.6904	10X_EC_pooled	2	2	3	2	0.1909	-8.3478	0.8896	Immature secretory
ATTCCCGTCACCCTTG-1	SeuratProject	11364	2922	13.3492	8.0605	0.3696	10X_EC_pooled	1	1	9	1	-0.1398	-6.7101	-6.5211	Secretory
ATTCCCGTCCTTGGAA-1	SeuratProject	9135	3503	14.3295	4.9918	0.6787	10X_EC_pooled	0	0	6	0	0.0135	8.063	1.385	Ciliated
ATTCCCGTCGTAATGC-1	SeuratProject	11800	3728	17.0932	6.0678	0.6695	10X_EC_pooled	0	0	2	0	-0.0255	10.6367	2.5676	Ciliated
ATTCCCGTCTAAGAAG-1	SeuratProject	16366	4866	12.9048	5.7497	0.7516	10X_EC_pooled	0	0	7	0	0.1234	9.4029	-0.8767	Ciliated
ATTCCTAAGAACAAGG-1	SeuratProject	12306	4019	15.1471	6.5334	0.6907	10X_EC_pooled	0	0	2	0	-0.0357	10.6297	2.4561	Ciliated
ATTCCTACACGGCGTT-1	SeuratProject	8640	3306	17.8472	5.2778	0.8681	10X_EC_pooled	0	0	6	0	0.0168	9.2721	1.6296	Ciliated
ATTCCTACATAATGCC-1	SeuratProject	9776	3420	13.1649	5.6669	0.6854	10X_EC_pooled	0	0	7	0	-0.1756	10.0509	-0.6468	Ciliated
ATTCCTAGTAATGCTC-1	SeuratProject	24610	6490	11.792	4.8923	0.7883	10X_EC_pooled	0	0	6	0	0.3023	7.9533	1.8757	Ciliated
ATTCCTAGTAGCACAG-1	SeuratProject	21353	5491	16.1804	4.5895	1.0209	10X_EC_pooled	0	0	0	0	-0.0657	10.1154	3.9853	Ciliated
ATTCCTAGTCCTTAAG-1	SeuratProject	9230	3694	7.909	4.8971	0.585	10X_EC_pooled	0	0	6	0	-0.0136	8.1029	0.8872	Ciliated
ATTCCTAGTTACGCCG-1	SeuratProject	13288	4182	10.6412	6.0656	0.7526	10X_EC_pooled	0	0	7	0	-0.054	9.8218	-0.5003	Ciliated
ATTCCTATCAGCGCGT-1	SeuratProject	8337	2709	19.8273	9.5718	0.1919	10X_EC_pooled	1	1	1	1	-0.0715	-7.1706	-2.2761	Secretory
ATTCCTATCCGCGGAT-1	SeuratProject	18846	5222	14.6397	4.4094	0.8331	10X_EC_pooled	0	0	0	0	0.0636	9.6723	4.2389	Ciliated
ATTCCTATCTCTCGCA-1	SeuratProject	11232	3899	15.1353	4.1845	0.7657	10X_EC_pooled	0	0	0	0	-0.0752	9.2425	4.2385	Ciliated
ATTCGTTCAACGACAG-1	SeuratProject	7230	2380	16.5007	10.0692	0.5947	10X_EC_pooled	2	2	3	2	-0.2094	-8.1325	0.2203	Immature secretory
ATTCGTTCAATACAGA-1	SeuratProject	13891	4443	18.0621	4.7009	0.7055	10X_EC_pooled	0	0	6	0	0.1755	8.4867	1.9951	Ciliated
ATTCGTTCAGAACTCT-1	SeuratProject	15256	4371	13.0375	5.8928	0.7604	10X_EC_pooled	0	0	7	0	-0.0051	10.3352	0.4848	Ciliated
ATTCGTTCATCGATAC-1	SeuratProject	19191	5006	12.8394	6.1383	1.433	10X_EC_pooled	0	0	2	0	0.1323	10.6167	1.5215	Ciliated
ATTCGTTGTATCCCTC-1	SeuratProject	13193	3654	13.8634	10.877	0.4396	10X_EC_pooled	4	4	11	4	0.0223	-2.7977	1.1414	Immature ciliated
ATTCGTTGTCACTGAT-1	SeuratProject	8210	3484	15.8465	2.7162	0.609	10X_EC_pooled	0	0	6	0	0.2569	7.2458	3.6983	Ciliated
ATTCGTTGTGATTCAC-1	SeuratProject	12518	3016	10.9842	7.2456	0.3755	10X_EC_pooled	1	1	1	1	0.1134	-7.4202	-4.3702	Secretory
ATTCGTTTCCACCCTA-1	SeuratProject	16361	4770	12.7254	4.963	1.0329	10X_EC_pooled	0	0	0	0	-0.0157	9.8656	2.964	Ciliated
ATTCGTTTCGCCATAA-1	SeuratProject	17864	4878	13.7987	6.4095	0.9628	10X_EC_pooled	4	4	10	4	-0.1383	-0.3745	3.7356	Immature ciliated
ATTCGTTTCGCTGACG-1	SeuratProject	8151	2633	13.0659	11.8636	0.6625	10X_EC_pooled	1	1	4	1	-0.1182	-9.4497	-3.8346	Secretory
ATTCGTTTCTCTGAGA-1	SeuratProject	24463	5843	14.7529	7.4684	0.6377	10X_EC_pooled	0	0	7	0	0.0697	9.5229	0.8609	Ciliated
ATTCGTTTCTGGGTCG-1	SeuratProject	9352	3462	13.024	5.8811	0.9517	10X_EC_pooled	0	0	2	0	0.023	11.2453	1.4512	Ciliated
ATTCTACAGTCAGGGT-1	SeuratProject	20252	4474	16.1811	4.8983	0.5876	10X_EC_pooled	1	1	1	1	0.1125	-5.6434	-5.3352	Secretory
ATTCTACCAAATGGCG-1	SeuratProject	8691	3257	10.6432	7.6631	0.8399	10X_EC_pooled	0	0	7	0	0.0638	8.8445	-2.4465	Ciliated
ATTCTACCAACGGGTA-1	SeuratProject	7722	3069	11.7845	5.3225	0.6605	10X_EC_pooled	0	0	6	0	0.0087	7.8778	1.7495	Ciliated
ATTCTACCAAGCTGCC-1	SeuratProject	6859	2344	15.9207	11.4302	0.4957	10X_EC_pooled	2	2	3	2	-0.1844	-9.0656	-0.2304	Immature secretory
ATTCTACGTAGTGGCA-1	SeuratProject	15024	3627	15.5152	6.6161	0.3328	10X_EC_pooled	1	1	9	1	0.0165	-7.524	-7.0723	Secretory
ATTCTACGTTACACAC-1	SeuratProject	10164	3232	17.0405	6.3951	0.364	10X_EC_pooled	1	1	1	1	0.1699	-5.7526	-5.295	Secretory
ATTCTACGTTGCATGT-1	SeuratProject	17734	4948	12.586	6.8851	0.5413	10X_EC_pooled	4	4	11	4	-0.0124	-1.3529	2.0389	Immature ciliated
ATTCTACTCGCCGAAC-1	SeuratProject	15150	4412	12.0726	5.637	1.0759	10X_EC_pooled	0	0	0	0	-0.0556	9.8893	3.4924	Ciliated
ATTCTACTCTGGCCGA-1	SeuratProject	11130	2893	9.5418	7.9964	0.3235	10X_EC_pooled	1	1	5	1	0.1523	-9.4842	-5.6857	Secretory
ATTCTTGAGCCATTTG-1	SeuratProject	9092	3411	15.6621	6.5112	0.9239	10X_EC_pooled	0	0	6	0	0.1042	8.3459	2.4832	Ciliated
ATTCTTGAGTCGCGAA-1	SeuratProject	6952	2261	16.355	12.6438	0.2589	10X_EC_pooled	1	1	5	1	-0.0973	-7.7011	-5.2996	Secretory
ATTCTTGAGTGACCTT-1	SeuratProject	8043	2654	23.8344	8.0691	0.4849	10X_EC_pooled	1	1	4	1	-0.1407	-8.6305	-2.549	Secretory
ATTCTTGAGTTAGTGA-1	SeuratProject	12308	4030	16.3471	7.0604	0.5119	10X_EC_pooled	0	0	0	0	-0.0836	11.4709	3.1989	Ciliated
ATTCTTGGTGTCCAAT-1	SeuratProject	8785	2580	14.2971	12.214	0.8082	10X_EC_pooled	3	3	8	3	0.0186	-6.2803	6.3057	Basal
ATTCTTGTCCATCTGC-1	SeuratProject	6508	2734	18.0086	5.4856	0.7376	10X_EC_pooled	0	0	2	0	0.0304	9.445	2.2155	Ciliated
ATTCTTGTCCTACCAC-1	SeuratProject	14862	4457	12.6161	4.562	1.0026	10X_EC_pooled	0	0	7	0	-0.103	9.3216	-0.7204	Ciliated
ATTCTTGTCTCTGCCA-1	SeuratProject	11816	3888	11.6114	6.7451	0.7363	10X_EC_pooled	4	4	11	4	0.0012	-1.5268	1.7667	Immature ciliated
ATTGGGTAGAAGCTGC-1	SeuratProject	7845	2829	20.0892	5.2518	0.905	10X_EC_pooled	0	0	2	0	-0.1005	11.9843	2.5006	Ciliated
ATTGGGTAGAGCTGCA-1	SeuratProject	23029	5349	15.9017	9.8094	0.6948	10X_EC_pooled	3	3	8	3	0.2108	-5.2044	5.6618	Basal
ATTGGGTCAATCGCGC-1	SeuratProject	13597	4261	18.5997	4.273	0.8899	10X_EC_pooled	0	0	7	0	0.3182	10.0596	0.353	Ciliated
ATTGGGTCATAGCACT-1	SeuratProject	16322	4092	14.6918	9.5944	0.2941	10X_EC_pooled	1	1	5	1	-0.1736	-8.3168	-5.946	Secretory
ATTGGGTCATCCGAGC-1	SeuratProject	9402	3588	18.528	3.1483	0.7977	10X_EC_pooled	0	0	6	0	-0.107	7.2972	1.8873	Ciliated
ATTGGGTGTTAAGGAT-1	SeuratProject	9077	2941	20.8108	5.3542	0.4297	10X_EC_pooled	1	1	1	1	-0.0249	-7.4115	-3.4297	Secretory
ATTGGGTTCATGCCCT-1	SeuratProject	21477	5467	12.7858	8.3298	1.0057	10X_EC_pooled	3	3	12	3	0.0723	-3.9321	6.2767	Basal
ATTGGGTTCATTACGG-1	SeuratProject	7702	3051	15.1519	4.8818	0.5972	10X_EC_pooled	0	0	0	0	-0.0829	8.7605	4.0862	Ciliated
ATTGTTCAGACATAGT-1	SeuratProject	11467	3844	11.4415	6.9329	0.6715	10X_EC_pooled	0	0	2	0	-0.0383	11.1656	1.7222	Ciliated
ATTGTTCAGAGACAAG-1	SeuratProject	8296	2900	18.3582	9.5709	0.3375	10X_EC_pooled	1	1	4	1	-0.1196	-9.3469	-2.3682	Secretory
ATTGTTCAGGTTGCCC-1	SeuratProject	13329	3557	9.7982	5.8294	0.3901	10X_EC_pooled	1	1	5	1	0.2386	-8.1041	-5.5233	Secretory
ATTGTTCAGTCCGTCG-1	SeuratProject	12709	3229	16.5395	6.4049	0.3305	10X_EC_pooled	1	1	1	1	0.1683	-5.6054	-4.4957	Secretory
ATTGTTCCACGCTGTG-1	SeuratProject	11095	3473	12.5732	5.8405	0.8472	10X_EC_pooled	0	0	2	0	-0.0255	11.341	0.438	Ciliated
ATTGTTCCACTCCTGT-1	SeuratProject	11321	3442	5.1851	9.4515	0.4152	10X_EC_pooled	1	1	4	1	0.0652	-9.5846	-3.4599	Secretory
ATTGTTCCATACCACA-1	SeuratProject	11497	3552	11.1855	5.2101	1.2873	10X_EC_pooled	0	0	2	0	-0.1567	11.9239	2.1903	Ciliated
ATTGTTCCATCCGATA-1	SeuratProject	14958	4387	12.4549	4.3254	0.7554	10X_EC_pooled	0	0	2	0	0.0712	10.4906	0.5666	Ciliated
ATTGTTCGTGTCCACG-1	SeuratProject	7390	2380	12.6522	11.908	0.636	10X_EC_pooled	2	2	3	2	-0.0088	-7.2365	2.2086	Immature secretory
ATTGTTCTCATCGCTC-1	SeuratProject	16560	4863	12.3128	4.9396	0.7065	10X_EC_pooled	0	0	0	0	0.1441	8.865	2.7946	Ciliated
ATTGTTCTCCGTGACG-1	SeuratProject	14939	4940	13.9902	2.5169	1.2116	10X_EC_pooled	0	0	6	0	0.0872	7.29	3.4541	Ciliated
ATTTACCCATCCCGTT-1	SeuratProject	16812	4240	10.4985	10.3141	0.4521	10X_EC_pooled	1	1	4	1	-0.061	-8.5974	-3.4875	Secretory
ATTTACCGTACTGTTG-1	SeuratProject	16963	4367	20.0731	6.9799	0.5954	10X_EC_pooled	4	4	10	4	-0.1234	-1.0274	2.9757	Immature ciliated
ATTTACCTCCCTCAAC-1	SeuratProject	18944	5524	11.2648	4.7508	0.6704	10X_EC_pooled	0	0	6	0	-0.0311	8.4604	0.9776	Ciliated
ATTTACCTCCGCATAA-1	SeuratProject	26925	4795	13.1328	9.1402	0.3454	10X_EC_pooled	1	1	9	1	0.0307	-7.6712	-5.926	Secretory
ATTTACCTCTGAGGTT-1	SeuratProject	11487	3802	15.0257	4.4833	0.9924	10X_EC_pooled	0	0	0	0	0.0824	8.961	3.8137	Ciliated
ATTTCACAGGGTATAT-1	SeuratProject	7079	2575	8.5747	12.4876	0.6357	10X_EC_pooled	3	3	8	3	0.02	-7.5389	5.6317	Basal
ATTTCACCATGATGCT-1	SeuratProject	16105	3961	11.7603	7.9913	0.5464	10X_EC_pooled	1	1	1	1	0.1891	-6.9237	-5.7478	Secretory
ATTTCACCATGTAACC-1	SeuratProject	12542	3703	10.0542	8.5632	0.4385	10X_EC_pooled	1	1	1	1	0.2014	-5.5924	-4.6348	Secretory
ATTTCACGTCTTAGTG-1	SeuratProject	6576	2641	16.3321	5.3832	0.5018	10X_EC_pooled	0	0	6	0	-0.0261	8.9931	0.6753	Ciliated
ATTTCACGTGGGTTGA-1	SeuratProject	7554	2312	17.7125	11.7156	1.2576	10X_EC_pooled	3	3	8	3	0.0467	-6.8368	5.7971	Basal
ATTTCACGTTTGCCGG-1	SeuratProject	10320	3700	17.7713	5.0581	0.6686	10X_EC_pooled	0	0	7	0	-0.0698	9.1222	-0.4845	Ciliated
ATTTCACTCGGAGCAA-1	SeuratProject	15878	3782	10.3477	12.7598	0.2204	10X_EC_pooled	1	1	1	1	-0.1444	-5.3639	-3.8635	Secretory
ATTTCACTCTGAGATC-1	SeuratProject	8144	3100	12.8438	6.0904	0.8595	10X_EC_pooled	0	0	2	0	0.2662	9.9584	0.2475	Ciliated
ATTTCTGAGCGCACAA-1	SeuratProject	9710	2896	18.208	10.8548	0.3193	10X_EC_pooled	1	1	4	1	-0.0051	-9.6436	-2.0291	Secretory
ATTTCTGGTAGTATAG-1	SeuratProject	10818	3324	23.8676	6.1841	0.4345	10X_EC_pooled	1	1	4	1	0.0811	-9.9596	-3.5554	Secretory
ATTTCTGGTCTTGAGT-1	SeuratProject	12347	3926	11.9381	6.6818	0.7127	10X_EC_pooled	0	0	7	0	0.0717	9.4037	-1.4944	Ciliated
ATTTCTGTCATGGCCG-1	SeuratProject	6445	2387	14.616	9.0303	0.8844	10X_EC_pooled	3	3	8	3	0.0087	-7.2442	5.7792	Basal
CAAAGAAAGAGGATCC-1	SeuratProject	12859	3656	10.9418	8.4143	0.5677	10X_EC_pooled	1	1	1	1	-0.021	-6.955	-2.1369	Secretory
CAAAGAAAGCAGTACG-1	SeuratProject	12535	4325	13.0515	5.4328	0.5185	10X_EC_pooled	0	0	7	0	0.0057	8.5523	0.0689	Ciliated
CAAAGAAAGGCACCAA-1	SeuratProject	14591	3223	13.3713	9.4305	0.2193	10X_EC_pooled	1	1	5	1	-0.1251	-8.839	-5.436	Secretory
CAAAGAAGTGGGCTCT-1	SeuratProject	15605	4685	11.7847	6.4915	0.8715	10X_EC_pooled	0	0	0	0	-0.1431	8.9491	5.3871	Ciliated
CAAAGAATCAAGCCCG-1	SeuratProject	11476	2856	16.8351	11.0404	0.1917	10X_EC_pooled	1	1	9	1	-0.0089	-7.0002	-6.567	Secretory
CAAAGAATCACCATCC-1	SeuratProject	14940	4584	14.9598	4.6586	0.7497	10X_EC_pooled	0	0	0	0	-0.1	9.5706	4.6678	Ciliated
CAAAGAATCACCTTAT-1	SeuratProject	19070	4376	19.5752	10.5821	0.3985	10X_EC_pooled	2	2	3	2	-0.141	-8.3499	0.5584	Immature secretory
CAAAGAATCCCTCATG-1	SeuratProject	11792	3796	14.5014	6.1737	0.7463	10X_EC_pooled	0	0	2	0	-0.0285	10.4386	1.7548	Ciliated
CAAAGAATCCGAGATT-1	SeuratProject	11665	3519	15.4308	6.1037	1.0116	10X_EC_pooled	0	0	7	0	0.1483	10.5093	-0.9785	Ciliated
CAAAGAATCCTAAGTG-1	SeuratProject	9629	2918	16.5542	10.8319	0.3635	10X_EC_pooled	1	1	4	1	-0.1944	-9.7125	-2.3788	Secretory
CAAAGAATCTCAGAAC-1	SeuratProject	13754	3549	12.9853	8.9283	0.3635	10X_EC_pooled	4	4	11	4	0.1287	-3.1017	0.4296	Immature ciliated
CAACAACCACCAGGTC-1	SeuratProject	12907	3647	16.6654	4.6176	0.3099	10X_EC_pooled	1	1	1	1	-0.011	-4.6748	-4.5964	Secretory
CAACAACCAGCGTACC-1	SeuratProject	11186	3638	11.2551	8.5106	0.5364	10X_EC_pooled	4	4	11	4	0.0068	-2.2772	1.1609	Immature ciliated
CAACAACCAGCTGGTC-1	SeuratProject	11926	3575	9.1816	6.9093	0.4444	10X_EC_pooled	1	1	1	1	0.0017	-6.5322	-4.678	Secretory
CAACAACCATGGAATA-1	SeuratProject	10843	3730	16.5083	5.3952	0.5995	10X_EC_pooled	0	0	2	0	-0.0219	10.1391	1.9618	Ciliated
CAACAACGTGACTCTA-1	SeuratProject	7449	2346	14.2301	9.2764	0.4833	10X_EC_pooled	1	1	4	1	-0.2077	-9.3174	-3.0661	Secretory
CAACAACGTGAGTAGC-1	SeuratProject	19808	4873	13.7874	7.3556	0.4291	10X_EC_pooled	3	3	12	3	0.0241	-5.0935	5.331	Basal
CAACAGTAGACCGCCT-1	SeuratProject	15104	4508	11.6724	4.9788	0.6952	10X_EC_pooled	0	0	0	0	0.0001	9.0483	3.0243	Ciliated
CAACAGTAGTCTGCGC-1	SeuratProject	19735	5414	15.5561	5.6803	0.6435	10X_EC_pooled	0	0	0	0	0.0817	9.2011	3.2766	Ciliated
CAACAGTAGTGCGTCC-1	SeuratProject	11668	3869	13.1385	5.1251	0.6428	10X_EC_pooled	0	0	0	0	0.1205	11.1982	4.0628	Ciliated
CAACAGTCAACTCGAT-1	SeuratProject	17456	5197	13.8634	4.8064	0.8708	10X_EC_pooled	0	0	0	0	0.1061	8.5051	2.5129	Ciliated
CAACAGTCACGGCTAC-1	SeuratProject	16931	4927	8.4874	5.3807	0.7442	10X_EC_pooled	0	0	7	0	0.0035	9.4064	-1.1251	Ciliated
CAACAGTCATACCGTA-1	SeuratProject	7654	2965	22.9814	3.1487	1.0452	10X_EC_pooled	0	0	7	0	0.0929	8.7211	-0.4671	Ciliated
CAACAGTGTAACATGA-1	SeuratProject	19812	4370	15.1524	8.8027	0.4644	10X_EC_pooled	1	1	5	1	-0.0476	-7.6487	-5.2894	Secretory
CAACAGTTCAAGGCTT-1	SeuratProject	7812	3207	13.4281	4.6083	0.8705	10X_EC_pooled	0	0	0	0	0.018	8.048	2.8698	Ciliated
CAACAGTTCCGACAGC-1	SeuratProject	16550	4846	11.4381	5.3414	0.7069	10X_EC_pooled	0	0	2	0	0.1401	9.9116	1.1936	Ciliated
CAACCAAAGCTTCTAG-1	SeuratProject	16517	4270	11.0008	8.0705	0.5812	10X_EC_pooled	1	1	4	1	0.0745	-7.5002	-2.5003	Secretory
CAACCAAAGTACAGAT-1	SeuratProject	8155	2662	17.29	5.2115	0.3801	10X_EC_pooled	1	1	9	1	-0.0661	-8.1759	-6.6577	Secretory
CAACCAAAGTCGTCTA-1	SeuratProject	14645	3758	12.5504	6.241	0.5463	10X_EC_pooled	1	1	9	1	0.028	-5.799	-5.5665	Secretory
CAACCAAAGTTTCGGT-1	SeuratProject	9678	3006	11.9859	8.3488	0.434	10X_EC_pooled	1	1	5	1	-0.026	-9.6421	-4.5843	Secretory
CAACCAACAACCAGAG-1	SeuratProject	20878	5295	10.9062	6.6529	0.5364	10X_EC_pooled	0	0	0	0	0.21	10.0487	3.2307	Ciliated
CAACCAACAACGGGTA-1	SeuratProject	10774	3442	12.9293	7.0076	0.8539	10X_EC_pooled	0	0	7	0	-0.0484	10.3107	-1.0291	Ciliated
CAACCAACACATACGT-1	SeuratProject	8036	2788	20.8686	4.1936	0.3484	10X_EC_pooled	1	1	1	1	0.1425	-7.0514	-5.6023	Secretory
CAACCAACACCGTGCA-1	SeuratProject	12966	4110	13.4814	5.3216	0.7404	10X_EC_pooled	0	0	0	0	-0.0629	9.8845	2.2393	Ciliated
CAACCAACAGCTATTG-1	SeuratProject	12930	4276	13.0781	6.2568	0.5027	10X_EC_pooled	0	0	0	0	-0.1441	9.0662	4.3642	Ciliated
CAACCAAGTCCGAAGA-1	SeuratProject	10216	3001	10.5814	11.9421	0.9593	10X_EC_pooled	2	2	3	2	-0.0467	-7.4501	1.0123	Immature secretory
CAACCAAGTTAACAGA-1	SeuratProject	29529	6308	10.7284	5.5098	3.0038	10X_EC_pooled	4	4	10	4	-0.0974	1.7906	4.444	Immature ciliated
CAACCAAGTTATGGTC-1	SeuratProject	15227	4726	12.7602	4.7547	0.7355	10X_EC_pooled	0	0	6	0	-0.0321	8.6515	2.143	Ciliated
CAACCAAGTTCCTTGC-1	SeuratProject	7179	2522	15.1971	7.0205	0.6965	10X_EC_pooled	3	3	8	3	0.5291	-6.2551	6.0446	Basal
CAACCAAGTTTACCAG-1	SeuratProject	14438	3586	12.6818	8.4776	0.284	10X_EC_pooled	1	1	9	1	0.0186	-7.6727	-6.7558	Secretory
CAACCAATCCTAAACG-1	SeuratProject	11910	3453	21.6289	6.1629	0.3359	10X_EC_pooled	1	1	9	1	0.1253	-6.6545	-6.9844	Secretory
CAACCAATCTCTGCTG-1	SeuratProject	24216	5222	15.1924	6.8632	0.5534	10X_EC_pooled	1	1	1	1	-0.1279	-5.662	-4.1249	Secretory
CAACCAATCTTCCAGC-1	SeuratProject	15165	4490	12.9113	5.7303	0.8506	10X_EC_pooled	0	0	0	0	0.1181	8.7741	3.3325	Ciliated
CAACCTCAGGATCATA-1	SeuratProject	31119	6548	13.9754	4.9969	1.0829	10X_EC_pooled	0	0	0	0	0.1834	9.6752	2.855	Ciliated
CAACCTCAGTCTTCCC-1	SeuratProject	25264	5060	10.3586	12.215	0.5977	10X_EC_pooled	2	2	3	2	0.0032	-7.8099	0.6768	Immature secretory
CAACCTCCAAACGAGC-1	SeuratProject	10937	3707	12.7457	6.1077	0.9235	10X_EC_pooled	0	0	2	0	0.0489	9.1081	2.2986	Ciliated
CAACCTCCAACACAGG-1	SeuratProject	8313	2606	10.2249	13.0639	0.6015	10X_EC_pooled	3	3	8	3	0.0378	-7.0873	6.0511	Basal
CAACCTCCAGAATCGG-1	SeuratProject	14439	3697	11.1781	9.5782	1.025	10X_EC_pooled	4	4	11	4	-0.166	-1.4116	2.2918	Immature ciliated
CAACCTCCAGTGGGTA-1	SeuratProject	30145	5755	18.2153	10.2239	0.5109	10X_EC_pooled	2	2	3	2	-0.0335	-7.7503	-0.9944	Immature secretory
CAACCTCGTACAACGG-1	SeuratProject	8619	3012	7.2514	9.015	0.8238	10X_EC_pooled	3	3	3	3	-0.0346	-6.8581	3.5599	Basal
CAACCTCGTGACATCT-1	SeuratProject	18065	3802	8.8403	13.7559	0.6753	10X_EC_pooled	3	3	8	3	0.0292	-6.542	5.8941	Basal
CAACCTCGTGCTCTTC-1	SeuratProject	16049	4657	10.4368	5.4334	1.1652	10X_EC_pooled	0	0	0	0	0.0105	10.3807	3.762	Ciliated
CAACCTCGTTCTCAGA-1	SeuratProject	13471	3560	10.5412	11.1499	0.4974	10X_EC_pooled	3	3	12	3	0.2602	-6.51	4.7539	Basal
CAACCTCTCGGTAACT-1	SeuratProject	8453	3128	9.8663	4.7557	0.8163	10X_EC_pooled	1	1	1	1	0.0861	-4.6526	-3.8334	Secretory
CAACCTCTCTCCCTAG-1	SeuratProject	7207	2541	19.4394	8.7554	0.6105	10X_EC_pooled	2	2	3	2	0.0277	-7.5812	0.2043	Immature secretory
CAACGATAGAAGATCT-1	SeuratProject	6171	1855	13.7903	14.7626	0.6158	10X_EC_pooled	3	3	8	3	-0.0491	-7.2175	5.516	Basal
CAACGATAGATAGCAT-1	SeuratProject	8365	2244	11.2373	17.5613	0.3467	10X_EC_pooled	2	2	3	2	-0.3205	-8.6582	0.8972	Immature secretory
CAACGATAGCAATTCC-1	SeuratProject	12782	4065	15.5922	5.4295	0.6102	10X_EC_pooled	0	0	0	0	-0.1308	10.1338	3.9708	Ciliated
CAACGATAGGCACTCC-1	SeuratProject	18290	4714	14.4232	9.7758	0.4155	10X_EC_pooled	1	1	4	1	0.263	-8.5811	-3.88	Secretory
CAACGATCAGTAACAA-1	SeuratProject	18712	5009	11.9282	7.3963	0.7642	10X_EC_pooled	0	0	7	0	0.0836	9.3598	-1.8528	Ciliated
CAACGATTCCTATTGT-1	SeuratProject	9447	3433	9.3363	5.1233	1.2702	10X_EC_pooled	0	0	0	0	-0.2118	10.0507	4.2375	Ciliated
CAACGATTCCTTCTGG-1	SeuratProject	17568	5100	16.5357	5.2596	0.6034	10X_EC_pooled	0	0	0	0	-0.0083	9.4334	3.3855	Ciliated
CAACGGCAGGGCCTCT-1	SeuratProject	11522	3218	15.2057	10.979	0.486	10X_EC_pooled	3	3	12	3	0.1736	-6.5187	4.7494	Basal
CAACGGCGTGTTGATC-1	SeuratProject	9909	2849	6.6102	13.0689	0.8073	10X_EC_pooled	3	3	8	3	-0.0679	-7.0903	5.3198	Basal
CAACGGCTCCGCTTAC-1	SeuratProject	8413	3102	16.9618	5.3964	0.4398	10X_EC_pooled	0	0	2	0	-0.0714	9.6307	1.8703	Ciliated
CAACGGCTCGCTTACC-1	SeuratProject	17630	4822	14.3279	5.6551	0.8452	10X_EC_pooled	0	0	0	0	-0.0755	11.0409	3.0856	Ciliated
[truncated: 6,012 more rows]
