# Supplementary material for: Pseudomonas aeruginosa type IV pili actively induce mucus contraction to form biofilms in tissue-engineered human airways
Source: PLoS Biol. 2023 Aug 1;21(8):e3002209. doi: 10.1371/journal.pbio.3002209 (PMC10393179; doi:10.1371/journal.pbio.3002209)
Supplement: S2 Data — (XLSX) [file pbio.3002209.s022.xlsx]

## Sheet: Figure 2b
CBF (Hz)
17.5
13.5864
16.7832
22.8771
17.5824
16.6833
14.8851
17.1828
18.3816
14.5854
14.0859
14.2857
13.4865
14.3856
16.3836
13.6863
13.3866
14.0859
14.0859
9.79021
15.2847
17.1828
16.0839
16.2837
13.986

## Sheet: Figure 2c ii
Condition	Velocity (micron/s)
Undifferentiated AirGel	0.047
Undifferentiated AirGel	0.1183
Undifferentiated AirGel	0.1844
Undifferentiated AirGel	0.2407
Undifferentiated AirGel	0.479
Undifferentiated AirGel	0.2597
Undifferentiated AirGel	0.1396
Undifferentiated AirGel	0.2516
Undifferentiated AirGel	0.045
Undifferentiated AirGel	0.0829
Undifferentiated AirGel	0.2186
Undifferentiated AirGel	0.336
Undifferentiated AirGel	0.0803
Undifferentiated AirGel	0.1481
Undifferentiated AirGel	0.397
Undifferentiated AirGel	0.295
Undifferentiated AirGel	0.2392
Undifferentiated AirGel	0.163
Undifferentiated AirGel	1.3431
Undifferentiated AirGel	0.3824
Undifferentiated AirGel	0.3061
Undifferentiated AirGel	0.286
Undifferentiated AirGel	2.6435
Undifferentiated AirGel	0.2215
Undifferentiated AirGel	0.2259
Undifferentiated AirGel	0.0651
Undifferentiated AirGel	0.2336
Undifferentiated AirGel	1.9228
Undifferentiated AirGel	0.2211
Undifferentiated AirGel	0.121
Undifferentiated AirGel	0.9659
Undifferentiated AirGel	0.1017
Undifferentiated AirGel	0.109
Undifferentiated AirGel	0.2557
Undifferentiated AirGel	0.6784
Undifferentiated AirGel	0.2613
Undifferentiated AirGel	0.2652
Undifferentiated AirGel	0.0479
Undifferentiated AirGel	0.9275
Undifferentiated AirGel	0.2856
Differentiated AirGel	0.1052
Differentiated AirGel	0.1331
Differentiated AirGel	1.1447
Differentiated AirGel	0.0825
Differentiated AirGel	0.0822
Differentiated AirGel	0.0679
Differentiated AirGel	0.0436
Differentiated AirGel	1.3655
Differentiated AirGel	0.0591
Differentiated AirGel	3.096
Differentiated AirGel	1.2291
Differentiated AirGel	6.4147
Differentiated AirGel	2.9874
Differentiated AirGel	3.8817
Differentiated AirGel	0.6185
Differentiated AirGel	0.0172
Differentiated AirGel	1.8522
Differentiated AirGel	2.0941
Differentiated AirGel	0.0719
Differentiated AirGel	2.1595
Differentiated AirGel	0.7557
Differentiated AirGel	0.3107
Differentiated AirGel	1.3095
Differentiated AirGel	1.3406
Differentiated AirGel	3.0395
Differentiated AirGel	2.4558
Differentiated AirGel	0.122
Differentiated AirGel	1.8137
Differentiated AirGel	2.1375
Differentiated AirGel	3.1933
Differentiated AirGel	2.8056
Differentiated AirGel	2.4967
Differentiated AirGel	2.6941
Differentiated AirGel	3.0431
Differentiated AirGel	2.0611
Differentiated AirGel	2.7385
Differentiated AirGel	3.2378
Differentiated AirGel	2.058
Differentiated AirGel	0.0931
Differentiated AirGel	2.5201
Differentiated AirGel	3.2035
Differentiated AirGel	0.0757
Differentiated AirGel	0.224
Differentiated AirGel	2.5139
Differentiated AirGel	2.3886
Differentiated AirGel	0.0914
Differentiated AirGel	0.0822
Differentiated AirGel	0.1587
Differentiated AirGel	11.7727
Differentiated AirGel	0.087
Differentiated AirGel	4.3722
Differentiated AirGel	1.2724
Differentiated AirGel	2.914
Differentiated AirGel	3.6425
Differentiated AirGel	3.0459
Differentiated AirGel	0.0061
Differentiated AirGel	6.2353
Differentiated AirGel	0.0204
Differentiated AirGel	5.6864
Differentiated AirGel	1.606
Differentiated AirGel	0.0395
Differentiated AirGel	1.5456
Differentiated AirGel	0.1022
Differentiated AirGel	3.1935
Differentiated AirGel	8.6782
Differentiated AirGel	2.3621
Differentiated AirGel	3.2104
Differentiated AirGel	2.1042
Differentiated AirGel	2.3826
Differentiated AirGel	0.0314
Differentiated AirGel	1.6633
Differentiated AirGel	4.3134
Differentiated AirGel	0.1382
Differentiated AirGel	1.1501
Differentiated AirGel	5.2128
Differentiated AirGel	0.0775
Differentiated AirGel	0.1306
Differentiated AirGel	0.5156
Differentiated AirGel	3.5372
Differentiated AirGel	2.3767
Differentiated AirGel	3.7202
Differentiated AirGel	2.1048
Differentiated AirGel	0.2153
Differentiated AirGel	11.9548
Differentiated AirGel	2.3752
Differentiated AirGel	0.1103
Differentiated AirGel	0.0688
Differentiated AirGel	2.602
Differentiated AirGel	2.3533
Differentiated AirGel	0.1123
Differentiated AirGel	2.8184
Differentiated AirGel	0.1998
Differentiated AirGel	0.0221
Differentiated AirGel	1.8835
Differentiated AirGel	0.0922
Differentiated AirGel	0.0443
Differentiated AirGel	0.0122
Differentiated AirGel	6.2808
Differentiated AirGel	0.1812
Differentiated AirGel	0.131
Differentiated AirGel	0.0873
Differentiated AirGel	0.1736
Differentiated AirGel	6.9442
Differentiated AirGel	0.0443
Differentiated AirGel	0.1198
Differentiated AirGel	0.0825
Differentiated AirGel	0.4519
Differentiated AirGel	1.8822
Differentiated AirGel	0.9955
Differentiated AirGel	2.7022
Differentiated AirGel	4.9204
Differentiated AirGel	0.0847
Differentiated AirGel	0.0346
Differentiated AirGel	0.0301
Differentiated AirGel	0.1595
Differentiated AirGel	0.0313
Differentiated AirGel	0.107
Differentiated AirGel	0.0461
Differentiated AirGel	0.0794
Differentiated AirGel	4.4083
Differentiated AirGel	0.0275
Differentiated AirGel	0.5137
Differentiated AirGel	0.0821
Differentiated AirGel	0.2857
Differentiated AirGel	0.0596
Differentiated AirGel	0.023
Differentiated AirGel	8.4353
Differentiated AirGel	0.0405
Differentiated AirGel	0.0476
Differentiated AirGel	0.094
Differentiated AirGel	0.3316
Differentiated AirGel	0.0533
Differentiated AirGel	0.032
Differentiated AirGel	0.0798
Differentiated AirGel	0.1871
Differentiated AirGel	4.306
Differentiated AirGel	4.6356
Differentiated AirGel	5.0782
Differentiated AirGel	0.74
Differentiated AirGel	2.2141
Differentiated AirGel	0.8097
Differentiated AirGel	5.4393
Differentiated AirGel	4.1292
Differentiated AirGel	1.5115
Differentiated AirGel	4.0178
Differentiated AirGel	0
Differentiated AirGel	0
Differentiated AirGel	2.0045
Differentiated AirGel	0.0559
Differentiated AirGel	5.5588
Differentiated AirGel	1.8333
Differentiated AirGel	1.7076
Differentiated AirGel	15.1762
Differentiated AirGel	0.6119
Differentiated AirGel	2.8922
Differentiated AirGel	5.1232
Differentiated AirGel	8.1343
Differentiated AirGel	1.8149
Differentiated AirGel	0.3958
Differentiated AirGel	6.9293
Differentiated AirGel	7.9364
Differentiated AirGel	0.4824
Differentiated AirGel	0.6521
Differentiated AirGel	0.274
Differentiated AirGel	1.7825
Differentiated AirGel	6.8778
Differentiated AirGel	3.564
Differentiated AirGel	2.0124
Differentiated AirGel	0.8328
Differentiated AirGel	0.3178
Differentiated AirGel	14.8746
Differentiated AirGel	0
Differentiated AirGel	4.5713
Differentiated AirGel	4.2192
Differentiated AirGel	0.6872
Differentiated AirGel	11
Differentiated AirGel	3.1694
Differentiated AirGel	2.3095
Differentiated AirGel	0.7019
Differentiated AirGel	2.8358
Differentiated AirGel	2.9812
Differentiated AirGel	4.2118
Differentiated AirGel	0.26
Differentiated AirGel	0
Differentiated AirGel	5.0491
Differentiated AirGel	0.191
Differentiated AirGel	10.9687
Differentiated AirGel	3.3556
Differentiated AirGel	0.9225
Differentiated AirGel	1.761
Differentiated AirGel	2.9165
Differentiated AirGel	1.768
Differentiated AirGel	0.5528
Differentiated AirGel	2.487
Differentiated AirGel	2.75
Differentiated AirGel	0.8637
Differentiated AirGel	0.6452
Differentiated AirGel	0.2911
Differentiated AirGel	2.0539
Differentiated AirGel	18.1997
Differentiated AirGel	3.3304
Differentiated AirGel	1.6111
Differentiated AirGel	5.9093
Differentiated AirGel	1.4659
Differentiated AirGel	1.375
Differentiated AirGel	6.5007
Differentiated AirGel	12.9639

## Sheet: Figure 2c iii
SUMMARY				DATA REPLICATE 1			DATA REPLICATE 2			DATA REPLICATE 3
Condition	Replicate	Median Velocity (micron/s)		Condition	Velocity (micron/s)		Condition	Velocity (micron/s)		Condition	Velocity (micron/s)
Differentiated AirGels	1	1.606		Undifferentiated AirGel	0.047		Undifferentiated AirGel	0.207		Undifferentiated AirGel	0.0267
Differentiated AirGels	2	1.5914		Undifferentiated AirGel	0.1183		Undifferentiated AirGel	0.3553		Undifferentiated AirGel	0.0428
Differentiated AirGels	3	1.6339		Undifferentiated AirGel	0.1844		Undifferentiated AirGel	0.1688		Undifferentiated AirGel	0.1439
Undifferentiated AirGels	1	0.2399		Undifferentiated AirGel	0.2407		Undifferentiated AirGel	0.0876		Undifferentiated AirGel	0.2228
Undifferentiated AirGels	2	0.2315		Undifferentiated AirGel	0.479		Undifferentiated AirGel	0.2287		Undifferentiated AirGel	0.0173
Undifferentiated AirGels	3	0.2093		Undifferentiated AirGel	0.2597		Undifferentiated AirGel	0.2315		Undifferentiated AirGel	0.0972
				Undifferentiated AirGel	0.1396		Undifferentiated AirGel	0.0763		Undifferentiated AirGel	0.2724
				Undifferentiated AirGel	0.2516		Undifferentiated AirGel	0.2329		Undifferentiated AirGel	1.0418
				Undifferentiated AirGel	0.045		Undifferentiated AirGel	0.3421		Undifferentiated AirGel	0.0725
				Undifferentiated AirGel	0.0829		Undifferentiated AirGel	0.1359		Undifferentiated AirGel	0.2015
				Undifferentiated AirGel	0.2186		Undifferentiated AirGel	0.3927		Undifferentiated AirGel	0.4725
				Undifferentiated AirGel	0.336		Undifferentiated AirGel	0.1026		Undifferentiated AirGel	0.158
				Undifferentiated AirGel	0.0803		Undifferentiated AirGel	0.1604		Undifferentiated AirGel	0.217
				Undifferentiated AirGel	0.1481		Undifferentiated AirGel	0.2951		Undifferentiated AirGel	0.0122
				Undifferentiated AirGel	0.397		Undifferentiated AirGel	0.724		Undifferentiated AirGel	0.0361
				Undifferentiated AirGel	0.295		Undifferentiated AirGel	0.3936		Undifferentiated AirGel	0.1598
				Undifferentiated AirGel	0.2392		Undifferentiated AirGel	0.2099		Undifferentiated AirGel	0.4685
				Undifferentiated AirGel	0.163		Undifferentiated AirGel	0.846		Undifferentiated AirGel	0.3432
				Undifferentiated AirGel	1.3431		Undifferentiated AirGel	0.8396		Undifferentiated AirGel	0.1537
				Undifferentiated AirGel	0.3824		Differentiated AirGel	0.0294		Undifferentiated AirGel	0.5416
				Undifferentiated AirGel	0.3061		Differentiated AirGel	0.0406		Undifferentiated AirGel	0.5432
				Undifferentiated AirGel	0.286		Differentiated AirGel	0.1276		Undifferentiated AirGel	0.372
				Undifferentiated AirGel	2.6435		Differentiated AirGel	0.1927		Undifferentiated AirGel	0.1002
				Undifferentiated AirGel	0.2215		Differentiated AirGel	1.2562		Undifferentiated AirGel	0.3634
				Undifferentiated AirGel	0.2259		Differentiated AirGel	0.4175		Undifferentiated AirGel	0.8525
				Undifferentiated AirGel	0.0651		Differentiated AirGel	2.2093		Undifferentiated AirGel	1.9256
				Undifferentiated AirGel	0.2336		Differentiated AirGel	1.5657		Differentiated AirGel	0.0469
				Undifferentiated AirGel	1.9228		Differentiated AirGel	2.1759		Differentiated AirGel	0.0755
				Undifferentiated AirGel	0.2211		Differentiated AirGel	1.5096		Differentiated AirGel	0.2216
				Undifferentiated AirGel	0.121		Differentiated AirGel	0.025		Differentiated AirGel	1.3411
				Undifferentiated AirGel	0.9659		Differentiated AirGel	0.4315		Differentiated AirGel	0.2014
				Undifferentiated AirGel	0.1017		Differentiated AirGel	0.0986		Differentiated AirGel	0.7224
				Undifferentiated AirGel	0.109		Differentiated AirGel	0.0688		Differentiated AirGel	0.0223
				Undifferentiated AirGel	0.2557		Differentiated AirGel	0.6124		Differentiated AirGel	0.3171
				Undifferentiated AirGel	0.6784		Differentiated AirGel	0.4092		Differentiated AirGel	0.0493
				Undifferentiated AirGel	0.2613		Differentiated AirGel	0.27		Differentiated AirGel	0.4622
				Undifferentiated AirGel	0.2652		Differentiated AirGel	0.1435		Differentiated AirGel	0.077
				Undifferentiated AirGel	0.0479		Differentiated AirGel	0.2799		Differentiated AirGel	0.1047
				Undifferentiated AirGel	0.9275		Differentiated AirGel	0.0983		Differentiated AirGel	0.1566
				Undifferentiated AirGel	0.2856		Differentiated AirGel	0.1329		Differentiated AirGel	1.6339
				Differentiated AirGel	0.1052		Differentiated AirGel	0.7167		Differentiated AirGel	0.6766
				Differentiated AirGel	0.1331		Differentiated AirGel	0.0512		Differentiated AirGel	1.6238
				Differentiated AirGel	1.1447		Differentiated AirGel	10.9432		Differentiated AirGel	0.059
				Differentiated AirGel	0.0825		Differentiated AirGel	17.3658		Differentiated AirGel	8.0706
				Differentiated AirGel	0.0822		Differentiated AirGel	0.0249		Differentiated AirGel	58.3592
				Differentiated AirGel	0.0679		Differentiated AirGel	7.38		Differentiated AirGel	8.6019
				Differentiated AirGel	0.0436		Differentiated AirGel	0.0825		Differentiated AirGel	0.2788
				Differentiated AirGel	1.3655		Differentiated AirGel	2.1277		Differentiated AirGel	0.0557
				Differentiated AirGel	0.0591		Differentiated AirGel	0.0273		Differentiated AirGel	0.3753
				Differentiated AirGel	3.096		Differentiated AirGel	2.2813		Differentiated AirGel	10.9191
				Differentiated AirGel	1.2291		Differentiated AirGel	0.0738		Differentiated AirGel	0.0737
				Differentiated AirGel	6.4147		Differentiated AirGel	0.0539		Differentiated AirGel	0.075
				Differentiated AirGel	2.9874		Differentiated AirGel	0.0755		Differentiated AirGel	0.0849
				Differentiated AirGel	3.8817		Differentiated AirGel	3.6205		Differentiated AirGel	0.3253
				Differentiated AirGel	0.6185		Differentiated AirGel	0.2398		Differentiated AirGel	0.0591
				Differentiated AirGel	0.0172		Differentiated AirGel	1.7955		Differentiated AirGel	25.7041
				Differentiated AirGel	1.8522		Differentiated AirGel	0.0731		Differentiated AirGel	0.1134
				Differentiated AirGel	2.0941		Differentiated AirGel	7.1417		Differentiated AirGel	0.1677
				Differentiated AirGel	0.0719		Differentiated AirGel	1.8647		Differentiated AirGel	0.0975
				Differentiated AirGel	2.1595		Differentiated AirGel	2.4462		Differentiated AirGel	0.0677
				Differentiated AirGel	0.7557		Differentiated AirGel	1.2869		Differentiated AirGel	0.3092
				Differentiated AirGel	0.3107		Differentiated AirGel	2.1684		Differentiated AirGel	0.0251
				Differentiated AirGel	1.3095		Differentiated AirGel	0.711		Differentiated AirGel	0.0998
				Differentiated AirGel	1.3406		Differentiated AirGel	1.9093		Differentiated AirGel	0.3697
				Differentiated AirGel	3.0395		Differentiated AirGel	4.0483		Differentiated AirGel	0.8722
				Differentiated AirGel	2.4558		Differentiated AirGel	2.7652		Differentiated AirGel	0.0382
				Differentiated AirGel	0.122		Differentiated AirGel	1.0239		Differentiated AirGel	0.032
				Differentiated AirGel	1.8137		Differentiated AirGel	1.4056		Differentiated AirGel	0.7543
				Differentiated AirGel	2.1375		Differentiated AirGel	2.0531		Differentiated AirGel	0.1897
				Differentiated AirGel	3.1933		Differentiated AirGel	1.0529		Differentiated AirGel	0.028
				Differentiated AirGel	2.8056		Differentiated AirGel	1.7101		Differentiated AirGel	0.0617
				Differentiated AirGel	2.4967		Differentiated AirGel	1.6977		Differentiated AirGel	0.0356
				Differentiated AirGel	2.6941		Differentiated AirGel	1.5251		Differentiated AirGel	0.9107
				Differentiated AirGel	3.0431		Differentiated AirGel	2.2762		Differentiated AirGel	0.1586
				Differentiated AirGel	2.0611		Differentiated AirGel	2.4524		Differentiated AirGel	0.0588
				Differentiated AirGel	2.7385		Differentiated AirGel	1.3981		Differentiated AirGel	0.0658
				Differentiated AirGel	3.2378		Differentiated AirGel	1.8976		Differentiated AirGel	0.0833
				Differentiated AirGel	2.058		Differentiated AirGel	2.2266		Differentiated AirGel	0.0408
				Differentiated AirGel	0.0931		Differentiated AirGel	1.5011		Differentiated AirGel	0.0759
				Differentiated AirGel	2.5201		Differentiated AirGel	2.3143		Differentiated AirGel	0.1065
				Differentiated AirGel	3.2035		Differentiated AirGel	1.894		Differentiated AirGel	0.1066
				Differentiated AirGel	0.0757		Differentiated AirGel	2.2893		Differentiated AirGel	0.2772
				Differentiated AirGel	0.224		Differentiated AirGel	1.2509		Differentiated AirGel	1.4802
				Differentiated AirGel	2.5139		Differentiated AirGel	1.9032		Differentiated AirGel	0.1346
				Differentiated AirGel	2.3886		Differentiated AirGel	1.3192		Differentiated AirGel	2.7636
				Differentiated AirGel	0.0914		Differentiated AirGel	1.753		Differentiated AirGel	1.687
				Differentiated AirGel	0.0822		Differentiated AirGel	1.5057		Differentiated AirGel	0.0454
				Differentiated AirGel	0.1587		Differentiated AirGel	1.5951		Differentiated AirGel	0.1573
				Differentiated AirGel	11.7727		Differentiated AirGel	1.4836		Differentiated AirGel	0.0307
				Differentiated AirGel	0.087		Differentiated AirGel	1.8162		Differentiated AirGel	0.2846
				Differentiated AirGel	4.3722		Differentiated AirGel	1.802		Differentiated AirGel	5.9543
				Differentiated AirGel	1.2724		Differentiated AirGel	1.4493		Differentiated AirGel	12.1556
				Differentiated AirGel	2.914		Differentiated AirGel	1.2271		Differentiated AirGel	0.242
				Differentiated AirGel	3.6425		Differentiated AirGel	1.3817		Differentiated AirGel	66.378
				Differentiated AirGel	3.0459		Differentiated AirGel	1.2253		Differentiated AirGel	3.2017
				Differentiated AirGel	0.0061		Differentiated AirGel	2.6242		Differentiated AirGel	8.0497
				Differentiated AirGel	6.2353		Differentiated AirGel	4.458		Differentiated AirGel	0.7983
				Differentiated AirGel	0.0204		Differentiated AirGel	18.4797		Differentiated AirGel	13.4004
				Differentiated AirGel	5.6864		Differentiated AirGel	2.1931		Differentiated AirGel	3.0061
				Differentiated AirGel	1.606		Differentiated AirGel	3.6712		Differentiated AirGel	2.9946
				Differentiated AirGel	0.0395		Differentiated AirGel	13.2223		Differentiated AirGel	29.1368
				Differentiated AirGel	1.5456		Differentiated AirGel	1.127		Differentiated AirGel	4.1288
				Differentiated AirGel	0.1022		Differentiated AirGel	1.6226		Differentiated AirGel	0.2057
				Differentiated AirGel	3.1935		Differentiated AirGel	0.7813		Differentiated AirGel	21.5444
				Differentiated AirGel	8.6782		Differentiated AirGel	4.5742		Differentiated AirGel	7.4056
				Differentiated AirGel	2.3621		Differentiated AirGel	2.5619		Differentiated AirGel	4.6305
				Differentiated AirGel	3.2104		Differentiated AirGel	0.5373		Differentiated AirGel	32.6461
				Differentiated AirGel	2.1042		Differentiated AirGel	1.1181		Differentiated AirGel	0.9293
				Differentiated AirGel	2.3826		Differentiated AirGel	7.9261		Differentiated AirGel	0.4489
				Differentiated AirGel	0.0314		Differentiated AirGel	1.3451		Differentiated AirGel	3.4887
				Differentiated AirGel	1.6633		Differentiated AirGel	1.3991		Differentiated AirGel	0.0518
				Differentiated AirGel	4.3134		Differentiated AirGel	2.6331		Differentiated AirGel	3.0325
				Differentiated AirGel	0.1382		Differentiated AirGel	0.4537		Differentiated AirGel	0.3396
				Differentiated AirGel	1.1501		Differentiated AirGel	3.0508		Differentiated AirGel	3.1162
				Differentiated AirGel	5.2128		Differentiated AirGel	3.8826		Differentiated AirGel	6.3002
				Differentiated AirGel	0.0775		Differentiated AirGel	0.4294		Differentiated AirGel	0.4002
				Differentiated AirGel	0.1306		Differentiated AirGel	1.8165		Differentiated AirGel	0.2222
				Differentiated AirGel	0.5156		Differentiated AirGel	1.8352		Differentiated AirGel	1.7964
				Differentiated AirGel	3.5372		Differentiated AirGel	10.0669		Differentiated AirGel	20.1732
				Differentiated AirGel	2.3767		Differentiated AirGel	0.3908		Differentiated AirGel	2.4634
				Differentiated AirGel	3.7202		Differentiated AirGel	23.0299		Differentiated AirGel	7.5863
				Differentiated AirGel	2.1048		Differentiated AirGel	2.2748		Differentiated AirGel	0.7179
				Differentiated AirGel	0.2153		Differentiated AirGel	1.5877		Differentiated AirGel	0.0481
				Differentiated AirGel	11.9548		Differentiated AirGel	3.0924		Differentiated AirGel	1.2356
				Differentiated AirGel	2.3752		Differentiated AirGel	3.2795		Differentiated AirGel	1.798
				Differentiated AirGel	0.1103		Differentiated AirGel	3.7049		Differentiated AirGel	15.4607
				Differentiated AirGel	0.0688		Differentiated AirGel	12.5917		Differentiated AirGel	8.0715
				Differentiated AirGel	2.602		Differentiated AirGel	0		Differentiated AirGel	7.607
				Differentiated AirGel	2.3533		Differentiated AirGel	2.448		Differentiated AirGel	5.1344
				Differentiated AirGel	0.1123		Differentiated AirGel	10.3151		Differentiated AirGel	19.698
				Differentiated AirGel	2.8184		Differentiated AirGel	2.7358		Differentiated AirGel	5.6164
				Differentiated AirGel	0.1998		Differentiated AirGel	8.0394		Differentiated AirGel	0.8596
				Differentiated AirGel	0.0221		Differentiated AirGel	0.7503		Differentiated AirGel	5.9957
				Differentiated AirGel	1.8835		Differentiated AirGel	0.275		Differentiated AirGel	1.5617
				Differentiated AirGel	0.0922		Differentiated AirGel	5.9809		Differentiated AirGel	22.9173
				Differentiated AirGel	0.0443					Differentiated AirGel	86.6261
				Differentiated AirGel	0.0122					Differentiated AirGel	0.2495
				Differentiated AirGel	6.2808					Differentiated AirGel	1.2335
				Differentiated AirGel	0.1812					Differentiated AirGel	0.5649
				Differentiated AirGel	0.131					Differentiated AirGel	21.7327
				Differentiated AirGel	0.0873					Differentiated AirGel	77.4961
				Differentiated AirGel	0.1736					Differentiated AirGel	13.2866
				Differentiated AirGel	6.9442					Differentiated AirGel	4.9583
				Differentiated AirGel	0.0443					Differentiated AirGel	1.805
				Differentiated AirGel	0.1198					Differentiated AirGel	2.2085
				Differentiated AirGel	0.0825					Differentiated AirGel	2.9648
				Differentiated AirGel	0.4519					Differentiated AirGel	0.2058
				Differentiated AirGel	1.8822					Differentiated AirGel	4.8032
				Differentiated AirGel	0.9955					Differentiated AirGel	7.9399
				Differentiated AirGel	2.7022					Differentiated AirGel	13.0983
				Differentiated AirGel	4.9204					Differentiated AirGel	2.7102
				Differentiated AirGel	0.0847					Differentiated AirGel	4.892
				Differentiated AirGel	0.0346					Differentiated AirGel	0.9243
				Differentiated AirGel	0.0301					Differentiated AirGel	23.4338
				Differentiated AirGel	0.1595					Differentiated AirGel	6.1596
				Differentiated AirGel	0.0313					Differentiated AirGel	77.881
				Differentiated AirGel	0.107					Differentiated AirGel	20.7092
				Differentiated AirGel	0.0461					Differentiated AirGel	22.4845
				Differentiated AirGel	0.0794					Differentiated AirGel	16.3176
				Differentiated AirGel	4.4083					Differentiated AirGel	60.264
				Differentiated AirGel	0.0275					Differentiated AirGel	0.66
				Differentiated AirGel	0.5137					Differentiated AirGel	37.9825
				Differentiated AirGel	0.0821					Differentiated AirGel	1.289
				Differentiated AirGel	0.2857					Differentiated AirGel	0.9037
				Differentiated AirGel	0.0596					Differentiated AirGel	3.4173
				Differentiated AirGel	0.023					Differentiated AirGel	1.0717
				Differentiated AirGel	8.4353					Differentiated AirGel	0.8416
				Differentiated AirGel	0.0405					Differentiated AirGel	3.3143
				Differentiated AirGel	0.0476					Differentiated AirGel	29.2462
				Differentiated AirGel	0.094					Differentiated AirGel	34.573
				Differentiated AirGel	0.3316					Differentiated AirGel	1.997
				Differentiated AirGel	0.0533					Differentiated AirGel	15.6267
				Differentiated AirGel	0.032					Differentiated AirGel	31.8102
				Differentiated AirGel	0.0798					Differentiated AirGel	1.2952
				Differentiated AirGel	0.1871					Differentiated AirGel	10.159
				Differentiated AirGel	4.306					Differentiated AirGel	1.678
				Differentiated AirGel	4.6356					Differentiated AirGel	5.0978
				Differentiated AirGel	5.0782					Differentiated AirGel	1.1444
				Differentiated AirGel	0.74					Differentiated AirGel	0.373
				Differentiated AirGel	2.2141					Differentiated AirGel	7.355
				Differentiated AirGel	0.8097					Differentiated AirGel	11.3596
				Differentiated AirGel	5.4393					Differentiated AirGel	7.6968
				Differentiated AirGel	4.1292					Differentiated AirGel	15.1382
				Differentiated AirGel	1.5115					Differentiated AirGel	1.4003
				Differentiated AirGel	4.0178					Differentiated AirGel	42.0272
				Differentiated AirGel	0					Differentiated AirGel	3.8506
				Differentiated AirGel	0					Differentiated AirGel	1.0163
				Differentiated AirGel	2.0045					Differentiated AirGel	21.2257
				Differentiated AirGel	0.0559					Differentiated AirGel	2.5653
				Differentiated AirGel	5.5588					Differentiated AirGel	6.3652
				Differentiated AirGel	1.8333					Differentiated AirGel	7.2102
				Differentiated AirGel	1.7076					Differentiated AirGel	6.4681
				Differentiated AirGel	15.1762					Differentiated AirGel	1.3265
				Differentiated AirGel	0.6119					Differentiated AirGel	2.8377
				Differentiated AirGel	2.8922					Differentiated AirGel	45.4724
				Differentiated AirGel	5.1232					Differentiated AirGel	11.6999
				Differentiated AirGel	8.1343					Differentiated AirGel	2.5101
				Differentiated AirGel	1.8149					Differentiated AirGel	11.7834
				Differentiated AirGel	0.3958					Differentiated AirGel	13.5199
				Differentiated AirGel	6.9293
				Differentiated AirGel	7.9364
				Differentiated AirGel	0.4824
				Differentiated AirGel	0.6521
				Differentiated AirGel	0.274
				Differentiated AirGel	1.7825
				Differentiated AirGel	6.8778
				Differentiated AirGel	3.564
				Differentiated AirGel	2.0124
				Differentiated AirGel	0.8328
				Differentiated AirGel	0.3178
				Differentiated AirGel	14.8746
				Differentiated AirGel	0
				Differentiated AirGel	4.5713
				Differentiated AirGel	4.2192
				Differentiated AirGel	0.6872
				Differentiated AirGel	11
				Differentiated AirGel	3.1694
				Differentiated AirGel	2.3095
				Differentiated AirGel	0.7019
				Differentiated AirGel	2.8358
				Differentiated AirGel	2.9812
				Differentiated AirGel	4.2118
				Differentiated AirGel	0.26
				Differentiated AirGel	0
				Differentiated AirGel	5.0491
				Differentiated AirGel	0.191
				Differentiated AirGel	10.9687
				Differentiated AirGel	3.3556
				Differentiated AirGel	0.9225
				Differentiated AirGel	1.761
				Differentiated AirGel	2.9165
				Differentiated AirGel	1.768
				Differentiated AirGel	0.5528
				Differentiated AirGel	2.487
				Differentiated AirGel	2.75
				Differentiated AirGel	0.8637
				Differentiated AirGel	0.6452
				Differentiated AirGel	0.2911
				Differentiated AirGel	2.0539
				Differentiated AirGel	18.1997
				Differentiated AirGel	3.3304
				Differentiated AirGel	1.6111
				Differentiated AirGel	5.9093
				Differentiated AirGel	1.4659
				Differentiated AirGel	1.375
				Differentiated AirGel	6.5007
				Differentiated AirGel	12.9639
