# Supplementary material for: Pseudomonas aeruginosa type IV pili actively induce mucus contraction to form biofilms in tissue-engineered human airways
Source: PLoS Biol. 2023 Aug 1;21(8):e3002209. doi: 10.1371/journal.pbio.3002209 (PMC10393179; doi:10.1371/journal.pbio.3002209)
Supplement: S3 Data — (XLSX) [file pbio.3002209.s023.xlsx]

## Sheet: Figure 3b ii
SUMMARY			DATA REPLICATE 1			DATA REPLICATE 2			DATA REPLICATE 3
Timepoint	Mean cluster area (micron^2)		Timepoint	Area (micron ^2)		Timepoint	Area (micron ^2)		Timepoint	Area (micron ^2)
0h	55.8876		0h	15.73		0h	6.05		0h	19.0575
0h	53.2692		0h	7.865		0h	9.075		0h	9.68
0h	43.7303		0h	12.4025		0h	36.905		0h	22.6875
5.5h	303.965		0h	8.7725		0h	6.05		0h	9.075
5.5h	660.404		0h	11.7975		0h	9.075		0h	9.3775
5.5h	576.418		0h	6.655		0h	6.9575		0h	8.1675
			0h	29.645		0h	23.595		0h	17.2425
			0h	9.68		0h	8.1675		0h	9.9825
			0h	23.8975		0h	12.1		0h	8.7725
			0h	6.655		0h	10.285		0h	10.285
			0h	32.67		0h	15.125		0h	20.8725
			0h	7.5625		0h	15.4275		0h	6.05
			0h	6.9575		0h	10.285		0h	6.05
			0h	13.915		0h	14.8225		0h	22.385
			0h	8.7725		0h	6.05		0h	9.3775
			0h	7.26		0h	10.285		0h	9.68
			0h	18.4525		0h	7.865		0h	14.2175
			0h	17.8475		0h	6.3525		0h	7.26
			0h	6.3525		0h	15.4275		0h	20.8725
			0h	29.04		0h	7.865		0h	6.05
			0h	18.755		0h	13.0075		0h	6.3525
			0h	11.495		0h	6.655		0h	13.0075
			0h	7.26		0h	6.655		0h	7.26
			0h	7.26		0h	8.47		0h	7.26
			0h	6.9575		0h	7.26		0h	19.965
			0h	13.915		0h	7.865		0h	27.83
			0h	8.1675		0h	9.68		0h	18.4525
			0h	52.9375		0h	7.26		0h	8.47
			0h	8.7725		0h	65.34		0h	9.68
			0h	7.5625		0h	14.8225		0h	6.655
			0h	9.9825		0h	9.075		0h	44.4675
			0h	23.8975		0h	9.075		0h	26.62
			0h	20.57		0h	9.68		0h	26.9225
			0h	6.655		0h	11.7975		0h	7.5625
			0h	9.9825		0h	6.655		0h	16.6375
			0h	6.05		0h	14.52		0h	9.075
			0h	8.1675		0h	93.17		0h	6.05
			0h	117.067		0h	20.8725		0h	43.8625
			0h	9.075		0h	13.6125		0h	6.655
			0h	13.6125		0h	7.26		0h	27.225
			0h	7.5625		0h	20.2675		0h	9.3775
			0h	9.9825		0h	15.4275		0h	9.3775
			0h	9.68		0h	10.285		0h	7.5625
			0h	7.5625		0h	6.3525		0h	31.1575
			0h	13.31		0h	8.7725		0h	49.005
			0h	15.125		0h	8.47		0h	15.4275
			0h	7.865		0h	12.705		0h	7.26
			0h	8.47		0h	6.3525		0h	8.7725
			0h	11.1925		0h	42.35		0h	6.9575
			0h	6.05		0h	47.4925		0h	8.1675
			0h	21.78		0h	8.47		0h	7.26
			0h	6.9575		0h	32.065		0h	6.05
			0h	9.68		0h	6.3525		0h	16.94
			0h	19.965		0h	26.3175		0h	7.26
			0h	21.175		0h	6.05		0h	16.0325
			0h	23.8975		0h	24.5025		0h	10.285
			0h	8.7725		0h	15.125		0h	25.41
			0h	10.89		0h	145.2		0h	7.865
			0h	26.9225		0h	14.52		0h	10.285
			0h	7.865		0h	6.05		0h	6.3525
			0h	30.5525		0h	24.805		0h	9.075
			0h	13.0075		0h	10.285		0h	7.865
			0h	10.89		0h	9.68		0h	10.285
			0h	11.7975		0h	11.1925		0h	7.865
			0h	79.86		0h	8.1675		0h	10.89
			0h	18.4525		0h	6.3525		0h	13.31
			0h	16.0325		0h	9.3775		0h	11.1925
			0h	12.705		0h	18.755		0h	7.26
			0h	12.1		0h	8.47		0h	6.3525
			0h	7.26		0h	17.2425		0h	8.7725
			0h	10.285		0h	7.865		0h	6.05
			0h	6.3525		0h	8.7725		0h	37.8125
			0h	113.135		0h	16.94		0h	6.05
			0h	8.7725		0h	9.9825		0h	6.9575
			0h	11.495		0h	10.89		0h	6.9575
			0h	8.7725		0h	8.1675		0h	29.04
			0h	10.89		0h	13.31		0h	11.495
			0h	27.225		0h	13.0075		0h	8.1675
			0h	8.7725		5.5h	9.075		0h	6.05
			0h	33.5775		5.5h	464.337		0h	21.78
			0h	36.3		5.5h	21.175		0h	13.31
			0h	10.5875		5.5h	7.5625		0h	6.9575
			0h	22.385		5.5h	32.67		0h	7.5625
			0h	12.1		5.5h	19.0575		0h	13.0075
			0h	10.5875		5.5h	17.545		0h	8.47
			0h	25.1075		5.5h	24.5025		0h	18.755
			0h	6.05		5.5h	7.865		0h	6.9575
			0h	11.7975		5.5h	101.64		0h	8.1675
			0h	13.0075		5.5h	75.02		0h	6.9575
			5.5h	683.045		5.5h	435.6		5.5h	1582.08
			5.5h	166.375		5.5h	6.655		5.5h	2013.14
			5.5h	31.46		5.5h	13.31		5.5h	23.8975
			5.5h	39.93		5.5h	13.915		5.5h	369.957
			5.5h	138.545		5.5h	5157.93		5.5h	16.6375
			5.5h	472.808		5.5h	6.9575		5.5h	19.965
			5.5h	29.645		5.5h	116.463		5.5h	19.0575
			5.5h	11.495		5.5h	32.67		5.5h	6.05
			5.5h	27.83		5.5h	51.425		5.5h	13.915
			5.5h	16.94		5.5h	11.1925		5.5h	6.05
			5.5h	6.3525		5.5h	22.0825		5.5h	72.9025
			5.5h	27.83		5.5h	8.1675		5.5h	6.9575
			5.5h	115.555		5.5h	2738.84		5.5h	14.52
			5.5h	7.26		5.5h	7.26		5.5h	34.485
			5.5h	15.125		5.5h	11.7975		5.5h	7.5625
			5.5h	22.385		5.5h	6.655		5.5h	6.655
			5.5h	28.7375		5.5h	9.075		5.5h	22.99
			5.5h	6.655		5.5h	10.89		5.5h	181.803
			5.5h	6.05		5.5h	11.1925		5.5h	31.1575
			5.5h	219.615		5.5h	46.2825		5.5h	7.865
			5.5h	16.6375		5.5h	62.0125		5.5h	8.47
			5.5h	28.1325		5.5h	32.3675		5.5h	22.0825
			5.5h	56.5675		5.5h	126.445		5.5h	12.705
			5.5h	33.275		5.5h	8.47		5.5h	18.755
			5.5h	25.1075		5.5h	11.1925		5.5h	6.655
			5.5h	8.47		5.5h	9.68		5.5h	28.1325
			5.5h	8.47		5.5h	58.9875		5.5h	14.2175
			5.5h	14.2175		5.5h	13.6125		5.5h	233.53
			5.5h	13.31		5.5h	9.9825		5.5h	6.3525
			5.5h	51.7275		5.5h	42.6525		5.5h	10.89
			5.5h	26.015		5.5h	98.3125		5.5h	114.345
			5.5h	27.225		5.5h	51.1225		5.5h	14.8225
			5.5h	31.46		5.5h	29.9475		5.5h	420.475
			5.5h	29.9475		5.5h	22.6875		5.5h	11.1925
			5.5h	8.47		5.5h	45.375		5.5h	12.705
			5.5h	19.965		5.5h	57.475		5.5h	24.2
			5.5h	9.075		5.5h	29.04		5.5h	60.5
			5.5h	61.105		5.5h	60.8025		5.5h	133.403
			5.5h	476.438		5.5h	103.757		5.5h	8.47
			5.5h	33.5775		5.5h	8.7725		5.5h	17.8475
			5.5h	7.865		5.5h	6.655		5.5h	6.655
			5.5h	60.8025					5.5h	11.495
			5.5h	123.42					5.5h	9.68
			5.5h	2883.13					5.5h	4851.8
			5.5h	15.125					5.5h	189.365
			5.5h	92.2625					5.5h	20.8725
			5.5h	6.05					5.5h	78.045
			5.5h	11.1925					5.5h	7.5625
			5.5h	179.08					5.5h	7.865
			5.5h	29.04					5.5h	8.7725
			5.5h	16.335					5.5h	16.335
			5.5h	7.26					5.5h	15.125
			5.5h	192.088					5.5h	1512.5
			5.5h	23.2925					5.5h	31.1575
			5.5h	55.3575					5.5h	7.5625
			5.5h	18.4525					5.5h	234.438
			5.5h	118.58					5.5h	11.1925
			5.5h	20.8725					5.5h	10.89
			5.5h	22.99					5.5h	34.7875
			5.5h	9.68					5.5h	11.495
			5.5h	26.9225					5.5h	381.15
			5.5h	38.115					5.5h	7.5625
			5.5h	23.2925					5.5h	7.5625
			5.5h	7.865					5.5h	8.47
			5.5h	17.2425					5.5h	13.915
			5.5h	52.03					5.5h	6.9575
			5.5h	29.9475					5.5h	6.05
			5.5h	571.725					5.5h	14.2175
			5.5h	17.8475					5.5h	6.655
			5.5h	42.0475					5.5h	40.535
			5.5h	8.1675					5.5h	37.51
			5.5h	41.4425					5.5h	72.2975
			5.5h	135.218					5.5h	56.5675
			5.5h	20.8725					5.5h	23.2925
			5.5h	22.0825					5.5h	8.7725
			5.5h	42.35					5.5h	6.655
			5.5h	11.495					5.5h	91.6575
			5.5h	36.905					5.5h	260.452
			5.5h	12.1					5.5h	9.68
			5.5h	38.115
			5.5h	36.6025
			5.5h	28.1325
			5.5h	257.428
			5.5h	45.375
			5.5h	19.36
			5.5h	24.2
			5.5h	38.4175
			5.5h	153.67
			5.5h	71.0875
			5.5h	18.4525
			5.5h	75.625
			5.5h	14.52
			5.5h	484.908
			5.5h	144.595
			5.5h	12.1
			5.5h	22.99
			5.5h	28.435
			5.5h	81.07
			5.5h	10.5875
			5.5h	44.4675
			5.5h	32.3675
			5.5h	32.67
			5.5h	8.47
			5.5h	8.47
			5.5h	34.7875
			5.5h	62.0125
			5.5h	91.6575
			5.5h	90.4475
			5.5h	16.0325
			5.5h	6.9575
			5.5h	10.5875
			5.5h	25.7125
			5.5h	58.3825
			5.5h	9.68
			5.5h	44.165
			5.5h	92.565
			5.5h	38.115
			5.5h	88.935
			5.5h	14.2175
			5.5h	1074.78
			5.5h	37.2075
			5.5h	45.98
			5.5h	69.2725
			5.5h	114.345
			5.5h	48.4
			5.5h	22.385
			5.5h	21.78
			5.5h	16.6375
			5.5h	121.605
			5.5h	9.9825
			5.5h	337.59
			5.5h	26.3175
			5.5h	6.655
			5.5h	286.165
			5.5h	46.2825
			5.5h	6.9575
			5.5h	40.2325
			5.5h	32.67
			5.5h	42.0475
			5.5h	16.0325
			5.5h	107.085
			5.5h	6.655

## Sheet: Figure 3b iii
Timepoint	% of clusters > 100 micron^2
0h	8.99		Mean 0h	7.86
0h	8.97		Mean 5.5h	41.04
0h	5.62
5.5h	47.89
5.5h	42.31
5.5h	32.91

## Sheet: Figure 3c
Timepoint	% of mucus free of bacteria
0h	95.95		Mean 0h	96.06
0h	94.86		Mean 5.5h	41.92
0h	97.37
5.5h	50.03
5.5h	25.1
5.5h	50.64
