# Supplementary material for: Pseudomonas aeruginosa type IV pili actively induce mucus contraction to form biofilms in tissue-engineered human airways
Source: PLoS Biol. 2023 Aug 1;21(8):e3002209. doi: 10.1371/journal.pbio.3002209 (PMC10393179; doi:10.1371/journal.pbio.3002209)
Supplement: S4 Data — (XLSX) [file pbio.3002209.s024.xlsx]

## Sheet: Figure 4d
Timepoint	Distances	Normalized distances
t1	39.9249	1		Mean t1	1		Standard deviation t1	0
t1	21.095	1		Mean t2	0.794692		Standard deviation t2	0.107592
t1	58.8303	1		Mean t3	0.735367		Standard deviation t3	0.200348
t1	71.8471	1
t1	28.3196	1
t1	24.3311	1
t1	48.0937	1
t1	35.5106	1
t1	61.7414	1
t1	18.9737	1
t1	41.9762	1
t1	52.8015	1
t1	57.3847	1
t1	30.1496	1
t1	9.2195	1
t1	29	1
t1	31.3847	1
t1	43.6005	1
t1	50.636	1
t1	49.3356	1
t1	23.1948	1
t2	23.1948	0.581
t2	17.6918	0.8387
t2	39.4081	0.6699
t2	55.0818	0.7667
t2	14.7648	0.5214
t2	17.72	0.7283
t2	38.4838	0.8002
t2	35	0.9856
t2	56.5685	0.9162
t2	14.1421	0.7454
t2	34.4093	0.8197
t2	39.8246	0.7542
t2	48.2597	0.841
t2	25.7099	0.8527
t2	8.0623	0.8745
t2	22.4722	0.7749
t2	26.9258	0.8579
t2	31.7648	0.7285
t2	46.0435	0.9093
t2	41.1825	0.8347
t2	20.5913	0.8878
t3	21.6333	0.5418
t3	14.2127	0.6737
t3	31.9061	0.5423
t3	45.3542	0.6313
t3	10.0499	0.3549
t3	12.3693	0.5084
t3	35.4683	0.7375
t3	45.2769	1.275
t3	62.0081	1.0043
t3	19.105	1.0069
t3	33.541	0.799
t3	33.2866	0.6304
t3	41.3401	0.7204
t3	22.4722	0.7454
t3	8.544	0.9267
t3	18.0278	0.6216
t3	26.9258	0.8579
t3	25	0.5734
t3	43.0116	0.8494
t3	34.9285	0.708
t3	17.0294	0.7342
