# Supplementary material for: Pseudomonas aeruginosa type IV pili actively induce mucus contraction to form biofilms in tissue-engineered human airways
Source: PLoS Biol. 2023 Aug 1;21(8):e3002209. doi: 10.1371/journal.pbio.3002209 (PMC10393179; doi:10.1371/journal.pbio.3002209)
Supplement: S5 Data — (XLSX) [file pbio.3002209.s025.xlsx]

## Sheet: Figure 5b
Surface contractile modulus (nN/micron)	Normalized mucus area
0	1
0.006	0.4173
0.012	0.2277
0.018	0.1567
0.024	0.1204
0.03	0.0998

## Sheet: Figure 5c areas
SUMMARY			DATA REPLICATE 1			DATA REPLICATE 2			DATA REPLICATE 3
Strain	Mean cluster area (micron^2)		Strain	Area (micron ^2)		Strain	Area (micron ^2)		Strain	Area (micron ^2)
WT	303.965		WT	683.045		WT	9.075		WT	1582.08
WT	660.404		WT	166.375		WT	464.337		WT	2013.14
WT	576.418		WT	31.46		WT	21.175		WT	23.8975
pilT-	59.1333		WT	39.93		WT	7.5625		WT	369.957
pilT-	111.078		WT	138.545		WT	32.67		WT	16.6375
pilT-	238.95		WT	472.808		WT	19.0575		WT	19.965
			WT	29.645		WT	17.545		WT	19.0575
			WT	11.495		WT	24.5025		WT	6.05
			WT	27.83		WT	7.865		WT	13.915
			WT	16.94		WT	101.64		WT	6.05
			WT	6.3525		WT	75.02		WT	72.9025
			WT	27.83		WT	435.6		WT	6.9575
			WT	115.555		WT	6.655		WT	14.52
			WT	7.26		WT	13.31		WT	34.485
			WT	15.125		WT	13.915		WT	7.5625
			WT	22.385		WT	5157.93		WT	6.655
			WT	28.7375		WT	6.9575		WT	22.99
			WT	6.655		WT	116.463		WT	181.803
			WT	6.05		WT	32.67		WT	31.1575
			WT	219.615		WT	51.425		WT	7.865
			WT	16.6375		WT	11.1925		WT	8.47
			WT	28.1325		WT	22.0825		WT	22.0825
			WT	56.5675		WT	8.1675		WT	12.705
			WT	33.275		WT	2738.84		WT	18.755
			WT	25.1075		WT	7.26		WT	6.655
			WT	8.47		WT	11.7975		WT	28.1325
			WT	8.47		WT	6.655		WT	14.2175
			WT	14.2175		WT	9.075		WT	233.53
			WT	13.31		WT	10.89		WT	6.3525
			WT	51.7275		WT	11.1925		WT	10.89
			WT	26.015		WT	46.2825		WT	114.345
			WT	27.225		WT	62.0125		WT	14.8225
			WT	31.46		WT	32.3675		WT	420.475
			WT	29.9475		WT	126.445		WT	11.1925
			WT	8.47		WT	8.47		WT	12.705
			WT	19.965		WT	11.1925		WT	24.2
			WT	9.075		WT	9.68		WT	60.5
			WT	61.105		WT	58.9875		WT	133.403
			WT	476.438		WT	13.6125		WT	8.47
			WT	33.5775		WT	9.9825		WT	17.8475
			WT	7.865		WT	42.6525		WT	6.655
			WT	60.8025		WT	98.3125		WT	11.495
			WT	123.42		WT	51.1225		WT	9.68
			WT	2883.13		WT	29.9475		WT	4851.8
			WT	15.125		WT	22.6875		WT	189.365
			WT	92.2625		WT	45.375		WT	20.8725
			WT	6.05		WT	57.475		WT	78.045
			WT	11.1925		WT	29.04		WT	7.5625
			WT	179.08		WT	60.8025		WT	7.865
			WT	29.04		WT	103.757		WT	8.7725
			WT	16.335		WT	8.7725		WT	16.335
			WT	7.26		WT	6.655		WT	15.125
			WT	192.088		pilT-	23.595		WT	1512.5
			WT	23.2925		pilT-	45.6775		WT	31.1575
			WT	55.3575		pilT-	428.038		WT	7.5625
			WT	18.4525		pilT-	8.1675		WT	234.438
			WT	118.58		pilT-	23.8975		WT	11.1925
			WT	20.8725		pilT-	17.8475		WT	10.89
			WT	22.99		pilT-	73.5075		WT	34.7875
			WT	9.68		pilT-	65.0375		WT	11.495
			WT	26.9225		pilT-	6.9575		WT	381.15
			WT	38.115		pilT-	6.05		WT	7.5625
			WT	23.2925		pilT-	6.9575		WT	7.5625
			WT	7.865		pilT-	28.1325		WT	8.47
			WT	17.2425		pilT-	6.655		WT	13.915
			WT	52.03		pilT-	13.0075		WT	6.9575
			WT	29.9475		pilT-	8.47		WT	6.05
			WT	571.725		pilT-	6.05		WT	14.2175
			WT	17.8475		pilT-	6.9575		WT	6.655
			WT	42.0475		pilT-	20.57		WT	40.535
			WT	8.1675		pilT-	12.1		WT	37.51
			WT	41.4425		pilT-	6.05		WT	72.2975
			WT	135.218		pilT-	6.05		WT	56.5675
			WT	20.8725		pilT-	82.5825		WT	23.2925
			WT	22.0825		pilT-	14.52		WT	8.7725
			WT	42.35		pilT-	6.05		WT	6.655
			WT	11.495		pilT-	15.125		WT	91.6575
			WT	36.905		pilT-	13.915		WT	260.452
			WT	12.1		pilT-	7.26		WT	9.68
			WT	38.115		pilT-	11.7975		pilT-	2408.51
			WT	36.6025		pilT-	8.7725		pilT-	147.317
			WT	28.1325		pilT-	26.9225		pilT-	6.9575
			WT	257.428		pilT-	7.5625		pilT-	12.705
			WT	45.375		pilT-	42.955		pilT-	16.94
			WT	19.36		pilT-	10.89		pilT-	491.26
			WT	24.2		pilT-	7.865		pilT-	46.2825
			WT	38.4175		pilT-	11.495		pilT-	27.83
			WT	153.67		pilT-	35.09		pilT-	356.647
			WT	71.0875		pilT-	21.78		pilT-	366.327
			WT	18.4525		pilT-	15.125		pilT-	6.3525
			WT	75.625		pilT-	9.075		pilT-	37.8125
			WT	14.52		pilT-	10.285		pilT-	19.965
			WT	484.908		pilT-	14.52		pilT-	6.05
			WT	144.595		pilT-	14.52		pilT-	24.805
			WT	12.1		pilT-	6.05		pilT-	46.2825
			WT	22.99		pilT-	6.3525		pilT-	27.225
			WT	28.435		pilT-	9.68		pilT-	32.67
			WT	81.07		pilT-	13.31		pilT-	34.7875
			WT	10.5875		pilT-	27.225		pilT-	9.9825
			WT	44.4675		pilT-	13.0075		pilT-	21.175
			WT	32.3675		pilT-	42.955		pilT-	34.7875
			WT	32.67		pilT-	8.1675		pilT-	33.88
			WT	8.47		pilT-	6.655		pilT-	264.385
			WT	8.47		pilT-	6.3525		pilT-	44.4675
			WT	34.7875		pilT-	27.5275		pilT-	7.26
			WT	62.0125		pilT-	10.89		pilT-	71.39
			WT	91.6575		pilT-	8.47		pilT-	27.225
			WT	90.4475		pilT-	26.62		pilT-	342.43
			WT	16.0325		pilT-	12.1		pilT-	30.5525
			WT	6.9575		pilT-	16.6375		pilT-	9.075
			WT	10.5875		pilT-	19.965		pilT-	25.41
			WT	25.7125		pilT-	11.7975		pilT-	6.9575
			WT	58.3825		pilT-	22.99		pilT-	9.3775
			WT	9.68		pilT-	8.1675		pilT-	18.15
			WT	44.165		pilT-	9.3775		pilT-	7.26
			WT	92.565		pilT-	29.9475		pilT-	7.26
			WT	38.115		pilT-	16.335		pilT-	6.05
			WT	88.935		pilT-	33.88		pilT-	7.5625
			WT	14.2175		pilT-	16.6375		pilT-	27.83
			WT	1074.78		pilT-	82.5825		pilT-	7.865
			WT	37.2075		pilT-	20.2675		pilT-	6.05
			WT	45.98		pilT-	15.73		pilT-	65.945
			WT	69.2725		pilT-	199.045		pilT-	14.52
			WT	114.345		pilT-	19.36		pilT-	19.6625
			WT	48.4		pilT-	195.113		pilT-	9.9825
			WT	22.385		pilT-	46.2825		pilT-	17.545
			WT	21.78		pilT-	11.495		pilT-	57.7775
			WT	16.6375		pilT-	477.647		pilT-	8.47
			WT	121.605		pilT-	6.3525		pilT-	10.89
			WT	9.9825		pilT-	16.0325		pilT-	62.315
			WT	337.59		pilT-	7.26		pilT-	11.1925
			WT	26.3175		pilT-	7.865		pilT-	11.1925
			WT	6.655		pilT-	35.09		pilT-	16.94
			WT	286.165		pilT-	54.1475		pilT-	522.72
			WT	46.2825		pilT-	12.4025		pilT-	17.8475
			WT	6.9575		pilT-	64.4325		pilT-	10.285
			WT	40.2325		pilT-	13.915		pilT-	9.075
			WT	32.67		pilT-	13.31		pilT-	6.3525
			WT	42.0475		pilT-	6.9575		pilT-	8.47
			WT	16.0325		pilT-	8.47		pilT-	11.1925
			WT	107.085		pilT-	10.89		pilT-	18.15
			WT	6.655		pilT-	25.41		pilT-	6.9575
			pilT-	11.1925		pilT-	18.755		pilT-	45.98
			pilT-	8.7725		pilT-	16.335		pilT-	35.9975
			pilT-	8.47		pilT-	7.26		pilT-	8.1675
			pilT-	7.5625		pilT-	15.125		pilT-	32.065
			pilT-	7.865		pilT-	40.8375		pilT-	19.0575
			pilT-	8.1675		pilT-	563.255		pilT-	6.3525
			pilT-	9.075		pilT-	30.5525		pilT-	49.9125
			pilT-	16.335		pilT-	22.6875		pilT-	10.5875
			pilT-	11.7975		pilT-	18.4525		pilT-	63.525
			pilT-	6.9575		pilT-	8.7725		pilT-	8.1675
			pilT-	7.5625		pilT-	19.36		pilT-	21.175
			pilT-	9.075		pilT-	6.9575		pilT-	6.3525
			pilT-	13.6125		pilT-	27.225		pilT-	329.423
			pilT-	11.7975		pilT-	6.3525		pilT-	42.6525
			pilT-	75.02		pilT-	10.285		pilT-	30.5525
			pilT-	27.5275		pilT-	12.4025		pilT-	9.9825
			pilT-	7.26		pilT-	9.68		pilT-	11.1925
			pilT-	81.9775		pilT-	6.3525		pilT-	9.3775
			pilT-	26.9225		pilT-	6.9575		pilT-	8.1675
			pilT-	7.26		pilT-	6.05		pilT-	92.2625
			pilT-	6.655		pilT-	7.5625		pilT-	3369.24
			pilT-	9.3775		pilT-	15.125		pilT-	12.705
			pilT-	9.9825		pilT-	7.5625		pilT-	63.525
			pilT-	9.68		pilT-	8.7725		pilT-	6.655
			pilT-	8.1675		pilT-	29.9475		pilT-	23.2925
			pilT-	9.075		pilT-	6.05		pilT-	23.8975
			pilT-	19.36					pilT-	6.655
			pilT-	10.89					pilT-	22.385
			pilT-	21.175					pilT-	14.2175
			pilT-	21.4775					pilT-	11.7975
			pilT-	6.3525					pilT-	7.865
			pilT-	14.2175					pilT-	22.0825
			pilT-	6.655					pilT-	6.9575
			pilT-	18.755					pilT-	32.9725
			pilT-	14.2175					pilT-	9.075
			pilT-	8.1675					pilT-	8.47
			pilT-	12.705					pilT-	23.595
			pilT-	8.1675					pilT-	25.1075
			pilT-	6.05					pilT-	6.05
			pilT-	15.4275					pilT-	8.1675
			pilT-	11.7975					pilT-	16.94
			pilT-	21.78					pilT-	7.26
			pilT-	6.05					pilT-	32.9725
			pilT-	34.7875					pilT-	12.1
			pilT-	8.7725					pilT-	22.0825
			pilT-	8.7725					pilT-	21.4775
			pilT-	33.88					pilT-	28.1325
			pilT-	9.9825					pilT-	6.05
			pilT-	11.1925					pilT-	16.335
			pilT-	14.2175					pilT-	6.655
			pilT-	14.2175					pilT-	6.3525
			pilT-	9.68					pilT-	24.5025
			pilT-	13.6125					pilT-	6.655
			pilT-	7.26					pilT-	8.1675
			pilT-	10.5875					pilT-	19.6625
			pilT-	104.968					pilT-	13.0075
			pilT-	11.1925					pilT-	6.655
			pilT-	12.4025					pilT-	7.865
			pilT-	131.588					pilT-	6.9575
			pilT-	42.6525					pilT-	60.8025
			pilT-	8.47					pilT-	9.9825
			pilT-	8.7725					pilT-	12.705
			pilT-	6.9575					pilT-	173.635
			pilT-	6.05					pilT-	7.5625
			pilT-	6.655					pilT-	12.4025
			pilT-	69.8775					pilT-	6.05
			pilT-	8.1675					pilT-	9.075
			pilT-	8.47					pilT-	13.6125
			pilT-	7.5625					pilT-	9.9825
			pilT-	38.4175					pilT-	6.9575
			pilT-	6.05					pilT-	36.6025
			pilT-	7.865					pilT-	9.9825
			pilT-	22.99					pilT-	12.4025
			pilT-	6.3525					pilT-	8.47
			pilT-	13.6125					pilT-	8.47
			pilT-	7.865					pilT-	7.26
			pilT-	7.5625					pilT-	14.8225
			pilT-	20.8725					pilT-	7.5625
			pilT-	26.62					pilT-	6.655
			pilT-	6.05					pilT-	9.075
			pilT-	17.2425					pilT-	7.865
			pilT-	11.495					pilT-	9.3775
			pilT-	37.8125					pilT-	7.26
			pilT-	9.68					pilT-	9.3775
			pilT-	10.285					pilT-	13.0075
			pilT-	11.495					pilT-	16.0325
			pilT-	16.335					pilT-	14.8225
			pilT-	12.4025					pilT-	7.5625
			pilT-	23.2925					pilT-	15.125
			pilT-	44.4675					pilT-	14.52
									pilT-	28.435
									pilT-	8.1675
									pilT-	35.695
									pilT-	35.9975
									pilT-	6.655
									pilT-	6.3525
									pilT-	8.7725

## Sheet: Figure 5c percentages
Strain	% of clusters > 100 micron^2
WT	47.89		Mean WT	41.04
WT	42.31		Mean pilT-	17.95
WT	32.91
pilT-	12.22
pilT-	17.24
pilT-	24.38

## Sheet: Figure 5d
Strain	% of mucus free of bacteria
WT	50.03		Mean WT	41.92
WT	25.1		Mean pilT-	83.16
WT	50.64
pilT-	86.1
pilT-	87.3
pilT-	76.09
