# Supplementary material for: Pseudomonas aeruginosa type IV pili actively induce mucus contraction to form biofilms in tissue-engineered human airways
Source: PLoS Biol. 2023 Aug 1;21(8):e3002209. doi: 10.1371/journal.pbio.3002209 (PMC10393179; doi:10.1371/journal.pbio.3002209)
Supplement: S6 Data — (XLSX) [file pbio.3002209.s026.xlsx]

## Sheet: Figure 6b i
SUMMARY				DATA REPLICATE 1				DATA REPLICATE 2				DATA REPLICATE 3
Strain	Timepoint	Mean cluster area (micron^2)		Strain	Timepoint	Area (micron ^2)		Strain	Timepoint	Area (micron ^2)		Strain	Timepoint	Area (micron ^2)
WT	0h	55.8876		WT	0h	15.73		WT	0h	6.05		WT	0h	19.0575
pilT-	0h	57.5455		WT	0h	7.865		WT	0h	9.075		WT	0h	9.68
pilH-	0h	51.7037		WT	0h	12.4025		WT	0h	36.905		WT	0h	22.6875
WT	0h	53.2692		WT	0h	8.7725		WT	0h	6.05		WT	0h	9.075
pilT-	0h	33.2286		WT	0h	11.7975		WT	0h	9.075		WT	0h	9.3775
pilH-	0h	87.1765		WT	0h	6.655		WT	0h	6.9575		WT	0h	8.1675
WT	0h	43.7303		WT	0h	29.645		WT	0h	23.595		WT	0h	17.2425
pilT-	0h	82.269		WT	0h	9.68		WT	0h	8.1675		WT	0h	9.9825
pilH-	0h	72.1628		WT	0h	23.8975		WT	0h	12.1		WT	0h	8.7725
WT	2h	113.102		WT	0h	6.655		WT	0h	10.285		WT	0h	10.285
pilT-	2h	52.4714		WT	0h	32.67		WT	0h	15.125		WT	0h	20.8725
pilH-	2h	545.733		WT	0h	7.5625		WT	0h	15.4275		WT	0h	6.05
WT	2h	61.0256		WT	0h	6.9575		WT	0h	10.285		WT	0h	6.05
pilT-	2h	29.2		WT	0h	13.915		WT	0h	14.8225		WT	0h	22.385
pilH-	2h	99.3485		WT	0h	8.7725		WT	0h	6.05		WT	0h	9.3775
WT	2h	87.1867		WT	0h	7.26		WT	0h	10.285		WT	0h	9.68
pilT-	2h	137.672		WT	0h	18.4525		WT	0h	7.865		WT	0h	14.2175
pilH-	2h	173.419		WT	0h	17.8475		WT	0h	6.3525		WT	0h	7.26
WT	4h	227.94		WT	0h	6.3525		WT	0h	15.4275		WT	0h	20.8725
pilT-	4h	45.1881		WT	0h	29.04		WT	0h	7.865		WT	0h	6.05
pilH-	4h	628.346		WT	0h	18.755		WT	0h	13.0075		WT	0h	6.3525
WT	4h	109.066		WT	0h	11.495		WT	0h	6.655		WT	0h	13.0075
pilT-	4h	60.8118		WT	0h	7.26		WT	0h	6.655		WT	0h	7.26
pilH-	4h	189.062		WT	0h	7.26		WT	0h	8.47		WT	0h	7.26
WT	4h	261.326		WT	0h	6.9575		WT	0h	7.26		WT	0h	19.965
pilT-	4h	151.727		WT	0h	13.915		WT	0h	7.865		WT	0h	27.83
pilH-	4h	404.12		WT	0h	8.1675		WT	0h	9.68		WT	0h	18.4525
WT	5.5h	303.965		WT	0h	52.9375		WT	0h	7.26		WT	0h	8.47
pilT-	5.5h	59.1333		WT	0h	8.7725		WT	0h	65.34		WT	0h	9.68
pilH-	5.5h	696		WT	0h	7.5625		WT	0h	14.8225		WT	0h	6.655
WT	5.5h	660.404		WT	0h	9.9825		WT	0h	9.075		WT	0h	44.4675
pilT-	5.5h	111.078		WT	0h	23.8975		WT	0h	9.075		WT	0h	26.62
pilH-	5.5h	318.105		WT	0h	20.57		WT	0h	9.68		WT	0h	26.9225
WT	5.5h	576.418		WT	0h	6.655		WT	0h	11.7975		WT	0h	7.5625
pilT-	5.5h	238.95		WT	0h	9.9825		WT	0h	6.655		WT	0h	16.6375
pilH-	5.5h	436.974		WT	0h	6.05		WT	0h	14.52		WT	0h	9.075
				WT	0h	8.1675		WT	0h	93.17		WT	0h	6.05
				WT	0h	117.067		WT	0h	20.8725		WT	0h	43.8625
				WT	0h	9.075		WT	0h	13.6125		WT	0h	6.655
				WT	0h	13.6125		WT	0h	7.26		WT	0h	27.225
				WT	0h	7.5625		WT	0h	20.2675		WT	0h	9.3775
				WT	0h	9.9825		WT	0h	15.4275		WT	0h	9.3775
				WT	0h	9.68		WT	0h	10.285		WT	0h	7.5625
				WT	0h	7.5625		WT	0h	6.3525		WT	0h	31.1575
				WT	0h	13.31		WT	0h	8.7725		WT	0h	49.005
				WT	0h	15.125		WT	0h	8.47		WT	0h	15.4275
				WT	0h	7.865		WT	0h	12.705		WT	0h	7.26
				WT	0h	8.47		WT	0h	6.3525		WT	0h	8.7725
				WT	0h	11.1925		WT	0h	42.35		WT	0h	6.9575
				WT	0h	6.05		WT	0h	47.4925		WT	0h	8.1675
				WT	0h	21.78		WT	0h	8.47		WT	0h	7.26
				WT	0h	6.9575		WT	0h	32.065		WT	0h	6.05
				WT	0h	9.68		WT	0h	6.3525		WT	0h	16.94
				WT	0h	19.965		WT	0h	26.3175		WT	0h	7.26
				WT	0h	21.175		WT	0h	6.05		WT	0h	16.0325
				WT	0h	23.8975		WT	0h	24.5025		WT	0h	10.285
				WT	0h	8.7725		WT	0h	15.125		WT	0h	25.41
				WT	0h	10.89		WT	0h	145.2		WT	0h	7.865
				WT	0h	26.9225		WT	0h	14.52		WT	0h	10.285
				WT	0h	7.865		WT	0h	6.05		WT	0h	6.3525
				WT	0h	30.5525		WT	0h	24.805		WT	0h	9.075
				WT	0h	13.0075		WT	0h	10.285		WT	0h	7.865
				WT	0h	10.89		WT	0h	9.68		WT	0h	10.285
				WT	0h	11.7975		WT	0h	11.1925		WT	0h	7.865
				WT	0h	79.86		WT	0h	8.1675		WT	0h	10.89
				WT	0h	18.4525		WT	0h	6.3525		WT	0h	13.31
				WT	0h	16.0325		WT	0h	9.3775		WT	0h	11.1925
				WT	0h	12.705		WT	0h	18.755		WT	0h	7.26
				WT	0h	12.1		WT	0h	8.47		WT	0h	6.3525
				WT	0h	7.26		WT	0h	17.2425		WT	0h	8.7725
				WT	0h	10.285		WT	0h	7.865		WT	0h	6.05
				WT	0h	6.3525		WT	0h	8.7725		WT	0h	37.8125
				WT	0h	113.135		WT	0h	16.94		WT	0h	6.05
				WT	0h	8.7725		WT	0h	9.9825		WT	0h	6.9575
				WT	0h	11.495		WT	0h	10.89		WT	0h	6.9575
				WT	0h	8.7725		WT	0h	8.1675		WT	0h	29.04
				WT	0h	10.89		WT	0h	13.31		WT	0h	11.495
				WT	0h	27.225		WT	0h	13.0075		WT	0h	8.1675
				WT	0h	8.7725		pilT-	0h	7.865		WT	0h	6.05
				WT	0h	33.5775		pilT-	0h	9.9825		WT	0h	21.78
				WT	0h	36.3		pilT-	0h	24.2		WT	0h	13.31
				WT	0h	10.5875		pilT-	0h	8.1675		WT	0h	6.9575
				WT	0h	22.385		pilT-	0h	7.5625		WT	0h	7.5625
				WT	0h	12.1		pilT-	0h	7.26		WT	0h	13.0075
				WT	0h	10.5875		pilT-	0h	8.7725		WT	0h	8.47
				WT	0h	25.1075		pilT-	0h	8.47		WT	0h	18.755
				WT	0h	6.05		pilT-	0h	10.89		WT	0h	6.9575
				WT	0h	11.7975		pilT-	0h	14.2175		WT	0h	8.1675
				WT	0h	13.0075		pilT-	0h	8.47		WT	0h	6.9575
				pilT-	0h	6.05		pilT-	0h	6.05		pilT-	0h	18.4525
				pilT-	0h	6.3525		pilT-	0h	7.5625		pilT-	0h	6.05
				pilT-	0h	6.655		pilT-	0h	9.68		pilT-	0h	6.655
				pilT-	0h	14.52		pilT-	0h	6.05		pilT-	0h	6.05
				pilT-	0h	7.26		pilT-	0h	7.865		pilT-	0h	12.4025
				pilT-	0h	7.26		pilT-	0h	6.05		pilT-	0h	6.3525
				pilT-	0h	8.1675		pilT-	0h	39.0225		pilT-	0h	10.5875
				pilT-	0h	12.705		pilT-	0h	6.05		pilT-	0h	15.4275
				pilT-	0h	6.3525		pilT-	0h	13.31		pilT-	0h	7.5625
				pilT-	0h	10.5875		pilT-	0h	9.3775		pilT-	0h	9.68
				pilT-	0h	79.86		pilT-	0h	10.285		pilT-	0h	12.705
				pilT-	0h	9.075		pilT-	0h	6.05		pilT-	0h	26.015
				pilT-	0h	18.4525		pilT-	0h	10.285		pilT-	0h	15.125
				pilT-	0h	6.9575		pilT-	0h	7.5625		pilT-	0h	9.075
				pilT-	0h	6.3525		pilT-	0h	12.705		pilT-	0h	14.2175
				pilT-	0h	111.32		pilT-	0h	11.1925		pilT-	0h	26.015
				pilT-	0h	6.655		pilT-	0h	6.05		pilT-	0h	8.7725
				pilT-	0h	8.47		pilT-	0h	8.47		pilT-	0h	56.5675
				pilT-	0h	8.7725		pilT-	0h	6.3525		pilT-	0h	16.6375
				pilT-	0h	8.7725		pilT-	0h	14.52		pilT-	0h	16.335
				pilT-	0h	21.175		pilT-	0h	7.26		pilT-	0h	14.52
				pilT-	0h	11.1925		pilT-	0h	6.05		pilT-	0h	11.495
				pilH-	0h	11.7975		pilT-	0h	8.7725		pilT-	0h	8.1675
				pilH-	0h	14.52		pilT-	0h	9.3775		pilT-	0h	6.3525
				pilH-	0h	14.52		pilH-	0h	114.043		pilT-	0h	16.6375
				pilH-	0h	8.1675		pilH-	0h	6.05		pilT-	0h	8.1675
				pilH-	0h	7.5625		pilH-	0h	134.007		pilT-	0h	15.125
				pilH-	0h	6.655		pilH-	0h	67.76		pilT-	0h	7.5625
				pilH-	0h	23.2925		pilH-	0h	10.89		pilT-	0h	9.075
				pilH-	0h	14.52		pilH-	0h	37.2075		pilT-	0h	6.3525
				pilH-	0h	6.3525		pilH-	0h	20.57		pilT-	0h	7.5625
				pilH-	0h	11.7975		pilH-	0h	44.165		pilT-	0h	6.655
				pilH-	0h	6.9575		pilH-	0h	52.03		pilT-	0h	7.865
				pilH-	0h	35.3925		pilH-	0h	7.5625		pilT-	0h	6.655
				pilH-	0h	7.26		pilH-	0h	59.895		pilT-	0h	34.7875
				pilH-	0h	13.6125		pilH-	0h	59.5925		pilT-	0h	9.9825
				pilH-	0h	19.36		pilH-	0h	7.865		pilT-	0h	6.9575
				pilH-	0h	6.05		pilH-	0h	7.26		pilT-	0h	6.3525
				pilH-	0h	13.0075		pilH-	0h	14.8225		pilT-	0h	7.865
				pilH-	0h	9.68		pilH-	0h	13.0075		pilT-	0h	14.52
				pilH-	0h	25.1075		pilH-	0h	11.495		pilT-	0h	27.225
				pilH-	0h	6.9575		pilH-	0h	6.3525		pilT-	0h	16.6375
				pilH-	0h	35.695		pilH-	0h	14.8225		pilT-	0h	7.5625
				pilH-	0h	35.695		pilH-	0h	11.1925		pilT-	0h	7.5625
				pilH-	0h	18.755		pilH-	0h	13.0075		pilT-	0h	33.88
				pilH-	0h	6.655		pilH-	0h	18.15		pilT-	0h	8.47
				pilH-	0h	11.7975		pilH-	0h	11.1925		pilT-	0h	13.0075
				pilH-	0h	6.3525		pilH-	0h	20.2675		pilT-	0h	22.0825
				pilH-	0h	12.705		pilH-	0h	9.075		pilT-	0h	14.52
				pilH-	0h	25.1075		pilH-	0h	44.77		pilT-	0h	8.47
				pilH-	0h	8.1675		pilH-	0h	170.61		pilT-	0h	7.26
				pilH-	0h	42.6525		pilH-	0h	8.7725		pilT-	0h	10.285
				pilH-	0h	19.36		pilH-	0h	8.1675		pilT-	0h	22.99
				pilH-	0h	53.845		pilH-	0h	17.545		pilT-	0h	12.1
				pilH-	0h	14.8225		pilH-	0h	6.9575		pilT-	0h	11.7975
				pilH-	0h	7.26		pilH-	0h	9.075		pilT-	0h	7.865
				pilH-	0h	11.495		pilH-	0h	6.9575		pilT-	0h	7.26
				pilH-	0h	6.3525		pilH-	0h	33.88		pilT-	0h	32.3675
				pilH-	0h	8.7725		pilH-	0h	44.4675		pilT-	0h	8.1675
				pilH-	0h	26.62		pilH-	0h	14.52		pilT-	0h	10.89
				pilH-	0h	12.1		pilH-	0h	9.3775		pilT-	0h	12.705
				pilH-	0h	7.26		pilH-	0h	6.655		pilT-	0h	9.075
				pilH-	0h	7.5625		pilH-	0h	7.5625		pilT-	0h	9.075
				pilH-	0h	6.655		pilH-	0h	9.9825		pilT-	0h	7.5625
				pilH-	0h	6.05		pilH-	0h	19.965		pilT-	0h	9.3775
				pilH-	0h	11.1925		pilH-	0h	13.31		pilT-	0h	10.5875
				pilH-	0h	9.9825		pilH-	0h	6.9575		pilT-	0h	9.68
				pilH-	0h	26.015		pilH-	0h	13.6125		pilT-	0h	29.645
				pilH-	0h	26.3175		pilH-	0h	6.655		pilT-	0h	9.075
				pilH-	0h	7.26		pilH-	0h	65.0375		pilT-	0h	9.075
				pilH-	0h	6.05		pilH-	0h	9.68		pilT-	0h	35.3925
				pilH-	0h	33.5775		pilH-	0h	7.26		pilT-	0h	27.5275
				pilH-	0h	6.655		pilH-	0h	6.05		pilT-	0h	8.47
				pilH-	0h	6.3525		pilH-	0h	12.705		pilT-	0h	23.2925
				pilH-	0h	13.915		pilH-	0h	12.1		pilT-	0h	9.68
				pilH-	0h	7.865		WT	2h	9.9825		pilT-	0h	29.3425
				pilH-	0h	69.575		WT	2h	13.6125		pilT-	0h	8.47
				pilH-	0h	8.1675		WT	2h	6.05		pilT-	0h	13.0075
				pilH-	0h	15.4275		WT	2h	29.04		pilT-	0h	9.9825
				pilH-	0h	35.3925		WT	2h	6.05		pilT-	0h	7.865
				pilH-	0h	11.7975		WT	2h	6.05		pilT-	0h	8.1675
				pilH-	0h	6.9575		WT	2h	11.1925		pilT-	0h	19.0575
				pilH-	0h	9.68		WT	2h	7.865		pilT-	0h	9.3775
				pilH-	0h	14.8225		WT	2h	12.1		pilT-	0h	21.4775
				pilH-	0h	10.5875		WT	2h	9.075		pilT-	0h	12.1
				pilH-	0h	9.3775		WT	2h	7.26		pilT-	0h	6.05
				pilH-	0h	15.73		WT	2h	7.5625		pilT-	0h	8.7725
				pilH-	0h	18.4525		WT	2h	8.1675		pilT-	0h	17.545
				pilH-	0h	12.1		WT	2h	6.05		pilT-	0h	9.075
				pilH-	0h	15.125		WT	2h	11.495		pilT-	0h	10.89
				pilH-	0h	6.9575		WT	2h	9.68		pilT-	0h	9.3775
				pilH-	0h	9.9825		WT	2h	79.5575		pilT-	0h	13.0075
				pilH-	0h	36.3		WT	2h	7.26		pilT-	0h	11.495
				pilH-	0h	9.3775		WT	2h	6.3525		pilT-	0h	9.9825
				pilH-	0h	9.3775		WT	2h	9.68		pilT-	0h	9.68
				pilH-	0h	6.05		WT	2h	23.8975		pilT-	0h	28.1325
				pilH-	0h	10.285		WT	2h	10.89		pilT-	0h	7.5625
				pilH-	0h	6.05		WT	2h	7.26		pilT-	0h	6.05
				pilH-	0h	18.4525		WT	2h	10.89		pilT-	0h	45.375
				pilH-	0h	29.645		WT	2h	13.6125		pilT-	0h	6.9575
				pilH-	0h	7.26		WT	2h	6.3525		pilT-	0h	487.025
				pilH-	0h	8.1675		WT	2h	12.4025		pilT-	0h	12.705
				pilH-	0h	14.2175		WT	2h	6.3525		pilT-	0h	6.3525
				pilH-	0h	16.94		WT	2h	17.2425		pilT-	0h	9.9825
				pilH-	0h	6.9575		WT	2h	13.6125		pilT-	0h	82.28
				pilH-	0h	6.3525		WT	2h	8.47		pilT-	0h	14.52
				pilH-	0h	13.6125		WT	2h	7.5625		pilT-	0h	12.705
				pilH-	0h	6.05		WT	2h	6.05		pilT-	0h	28.435
				pilH-	0h	9.075		WT	2h	12.4025		pilT-	0h	357.555
				pilH-	0h	24.805		WT	2h	38.115		pilT-	0h	23.2925
				pilH-	0h	6.9575		WT	2h	7.865		pilT-	0h	18.15
				pilH-	0h	6.9575		WT	2h	19.0575		pilT-	0h	15.125
				pilH-	0h	10.285		WT	2h	6.05		pilT-	0h	6.05
				pilH-	0h	29.9475		WT	2h	78.65		pilT-	0h	178.475
				pilH-	0h	6.3525		WT	2h	8.7725		pilT-	0h	58.3825
				pilH-	0h	6.9575		WT	2h	6.05		pilT-	0h	7.5625
				pilH-	0h	13.31		WT	2h	12.1		pilT-	0h	175.45
				pilH-	0h	6.05		WT	2h	13.0075		pilT-	0h	7.26
				pilH-	0h	9.075		WT	2h	23.2925		pilT-	0h	22.6875
				pilH-	0h	12.4025		WT	2h	7.26		pilT-	0h	8.7725
				pilH-	0h	19.36		WT	2h	49.005		pilT-	0h	14.2175
				pilH-	0h	10.5875		WT	2h	8.1675		pilT-	0h	71.6925
				pilH-	0h	8.47		WT	2h	21.175		pilT-	0h	72.2975
				pilH-	0h	10.285		WT	2h	20.8725		pilT-	0h	32.3675
				pilH-	0h	6.3525		WT	2h	6.05		pilT-	0h	10.89
				pilH-	0h	8.47		WT	2h	6.05		pilT-	0h	17.8475
				pilH-	0h	14.52		WT	2h	7.26		pilT-	0h	18.755
				pilH-	0h	6.05		WT	2h	6.655		pilT-	0h	29.645
				pilH-	0h	10.5875		WT	2h	6.9575		pilT-	0h	78.3475
				pilH-	0h	41.745		WT	2h	7.26		pilT-	0h	17.545
				pilH-	0h	6.05		WT	2h	6.3525		pilT-	0h	15.4275
				pilH-	0h	21.78		WT	2h	9.9825		pilT-	0h	33.5775
				pilH-	0h	21.175		WT	2h	10.285		pilT-	0h	44.77
				pilH-	0h	19.965		WT	2h	29.9475		pilT-	0h	31.46
				pilH-	0h	12.1		WT	2h	20.8725		pilT-	0h	9.3775
				pilH-	0h	16.6375		WT	2h	8.7725		pilT-	0h	9.3775
				pilH-	0h	11.495		WT	2h	8.47		pilT-	0h	22.99
				pilH-	0h	19.36		WT	2h	16.94		pilT-	0h	55.66
				pilH-	0h	25.7125		WT	2h	6.3525		pilT-	0h	7.865
				pilH-	0h	6.9575		WT	2h	13.6125		pilT-	0h	14.52
				pilH-	0h	6.05		WT	2h	11.1925		pilT-	0h	9.3775
				pilH-	0h	10.89		WT	2h	32.9725		pilT-	0h	6.3525
				pilH-	0h	6.655		WT	2h	31.46		pilT-	0h	32.67
				pilH-	0h	36.905		WT	2h	29.645		pilT-	0h	19.6625
				pilH-	0h	10.285		WT	2h	17.2425		pilT-	0h	36.3
				pilH-	0h	6.655		WT	2h	15.4275		pilH-	0h	8.7725
				pilH-	0h	9.075		WT	2h	6.05		pilH-	0h	19.0575
				pilH-	0h	7.865		WT	2h	72.6		pilH-	0h	11.495
				pilH-	0h	37.8125		WT	2h	7.26		pilH-	0h	79.5575
				pilH-	0h	16.94		WT	2h	9.3775		pilH-	0h	6.05
				pilH-	0h	63.8275		WT	2h	8.7725		pilH-	0h	56.5675
				pilH-	0h	8.1675		WT	2h	48.7025		pilH-	0h	6.655
				pilH-	0h	22.0825		WT	2h	8.1675		pilH-	0h	12.705
				pilH-	0h	27.83		WT	2h	9.075		pilH-	0h	8.47
				pilH-	0h	22.0825		WT	2h	7.865		pilH-	0h	8.47
				pilH-	0h	7.5625		WT	2h	24.805		pilH-	0h	7.5625
				pilH-	0h	28.1325		WT	2h	17.8475		pilH-	0h	7.5625
				pilH-	0h	13.6125		WT	2h	11.1925		pilH-	0h	30.5525
				pilH-	0h	49.005		WT	2h	42.955		pilH-	0h	10.285
				pilH-	0h	6.655		WT	2h	29.04		pilH-	0h	6.655
				pilH-	0h	28.1325		WT	2h	14.2175		pilH-	0h	12.4025
				pilH-	0h	6.05		WT	2h	7.5625		pilH-	0h	13.31
				pilH-	0h	6.655		WT	2h	9.68		pilH-	0h	26.015
				pilH-	0h	6.3525		WT	2h	10.89		pilH-	0h	7.26
				pilH-	0h	7.865		WT	2h	7.5625		pilH-	0h	8.47
				pilH-	0h	9.9825		WT	2h	11.495		pilH-	0h	12.4025
				pilH-	0h	9.9825		WT	2h	21.78		pilH-	0h	83.7925
				pilH-	0h	39.6275		WT	2h	9.9825		pilH-	0h	14.8225
				pilH-	0h	8.1675		WT	2h	10.5875		pilH-	0h	15.73
				pilH-	0h	13.6125		WT	2h	31.1575		pilH-	0h	55.055
				pilH-	0h	18.15		WT	2h	6.05		pilH-	0h	8.1675
				pilH-	0h	6.05		WT	2h	9.075		pilH-	0h	6.9575
				pilH-	0h	9.68		WT	2h	17.2425		pilH-	0h	8.7725
				pilH-	0h	9.3775		WT	2h	6.05		pilH-	0h	7.865
				pilH-	0h	9.3775		WT	2h	6.3525		pilH-	0h	12.4025
				pilH-	0h	6.9575		WT	2h	23.595		pilH-	0h	11.495
				pilH-	0h	7.5625		WT	2h	41.14		pilH-	0h	6.3525
				pilH-	0h	10.89		WT	2h	17.545		pilH-	0h	6.9575
				pilH-	0h	15.125		WT	2h	6.05		pilH-	0h	6.05
				pilH-	0h	8.47		WT	2h	176.963		pilH-	0h	11.1925
				pilH-	0h	99.5225		WT	2h	10.5875		pilH-	0h	339.405
				pilH-	0h	17.2425		WT	2h	13.6125		pilH-	0h	7.865
				pilH-	0h	49.3075		WT	2h	9.3775		pilH-	0h	9.075
				pilH-	0h	6.9575		WT	2h	9.3775		pilH-	0h	13.6125
				WT	2h	139.15		WT	2h	18.15		pilH-	0h	6.3525
				WT	2h	7.5625		WT	2h	7.26		pilH-	0h	9.3775
				WT	2h	271.342		WT	2h	12.705		pilH-	0h	6.655
				WT	2h	10.5875		WT	2h	39.6275		pilH-	0h	8.47
				WT	2h	14.52		WT	2h	44.77		pilH-	0h	188.155
				WT	2h	27.83		WT	2h	8.7725		pilH-	0h	11.495
				WT	2h	33.5775		WT	2h	6.05		pilH-	0h	7.5625
				WT	2h	12.1		WT	2h	7.865		pilH-	0h	9.075
				WT	2h	13.0075		WT	2h	21.175		pilH-	0h	67.4575
				WT	2h	6.9575		WT	2h	9.9825		pilH-	0h	13.31
				WT	2h	23.595		WT	2h	12.4025		pilH-	0h	7.26
				WT	2h	9.075		WT	2h	20.2675		pilH-	0h	6.05
				WT	2h	15.4275		WT	2h	13.6125		pilH-	0h	27.5275
				WT	2h	20.57		WT	2h	15.4275		pilH-	0h	6.3525
				WT	2h	25.1075		WT	2h	17.545		pilH-	0h	13.6125
				WT	2h	7.865		WT	2h	8.1675		pilH-	0h	6.9575
				WT	2h	21.78		WT	2h	19.6625		pilH-	0h	6.05
				WT	2h	7.5625		WT	2h	8.47		pilH-	0h	11.1925
				WT	2h	51.7275		WT	2h	13.31		pilH-	0h	14.52
				WT	2h	11.495		WT	2h	6.9575		pilH-	0h	9.9825
				WT	2h	41.4425		WT	2h	16.6375		pilH-	0h	14.52
				WT	2h	33.275		WT	2h	48.7025		pilH-	0h	8.7725
				WT	2h	57.7775		WT	2h	8.7725		pilH-	0h	9.3775
				WT	2h	25.7125		WT	2h	12.4025		pilH-	0h	16.335
				WT	2h	8.1675		WT	2h	275.88		pilH-	0h	10.89
				WT	2h	94.38		WT	2h	6.9575		pilH-	0h	45.6775
				WT	2h	11.1925		WT	2h	9.3775		pilH-	0h	16.6375
				WT	2h	16.335		WT	2h	7.5625		pilH-	0h	8.7725
				WT	2h	62.6175		WT	2h	15.4275		pilH-	0h	11.7975
				WT	2h	12.4025		WT	2h	6.05		pilH-	0h	12.705
				WT	2h	25.7125		WT	2h	6.05		pilH-	0h	8.1675
				WT	2h	16.0325		WT	2h	13.0075		pilH-	0h	7.865
				WT	2h	52.03		WT	2h	9.075		pilH-	0h	49.3075
				WT	2h	13.915		WT	2h	6.9575		pilH-	0h	11.7975
				WT	2h	49.005		WT	2h	7.5625		pilH-	0h	24.5025
				WT	2h	7.26		WT	2h	7.26		pilH-	0h	7.5625
				WT	2h	9.68		WT	2h	10.5875		pilH-	0h	6.9575
				WT	2h	53.24		WT	2h	11.1925		pilH-	0h	70.18
				WT	2h	8.1675		WT	2h	6.3525		pilH-	0h	7.865
				WT	2h	74.1125		WT	2h	13.0075		pilH-	0h	6.3525
				WT	2h	13.0075		WT	2h	32.67		pilH-	0h	8.1675
				WT	2h	151.553		WT	2h	22.6875		pilH-	0h	8.7725
				WT	2h	46.585		WT	2h	10.89		pilH-	0h	9.9825
				WT	2h	14.8225		WT	2h	18.4525		pilH-	0h	26.9225
				WT	2h	11.1925		WT	2h	8.1675		pilH-	0h	11.7975
				WT	2h	26.9225		WT	2h	12.1		pilH-	0h	13.0075
				WT	2h	8.47		WT	2h	121.907		pilH-	0h	19.36
				WT	2h	73.205		pilT-	2h	7.865		WT	2h	16.0325
				WT	2h	73.81		pilT-	2h	6.05		WT	2h	13.6125
				WT	2h	8.47		pilT-	2h	6.655		WT	2h	6.05
				WT	2h	46.2825		pilT-	2h	6.05		WT	2h	16.335
				WT	2h	6.9575		pilT-	2h	6.05		WT	2h	15.4275
				WT	2h	131.89		pilT-	2h	6.05		WT	2h	51.1225
				WT	2h	17.2425		pilT-	2h	22.99		WT	2h	15.73
				WT	2h	8.1675		pilT-	2h	6.9575		WT	2h	9.9825
				WT	2h	12.1		pilT-	2h	12.1		WT	2h	21.4775
				WT	2h	12.4025		pilT-	2h	7.5625		WT	2h	9.075
				WT	2h	8.1675		pilH-	2h	8.1675		WT	2h	39.93
				WT	2h	24.2		pilH-	2h	34.485		WT	2h	27.225
				WT	2h	17.8475		pilH-	2h	9.68		WT	2h	13.31
				WT	2h	10.89		pilH-	2h	176.357		WT	2h	7.26
				WT	2h	7.26		pilH-	2h	10.285		WT	2h	123.722
				WT	2h	132.192		pilH-	2h	6.3525		WT	2h	36.905
				WT	2h	8.47		pilH-	2h	7.5625		WT	2h	13.915
				WT	2h	10.285		pilH-	2h	7.865		WT	2h	32.065
				WT	2h	7.26		pilH-	2h	16.6375		WT	2h	13.915
				WT	2h	12.1		pilH-	2h	6.655		WT	2h	47.19
				WT	2h	14.8225		pilH-	2h	6.655		WT	2h	18.4525
				WT	2h	50.215		pilH-	2h	11.1925		WT	2h	60.8025
				WT	2h	6.655		pilH-	2h	17.545		WT	2h	8.47
				WT	2h	16.0325		pilH-	2h	8.7725		WT	2h	20.57
				WT	2h	48.7025		pilH-	2h	7.26		WT	2h	52.03
				WT	2h	55.055		pilH-	2h	6.655		WT	2h	6.05
				WT	2h	86.515		pilH-	2h	6.9575		WT	2h	9.68
				WT	2h	9.075		pilH-	2h	6.3525		WT	2h	38.72
				WT	2h	7.5625		pilH-	2h	8.7725		WT	2h	13.6125
				WT	2h	11.1925		pilH-	2h	19.6625		WT	2h	16.0325
				WT	2h	26.9225		pilH-	2h	8.7725		WT	2h	24.2
				WT	2h	31.1575		pilH-	2h	6.655		WT	2h	6.3525
				WT	2h	8.47		pilH-	2h	11.495		WT	2h	9.3775
				WT	2h	60.1975		pilH-	2h	9.68		WT	2h	83.1875
				WT	2h	6.3525		pilH-	2h	122.513		WT	2h	11.1925
				WT	2h	43.8625		pilH-	2h	14.52		WT	2h	10.285
				WT	2h	102.85		pilH-	2h	61.105		WT	2h	37.8125
				WT	2h	23.8975		pilH-	2h	40.2325		WT	2h	19.965
				WT	2h	6.655		pilH-	2h	10.285		WT	2h	8.47
				WT	2h	207.213		pilH-	2h	88.935		WT	2h	30.5525
				WT	2h	13.6125		pilH-	2h	40.535		WT	2h	10.285
				WT	2h	7.865		pilH-	2h	6.05		WT	2h	8.7725
				WT	2h	18.755		pilH-	2h	6.3525		WT	2h	19.6625
				WT	2h	9.68		pilH-	2h	6.655		WT	2h	6.3525
				WT	2h	44.77		pilH-	2h	16.0325		WT	2h	29.04
				WT	2h	9.075		pilH-	2h	11.495		WT	2h	15.73
				WT	2h	6.3525		pilH-	2h	71.995		WT	2h	111.925
				WT	2h	22.99		pilH-	2h	14.2175		WT	2h	91.6575
				WT	2h	6.05		pilH-	2h	9.68		WT	2h	71.995
				WT	2h	76.5325		pilH-	2h	35.9975		WT	2h	6.9575
				WT	2h	8.7725		pilH-	2h	150.343		WT	2h	30.855
				pilT-	2h	15.73		pilH-	2h	9.075		WT	2h	6.655
				pilT-	2h	7.26		pilH-	2h	189.062		WT	2h	7.26
				pilT-	2h	6.05		pilH-	2h	7.5625		WT	2h	35.9975
				pilT-	2h	10.285		pilH-	2h	45.375		WT	2h	62.6175
				pilT-	2h	8.7725		pilH-	2h	8.47		WT	2h	13.31
				pilT-	2h	18.4525		pilH-	2h	7.5625		WT	2h	9.3775
				pilT-	2h	14.8225		pilH-	2h	19.965		WT	2h	29.04
				pilT-	2h	14.2175		pilH-	2h	58.9875		WT	2h	35.09
				pilT-	2h	11.495		pilH-	2h	16.6375		WT	2h	6.05
				pilT-	2h	6.05		pilH-	2h	34.1825		WT	2h	6.9575
				pilT-	2h	37.8125		pilH-	2h	9.3775		WT	2h	45.375
				pilT-	2h	20.8725		pilH-	2h	37.2075		WT	2h	6.9575
				pilT-	2h	9.9825		pilH-	2h	51.425		WT	2h	6.05
				pilT-	2h	8.47		pilH-	2h	30.5525		WT	2h	26.62
				pilT-	2h	16.6375		pilH-	2h	10.285		WT	2h	33.275
				pilT-	2h	8.1675		pilH-	2h	6.9575		WT	2h	9.68
				pilT-	2h	8.7725		pilH-	2h	10.285		WT	2h	8.7725
				pilT-	2h	12.1		pilH-	2h	7.26		WT	2h	6.3525
				pilT-	2h	7.26		pilH-	2h	13.31		WT	2h	12.705
				pilT-	2h	6.655		pilH-	2h	86.8175		WT	2h	37.51
				pilT-	2h	10.285		pilH-	2h	16.6375		WT	2h	26.015
				pilT-	2h	6.3525		pilH-	2h	15.125		WT	2h	31.7625
				pilT-	2h	77.44		pilH-	2h	141.873		WT	2h	51.7275
				pilT-	2h	7.26		pilH-	2h	14.52		WT	2h	43.56
				pilT-	2h	7.5625		pilH-	2h	7.5625		pilT-	2h	32.065
				pilT-	2h	6.05		WT	4h	8.1675		pilT-	2h	9.3775
				pilT-	2h	16.94		WT	4h	16.0325		pilT-	2h	7.5625
				pilT-	2h	8.7725		WT	4h	7.26		pilT-	2h	8.7725
				pilT-	2h	6.655		WT	4h	33.88		pilT-	2h	10.5875
				pilT-	2h	6.9575		WT	4h	7.26		pilT-	2h	42.955
				pilT-	2h	19.0575		WT	4h	8.47		pilT-	2h	8.47
				pilT-	2h	33.88		WT	4h	26.62		pilT-	2h	13.0075
				pilT-	2h	75.9275		WT	4h	35.3925		pilT-	2h	6.3525
				pilT-	2h	6.05		WT	4h	6.655		pilT-	2h	6.05
				pilT-	2h	10.5875		WT	4h	9.075		pilT-	2h	30.25
				pilT-	2h	43.56		WT	4h	9.075		pilT-	2h	8.47
				pilT-	2h	70.18		WT	4h	39.325		pilT-	2h	8.47
				pilT-	2h	6.655		WT	4h	10.285		pilT-	2h	7.865
				pilT-	2h	12.1		WT	4h	7.5625		pilT-	2h	22.6875
				pilT-	2h	11.1925		WT	4h	22.0825		pilT-	2h	7.26
				pilT-	2h	9.075		WT	4h	45.6775		pilT-	2h	6.3525
				pilT-	2h	11.495		WT	4h	46.585		pilT-	2h	33.5775
				pilT-	2h	10.5875		WT	4h	7.26		pilT-	2h	6.9575
				pilT-	2h	18.4525		WT	4h	6.3525		pilT-	2h	23.8975
				pilT-	2h	6.655		WT	4h	9.9825		pilT-	2h	10.5875
				pilT-	2h	9.68		WT	4h	47.4925		pilT-	2h	11.1925
				pilT-	2h	6.655		WT	4h	27.5275		pilT-	2h	6.655
				pilT-	2h	9.68		WT	4h	10.285		pilT-	2h	11.495
				pilT-	2h	7.865		WT	4h	10.89		pilT-	2h	10.89
				pilT-	2h	7.865		WT	4h	8.47		pilT-	2h	15.125
				pilT-	2h	6.3525		WT	4h	26.3175		pilT-	2h	68.0625
				pilT-	2h	19.36		WT	4h	16.0325		pilT-	2h	60.1975
				pilT-	2h	16.335		WT	4h	8.7725		pilT-	2h	78.65
				pilT-	2h	8.47		WT	4h	18.4525		pilT-	2h	1604.76
				pilT-	2h	73.81		WT	4h	12.1		pilT-	2h	7.5625
				pilT-	2h	16.94		WT	4h	6.3525		pilT-	2h	36.905
				pilT-	2h	7.26		WT	4h	15.4275		pilT-	2h	12.1
				pilT-	2h	7.865		WT	4h	13.31		pilT-	2h	45.375
				pilT-	2h	6.9575		WT	4h	70.785		pilT-	2h	118.882
				pilT-	2h	6.655		WT	4h	7.26		pilT-	2h	10.89
				pilT-	2h	6.05		WT	4h	7.865		pilT-	2h	11.7975
				pilT-	2h	34.7875		WT	4h	14.52		pilT-	2h	24.5025
				pilT-	2h	7.5625		WT	4h	13.31		pilT-	2h	29.04
				pilT-	2h	8.1675		WT	4h	15.4275		pilT-	2h	55.3575
				pilT-	2h	24.2		WT	4h	6.05		pilT-	2h	56.5675
				pilT-	2h	7.5625		WT	4h	12.1		pilT-	2h	6.3525
				pilT-	2h	18.15		WT	4h	6.655		pilT-	2h	22.6875
				pilT-	2h	28.7375		WT	4h	10.285		pilT-	2h	139.452
				pilT-	2h	6.3525		WT	4h	10.89		pilT-	2h	214.472
				pilT-	2h	8.1675		WT	4h	19.36		pilT-	2h	23.8975
				pilH-	2h	178.778		WT	4h	9.3775		pilT-	2h	14.8225
				pilH-	2h	83.49		WT	4h	8.47		pilT-	2h	9.68
				pilH-	2h	13.915		WT	4h	7.26		pilT-	2h	9.075
				pilH-	2h	51.425		WT	4h	14.2175		pilT-	2h	12.1
				pilH-	2h	112.53		WT	4h	16.335		pilT-	2h	163.35
				pilH-	2h	31.1575		WT	4h	6.3525		pilT-	2h	24.805
				pilH-	2h	35.3925		WT	4h	445.28		pilT-	2h	89.8425
				pilH-	2h	75.02		WT	4h	13.31		pilT-	2h	6.05
				pilH-	2h	101.338		WT	4h	13.0075		pilT-	2h	6.05
				pilH-	2h	251.075		WT	4h	22.6875		pilT-	2h	19.965
				pilH-	2h	235.042		WT	4h	19.0575		pilT-	2h	11.7975
				pilH-	2h	150.645		WT	4h	49.61		pilT-	2h	8.1675
				pilH-	2h	229.295		WT	4h	7.865		pilT-	2h	16.0325
				pilH-	2h	52.635		WT	4h	9.075		pilT-	2h	49.3075
				pilH-	2h	147.62		WT	4h	118.58		pilT-	2h	10.5875
				pilH-	2h	101.64		WT	4h	6.3525		pilT-	2h	21.175
				pilH-	2h	49.9125		WT	4h	1039.39		pilT-	2h	27.83
				pilH-	2h	36.905		WT	4h	10.89		pilT-	2h	76.5325
				pilH-	2h	325.793		WT	4h	14.8225		pilT-	2h	7.26
				pilH-	2h	98.615		WT	4h	41.14		pilT-	2h	7.26
				pilH-	2h	179.988		WT	4h	7.865		pilT-	2h	6.05
				pilH-	2h	581.102		WT	4h	35.695		pilT-	2h	27.5275
				pilH-	2h	11.7975		WT	4h	8.7725		pilT-	2h	16.0325
				pilH-	2h	247.445		WT	4h	20.57		pilT-	2h	16.0325
				pilH-	2h	74.7175		WT	4h	7.5625		pilT-	2h	40.535
				pilH-	2h	556.6		WT	4h	27.83		pilT-	2h	13.31
				pilH-	2h	697.867		WT	4h	11.1925		pilT-	2h	2038.85
				pilH-	2h	98.01		WT	4h	76.23		pilT-	2h	38.115
				pilH-	2h	57.1725		WT	4h	11.1925		pilT-	2h	9.68
				pilH-	2h	85.6075		WT	4h	88.0275		pilT-	2h	19.6625
				WT	4h	40.8375		WT	4h	8.1675		pilT-	2h	51.7275
				WT	4h	6.3525		WT	4h	14.8225		pilT-	2h	7.26
				WT	4h	47.795		WT	4h	12.4025		pilT-	2h	6.9575
				WT	4h	10.5875		WT	4h	6.9575		pilT-	2h	38.72
				WT	4h	466.455		WT	4h	10.285		pilT-	2h	9.68
				WT	4h	6.655		WT	4h	49.9125		pilT-	2h	18.15
				WT	4h	30.5525		WT	4h	6.3525		pilT-	2h	6.9575
				WT	4h	12.1		WT	4h	21.78		pilT-	2h	6.655
				WT	4h	34.485		WT	4h	13.31		pilT-	2h	21.175
				WT	4h	10.5875		WT	4h	10.5875		pilT-	2h	10.285
				WT	4h	26.62		WT	4h	25.41		pilT-	2h	11.7975
				WT	4h	42.0475		WT	4h	17.8475		pilT-	2h	7.865
				WT	4h	11.1925		WT	4h	40.8375		pilT-	2h	8.47
				WT	4h	16.335		WT	4h	6.3525		pilT-	2h	21.4775
				WT	4h	6.3525		WT	4h	31.46		pilT-	2h	9.68
				WT	4h	149.738		WT	4h	13.0075		pilT-	2h	11.495
				WT	4h	29.3425		WT	4h	114.345		pilT-	2h	41.14
				WT	4h	19.36		WT	4h	35.9975		pilT-	2h	6.9575
				WT	4h	9.9825		WT	4h	33.5775		pilT-	2h	10.89
				WT	4h	7.26		WT	4h	18.15		pilT-	2h	13.31
				WT	4h	1606.88		WT	4h	65.0375		pilT-	2h	42.6525
				WT	4h	9.3775		WT	4h	14.8225		pilT-	2h	13.31
				WT	4h	237.463		WT	4h	10.89		pilT-	2h	23.2925
				WT	4h	40.2325		WT	4h	30.855		pilT-	2h	61.105
				WT	4h	21.175		WT	4h	44.4675		pilT-	2h	13.0075
				WT	4h	190.575		WT	4h	8.7725		pilT-	2h	25.7125
				WT	4h	9.68		WT	4h	17.2425		pilT-	2h	14.8225
				WT	4h	11.7975		WT	4h	14.52		pilT-	2h	32.3675
				WT	4h	29.645		WT	4h	21.175		pilT-	2h	22.0825
				WT	4h	10.5875		WT	4h	6.3525		pilT-	2h	19.6625
				WT	4h	9.075		WT	4h	22.0825		pilT-	2h	11.495
				WT	4h	8.7725		WT	4h	23.8975		pilT-	2h	8.47
				WT	4h	6.655		WT	4h	45.375		pilT-	2h	9.68
				WT	4h	6.9575		WT	4h	18.4525		pilT-	2h	60.1975
				WT	4h	9.68		WT	4h	8.7725		pilT-	2h	33.275
				WT	4h	9.075		WT	4h	7.5625		pilT-	2h	29.645
				WT	4h	232.925		WT	4h	13.6125		pilT-	2h	11.495
				WT	4h	46.8875		WT	4h	9.68		pilT-	2h	9.3775
				WT	4h	17.8475		WT	4h	22.385		pilT-	2h	15.125
				WT	4h	6.05		WT	4h	8.1675		pilT-	2h	10.285
				WT	4h	21.175		WT	4h	40.8375		pilT-	2h	22.99
				WT	4h	21.4775		WT	4h	54.7525		pilT-	2h	9.3775
				WT	4h	57.475		WT	4h	8.7725		pilT-	2h	27.83
				WT	4h	9.3775		WT	4h	28.1325		pilT-	2h	20.57
				WT	4h	7.5625		WT	4h	24.2		pilT-	2h	19.0575
				WT	4h	25.1075		WT	4h	7.26		pilT-	2h	106.782
				WT	4h	6.05		WT	4h	8.47		pilT-	2h	16.335
				WT	4h	16.94		pilT-	4h	8.47		pilT-	2h	9.68
				WT	4h	17.2425		pilT-	4h	68.6675		pilT-	2h	10.285
				WT	4h	8.1675		pilT-	4h	9.68		pilT-	2h	7.865
				WT	4h	396.275		pilT-	4h	9.9825		pilT-	2h	6.3525
				WT	4h	22.99		pilT-	4h	49.005		pilT-	2h	159.72
				WT	4h	32.065		pilT-	4h	17.2425		pilT-	2h	6.655
				WT	4h	8.47		pilT-	4h	13.31		pilT-	2h	6.05
				WT	4h	13.6125		pilT-	4h	6.3525		pilT-	2h	11.495
				WT	4h	32.67		pilT-	4h	11.7975		pilT-	2h	6.05
				WT	4h	10.5875		pilT-	4h	6.05		pilT-	2h	45.6775
				WT	4h	34.1825		pilT-	4h	12.1		pilT-	2h	28.1325
				WT	4h	24.2		pilT-	4h	8.7725		pilT-	2h	19.965
				WT	4h	9.3775		pilT-	4h	7.5625		pilT-	2h	7.865
				WT	4h	6.05		pilT-	4h	8.1675		pilT-	2h	7.5625
				WT	4h	886.628		pilT-	4h	6.3525		pilT-	2h	13.6125
				WT	4h	49.9125		pilT-	4h	11.1925		pilT-	2h	6.9575
				WT	4h	22.6875		pilT-	4h	6.9575		pilT-	2h	11.1925
				WT	4h	7.5625		pilT-	4h	6.05		pilT-	2h	7.5625
				WT	4h	6.9575		pilT-	4h	31.46		pilT-	2h	6.3525
				WT	4h	6.9575		pilT-	4h	13.0075		pilT-	2h	8.47
				WT	4h	9.075		pilT-	4h	9.3775		pilT-	2h	49.61
				WT	4h	11.7975		pilT-	4h	7.865		pilT-	2h	7.26
				WT	4h	11.7975		pilT-	4h	6.9575		pilT-	2h	10.285
				WT	4h	120.093		pilT-	4h	14.52		pilT-	2h	12.705
				WT	4h	21.78		pilT-	4h	16.335		pilT-	2h	9.075
				WT	4h	534.215		pilT-	4h	23.2925		pilT-	2h	8.7725
				WT	4h	10.5875		pilT-	4h	6.655		pilT-	2h	9.075
				WT	4h	9.9825		pilT-	4h	24.2		pilT-	2h	9.3775
				WT	4h	46.2825		pilT-	4h	19.6625		pilT-	2h	7.5625
				WT	4h	12.705		pilT-	4h	12.705		pilT-	2h	19.0575
				WT	4h	12.1		pilT-	4h	7.26		pilT-	2h	6.05
				WT	4h	7.865		pilT-	4h	9.3775		pilT-	2h	30.855
				WT	4h	6.9575		pilT-	4h	9.3775		pilT-	2h	21.175
				WT	4h	36.905		pilT-	4h	9.3775		pilT-	2h	28.1325
				WT	4h	258.335		pilT-	4h	9.3775		pilT-	2h	12.4025
				WT	4h	11.7975		pilT-	4h	16.94		pilT-	2h	7.26
				WT	4h	59.5925		pilT-	4h	16.335		pilT-	2h	19.0575
				WT	4h	9.3775		pilT-	4h	13.6125		pilT-	2h	42.6525
				WT	4h	167.585		pilT-	4h	15.4275		pilT-	2h	8.7725
				WT	4h	6.655		pilT-	4h	74.1125		pilT-	2h	13.915
				WT	4h	43.8625		pilT-	4h	12.4025		pilT-	2h	6.3525
				WT	4h	70.4825		pilT-	4h	9.075		pilT-	2h	24.5025
				WT	4h	31.46		pilT-	4h	6.05		pilT-	2h	7.865
				WT	4h	6.655		pilT-	4h	12.1		pilT-	2h	21.175
				WT	4h	45.0725		pilT-	4h	52.3325		pilT-	2h	9.075
				WT	4h	15.4275		pilT-	4h	7.5625		pilT-	2h	17.545
				WT	4h	19.0575		pilT-	4h	12.705		pilT-	2h	57.475
				WT	4h	38.72		pilT-	4h	10.285		pilT-	2h	12.4025
				WT	4h	6.05		pilT-	4h	30.855		pilT-	2h	15.4275
				WT	4h	369.655		pilT-	4h	31.1575		pilT-	2h	7.26
				WT	4h	7.26		pilT-	4h	7.5625		pilT-	2h	34.7875
				WT	4h	7.5625		pilT-	4h	7.865		pilT-	2h	6.655
				WT	4h	9.075		pilT-	4h	6.655		pilT-	2h	6.3525
				WT	4h	45.375		pilT-	4h	14.8225		pilT-	2h	11.7975
				WT	4h	6.655		pilT-	4h	14.2175		pilT-	2h	8.7725
				WT	4h	62.0125		pilT-	4h	6.655		pilT-	2h	12.4025
				WT	4h	13.915		pilT-	4h	13.915		pilT-	2h	17.2425
				WT	4h	20.2675		pilT-	4h	16.335		pilT-	2h	9.075
				WT	4h	9.9825		pilT-	4h	51.7275		pilT-	2h	46.2825
				WT	4h	9.9825		pilT-	4h	9.3775		pilT-	2h	16.0325
				WT	4h	469.48		pilT-	4h	7.5625		pilT-	2h	23.595
				WT	4h	23.595		pilT-	4h	13.31		pilT-	2h	6.3525
				WT	4h	33.275		pilT-	4h	7.26		pilT-	2h	8.7725
				WT	4h	9.9825		pilT-	4h	38.72		pilT-	2h	17.8475
				WT	4h	473.11		pilT-	4h	15.125		pilT-	2h	12.705
				WT	4h	9.9825		pilT-	4h	50.5175		pilT-	2h	15.73
				WT	4h	9.075		pilT-	4h	9.075		pilT-	2h	6.05
				WT	4h	6.3525		pilT-	4h	125.235		pilT-	2h	6.9575
				WT	4h	8.47		pilT-	4h	7.865		pilT-	2h	6.3525
				WT	4h	7.865		pilT-	4h	9.075		pilH-	2h	71.0875
				WT	4h	22.385		pilT-	4h	15.125		pilH-	2h	34.7875
				WT	4h	6.655		pilT-	4h	78.045		pilH-	2h	35.09
				WT	4h	23.8975		pilT-	4h	50.215		pilH-	2h	101.64
				WT	4h	13.31		pilT-	4h	10.285		pilH-	2h	9.3775
				WT	4h	7.5625		pilT-	4h	20.57		pilH-	2h	6.9575
				WT	4h	6.655		pilT-	4h	9.3775		pilH-	2h	26.9225
				WT	4h	15.125		pilT-	4h	8.1675		pilH-	2h	64.4325
				WT	4h	9.68		pilT-	4h	8.1675		pilH-	2h	105.573
				WT	4h	8.7725		pilT-	4h	22.0825		pilH-	2h	22.0825
				WT	4h	12.4025		pilT-	4h	7.5625		pilH-	2h	114.95
				WT	4h	9.075		pilT-	4h	21.4775		pilH-	2h	7.26
				WT	4h	310.062		pilT-	4h	8.1675		pilH-	2h	73.205
				WT	4h	63.8275		pilT-	4h	33.5775		pilH-	2h	25.41
				WT	4h	103.153		pilT-	4h	8.7725		pilH-	2h	31.46
				WT	4h	10.285		pilT-	4h	9.68		pilH-	2h	118.278
				WT	4h	24.805		pilH-	4h	8.7725		pilH-	2h	6.05
				pilT-	4h	12.4025		pilH-	4h	63.8275		pilH-	2h	10.285
				pilT-	4h	6.9575		pilH-	4h	103.455		pilH-	2h	61.71
				pilT-	4h	6.655		pilH-	4h	24.805		pilH-	2h	9.075
				pilT-	4h	11.495		pilH-	4h	33.88		pilH-	2h	7.26
				pilT-	4h	6.3525		pilH-	4h	159.72		pilH-	2h	8.1675
				pilT-	4h	10.285		pilH-	4h	10.5875		pilH-	2h	22.99
				pilT-	4h	11.7975		pilH-	4h	58.08		pilH-	2h	10.5875
				pilT-	4h	9.3775		pilH-	4h	38.115		pilH-	2h	75.02
				pilT-	4h	11.495		pilH-	4h	6.9575		pilH-	2h	401.115
				pilT-	4h	9.68		pilH-	4h	32.67		pilH-	2h	11.7975
				pilT-	4h	6.05		pilH-	4h	76.5325		pilH-	2h	16.0325
				pilT-	4h	12.705		pilH-	4h	6.3525		pilH-	2h	12.705
				pilT-	4h	7.865		pilH-	4h	159.115		pilH-	2h	97.1025
				pilT-	4h	29.645		pilH-	4h	18.15		pilH-	2h	27.83
				pilT-	4h	6.05		pilH-	4h	6.05		WT	4h	35.695
				pilT-	4h	8.1675		pilH-	4h	7.5625		WT	4h	6.655
				pilT-	4h	6.655		pilH-	4h	7.26		WT	4h	9.3775
				pilT-	4h	9.68		pilH-	4h	11.1925		WT	4h	8.1675
				pilT-	4h	23.2925		pilH-	4h	12.4025		WT	4h	12.705
				pilT-	4h	7.5625		pilH-	4h	59.5925		WT	4h	7.5625
				pilT-	4h	8.7725		pilH-	4h	49.3075		WT	4h	9.68
				pilT-	4h	9.9825		pilH-	4h	35.9975		WT	4h	207.213
				pilT-	4h	10.89		pilH-	4h	13.0075		WT	4h	51.425
				pilT-	4h	6.9575		pilH-	4h	10.89		WT	4h	225.06
				pilT-	4h	12.705		pilH-	4h	9.68		WT	4h	6.3525
				pilT-	4h	6.9575		pilH-	4h	68.0625		WT	4h	95.2875
				pilT-	4h	6.9575		pilH-	4h	14.52		WT	4h	11.1925
				pilT-	4h	23.8975		pilH-	4h	181.197		WT	4h	13.0075
				pilT-	4h	183.618		pilH-	4h	254.403		WT	4h	8.47
				pilT-	4h	18.755		pilH-	4h	40.535		WT	4h	124.025
				pilT-	4h	21.78		pilH-	4h	27.83		WT	4h	43.8625
				pilT-	4h	7.865		pilH-	4h	78.045		WT	4h	9.68
				pilT-	4h	25.41		pilH-	4h	17.8475		WT	4h	15.125
				pilT-	4h	12.1		pilH-	4h	10.285		WT	4h	6.9575
				pilT-	4h	6.9575		pilH-	4h	329.12		WT	4h	46.585
				pilT-	4h	51.1225		pilH-	4h	37.51		WT	4h	7.26
				pilT-	4h	22.6875		pilH-	4h	45.0725		WT	4h	10.5875
				pilT-	4h	6.655		pilH-	4h	67.155		WT	4h	85.0025
				pilT-	4h	8.47		pilH-	4h	50.5175		WT	4h	14.8225
				pilT-	4h	20.57		pilH-	4h	109.203		WT	4h	30.25
				pilT-	4h	11.495		pilH-	4h	65.6425		WT	4h	9.075
				pilT-	4h	19.6625		pilH-	4h	24.5025		WT	4h	127.05
				pilT-	4h	15.4275		pilH-	4h	140.965		WT	4h	10.5875
				pilT-	4h	11.495		pilH-	4h	63.8275		WT	4h	382.36
				pilT-	4h	12.1		pilH-	4h	26.62		WT	4h	24.2
				pilT-	4h	6.05		pilH-	4h	36.3		WT	4h	66.8525
				pilT-	4h	6.9575		pilH-	4h	32.065		WT	4h	12.705
				pilT-	4h	12.1		WT	5.5h	9.075		WT	4h	22.6875
				pilT-	4h	6.655		WT	5.5h	464.337		WT	4h	17.8475
				pilT-	4h	6.05		WT	5.5h	21.175		WT	4h	87.4225
				pilT-	4h	6.9575		WT	5.5h	7.5625		WT	4h	13.915
				pilT-	4h	38.4175		WT	5.5h	32.67		WT	4h	12.1
				pilT-	4h	6.05		WT	5.5h	19.0575		WT	4h	62.315
				pilT-	4h	6.9575		WT	5.5h	17.545		WT	4h	81.07
				pilT-	4h	6.9575		WT	5.5h	24.5025		WT	4h	94.38
				pilT-	4h	21.78		WT	5.5h	7.865		WT	4h	13.0075
				pilT-	4h	6.655		WT	5.5h	101.64		WT	4h	8.7725
				pilT-	4h	22.385		WT	5.5h	75.02		WT	4h	21.175
				pilT-	4h	12.705		WT	5.5h	435.6		WT	4h	10.285
				pilT-	4h	6.3525		WT	5.5h	6.655		WT	4h	13.0075
				pilT-	4h	9.68		WT	5.5h	13.31		WT	4h	153.972
				pilT-	4h	25.7125		WT	5.5h	13.915		WT	4h	17.2425
				pilT-	4h	8.47		WT	5.5h	5157.93		WT	4h	7.26
				pilT-	4h	22.385		WT	5.5h	6.9575		WT	4h	2221.26
				pilT-	4h	14.2175		WT	5.5h	116.463		WT	4h	19.965
				pilT-	4h	8.47		WT	5.5h	32.67		WT	4h	11.1925
				pilT-	4h	8.7725		WT	5.5h	51.425		WT	4h	6.655
				pilT-	4h	6.05		WT	5.5h	11.1925		WT	4h	446.188
				pilT-	4h	6.05		WT	5.5h	22.0825		WT	4h	21.4775
				pilT-	4h	6.3525		WT	5.5h	8.1675		WT	4h	11.495
				pilT-	4h	42.955		WT	5.5h	2738.84		WT	4h	10.5875
				pilT-	4h	8.47		WT	5.5h	7.26		WT	4h	186.643
				pilT-	4h	11.495		WT	5.5h	11.7975		WT	4h	14.8225
				pilT-	4h	10.285		WT	5.5h	6.655		WT	4h	673.062
				pilT-	4h	6.05		WT	5.5h	9.075		WT	4h	13.0075
				pilT-	4h	8.47		WT	5.5h	10.89		WT	4h	6.9575
				pilT-	4h	18.15		WT	5.5h	11.1925		WT	4h	13.0075
				pilT-	4h	9.3775		WT	5.5h	46.2825		WT	4h	22.0825
				pilT-	4h	10.285		WT	5.5h	62.0125		WT	4h	68.6675
				pilT-	4h	6.3525		WT	5.5h	32.3675		WT	4h	7.26
				pilT-	4h	10.5875		WT	5.5h	126.445		WT	4h	11.7975
				pilT-	4h	6.3525		WT	5.5h	8.47		WT	4h	7.5625
				pilT-	4h	6.655		WT	5.5h	11.1925		WT	4h	9.075
				pilT-	4h	6.3525		WT	5.5h	9.68		WT	4h	248.352
				pilT-	4h	7.26		WT	5.5h	58.9875		WT	4h	8.47
				pilT-	4h	9.075		WT	5.5h	13.6125		WT	4h	9.68
				pilT-	4h	8.47		WT	5.5h	9.9825		WT	4h	28.7375
				pilT-	4h	37.8125		WT	5.5h	42.6525		WT	4h	13.915
				pilT-	4h	6.9575		WT	5.5h	98.3125		WT	4h	7.26
				pilT-	4h	12.4025		WT	5.5h	51.1225		WT	4h	10.5875
				pilT-	4h	6.05		WT	5.5h	29.9475		WT	4h	208.725
				pilT-	4h	6.05		WT	5.5h	22.6875		WT	4h	94.0775
				pilT-	4h	8.47		WT	5.5h	45.375		WT	4h	20.57
				pilT-	4h	10.5875		WT	5.5h	57.475		WT	4h	66.2475
				pilT-	4h	9.68		WT	5.5h	29.04		WT	4h	10.89
				pilT-	4h	6.3525		WT	5.5h	60.8025		WT	4h	8.1675
				pilT-	4h	9.3775		WT	5.5h	103.757		WT	4h	9.3775
				pilT-	4h	9.3775		WT	5.5h	8.7725		WT	4h	43.8625
				pilT-	4h	6.3525		WT	5.5h	6.655		WT	4h	7.5625
				pilT-	4h	7.865		pilT-	5.5h	23.595		WT	4h	16.6375
				pilT-	4h	9.9825		pilT-	5.5h	45.6775		WT	4h	35.3925
				pilH-	4h	145.502		pilT-	5.5h	428.038		WT	4h	18.4525
				pilH-	4h	1279.88		pilT-	5.5h	8.1675		WT	4h	12.1
				pilH-	4h	107.993		pilT-	5.5h	23.8975		WT	4h	15.73
				pilH-	4h	78.65		pilT-	5.5h	17.8475		WT	4h	88.0275
				pilH-	4h	6.9575		pilT-	5.5h	73.5075		WT	4h	145.805
				pilH-	4h	46.2825		pilT-	5.5h	65.0375		WT	4h	35.695
				pilH-	4h	7.26		pilT-	5.5h	6.9575		WT	4h	134.31
				pilH-	4h	192.692		pilT-	5.5h	6.05		WT	4h	57.1725
				pilH-	4h	9.075		pilT-	5.5h	6.9575		pilT-	4h	9.075
				pilH-	4h	344.548		pilT-	5.5h	28.1325		pilT-	4h	11.1925
				pilH-	4h	107.085		pilT-	5.5h	6.655		pilT-	4h	70.18
				pilH-	4h	1281.99		pilT-	5.5h	13.0075		pilT-	4h	68.365
				pilH-	4h	17.2425		pilT-	5.5h	8.47		pilT-	4h	1230.57
				pilH-	4h	10.89		pilT-	5.5h	6.05		pilT-	4h	9.075
				pilH-	4h	41.745		pilT-	5.5h	6.9575		pilT-	4h	10.285
				pilH-	4h	51.1225		pilT-	5.5h	20.57		pilT-	4h	6.655
				pilH-	4h	9.68		pilT-	5.5h	12.1		pilT-	4h	9.68
				pilH-	4h	19.36		pilT-	5.5h	6.05		pilT-	4h	6.9575
				pilH-	4h	58.08		pilT-	5.5h	6.05		pilT-	4h	16.94
				pilH-	4h	29.645		pilT-	5.5h	82.5825		pilT-	4h	6.655
				pilH-	4h	10.285		pilT-	5.5h	14.52		pilT-	4h	26.015
				pilH-	4h	242.605		pilT-	5.5h	6.05		pilT-	4h	7.5625
				pilH-	4h	9.075		pilT-	5.5h	15.125		pilT-	4h	6.655
				pilH-	4h	10.89		pilT-	5.5h	13.915		pilT-	4h	11.495
				pilH-	4h	869.99		pilT-	5.5h	7.26		pilT-	4h	7.5625
				pilH-	4h	233.833		pilT-	5.5h	11.7975		pilT-	4h	27.5275
				pilH-	4h	99.5225		pilT-	5.5h	8.7725		pilT-	4h	7.26
				pilH-	4h	6.9575		pilT-	5.5h	26.9225		pilT-	4h	28.1325
				pilH-	4h	40.2325		pilT-	5.5h	7.5625		pilT-	4h	21.4775
				pilH-	4h	35.09		pilT-	5.5h	42.955		pilT-	4h	618.008
				pilH-	4h	15.73		pilT-	5.5h	10.89		pilT-	4h	9.3775
				pilH-	4h	35.695		pilT-	5.5h	7.865		pilT-	4h	15.4275
				pilH-	4h	6.655		pilT-	5.5h	11.495		pilT-	4h	32.065
				pilH-	4h	413.215		pilT-	5.5h	35.09		pilT-	4h	32.065
				pilH-	4h	14.8225		pilT-	5.5h	21.78		pilT-	4h	38.72
				pilH-	4h	6.05		pilT-	5.5h	15.125		pilT-	4h	6.05
				pilH-	4h	11.1925		pilT-	5.5h	9.075		pilT-	4h	8.1675
				pilH-	4h	1392.71		pilT-	5.5h	10.285		pilT-	4h	8.1675
				pilH-	4h	10.5875		pilT-	5.5h	14.52		pilT-	4h	9.075
				pilH-	4h	8.47		pilT-	5.5h	14.52		pilT-	4h	7.865
				pilH-	4h	788.315		pilT-	5.5h	6.05		pilT-	4h	11.495
				pilH-	4h	38.4175		pilT-	5.5h	6.3525		pilT-	4h	10.5875
				pilH-	4h	166.072		pilT-	5.5h	9.68		pilT-	4h	7.26
				pilH-	4h	7.26		pilT-	5.5h	13.31		pilT-	4h	6.3525
				pilH-	4h	233.53		pilT-	5.5h	27.225		pilT-	4h	13.6125
				pilH-	4h	166.375		pilT-	5.5h	13.0075		pilT-	4h	32.67
				pilH-	4h	839.135		pilT-	5.5h	42.955		pilT-	4h	9.3775
				pilH-	4h	30.5525		pilT-	5.5h	8.1675		pilT-	4h	31.7625
				pilH-	4h	30.25		pilT-	5.5h	6.655		pilT-	4h	9.075
				pilH-	4h	16.335		pilT-	5.5h	6.3525		pilT-	4h	24.5025
				pilH-	4h	155.787		pilT-	5.5h	27.5275		pilT-	4h	12.1
				pilH-	4h	92.565		pilT-	5.5h	10.89		pilT-	4h	31.1575
				WT	5.5h	683.045		pilT-	5.5h	8.47		pilT-	4h	12.705
				WT	5.5h	166.375		pilT-	5.5h	26.62		pilT-	4h	10.5875
				WT	5.5h	31.46		pilT-	5.5h	12.1		pilT-	4h	343.337
				WT	5.5h	39.93		pilT-	5.5h	16.6375		pilT-	4h	8.1675
				WT	5.5h	138.545		pilT-	5.5h	19.965		pilT-	4h	14.52
				WT	5.5h	472.808		pilT-	5.5h	11.7975		pilT-	4h	9.3775
				WT	5.5h	29.645		pilT-	5.5h	22.99		pilT-	4h	39.325
				WT	5.5h	11.495		pilT-	5.5h	8.1675		pilT-	4h	24.2
				WT	5.5h	27.83		pilT-	5.5h	9.3775		pilT-	4h	6.655
				WT	5.5h	16.94		pilT-	5.5h	29.9475		pilT-	4h	9.68
				WT	5.5h	6.3525		pilT-	5.5h	16.335		pilT-	4h	9.9825
				WT	5.5h	27.83		pilT-	5.5h	33.88		pilT-	4h	18.755
				WT	5.5h	115.555		pilT-	5.5h	16.6375		pilT-	4h	31.7625
				WT	5.5h	7.26		pilT-	5.5h	82.5825		pilT-	4h	16.0325
				WT	5.5h	15.125		pilT-	5.5h	20.2675		pilT-	4h	159.417
				WT	5.5h	22.385		pilT-	5.5h	15.73		pilT-	4h	12.4025
				WT	5.5h	28.7375		pilT-	5.5h	199.045		pilT-	4h	6.3525
				WT	5.5h	6.655		pilT-	5.5h	19.36		pilT-	4h	21.78
				WT	5.5h	6.05		pilT-	5.5h	195.113		pilT-	4h	7.26
				WT	5.5h	219.615		pilT-	5.5h	46.2825		pilT-	4h	62.0125
				WT	5.5h	16.6375		pilT-	5.5h	11.495		pilT-	4h	25.41
				WT	5.5h	28.1325		pilT-	5.5h	477.647		pilT-	4h	7.5625
				WT	5.5h	56.5675		pilT-	5.5h	6.3525		pilT-	4h	6.9575
				WT	5.5h	33.275		pilT-	5.5h	16.0325		pilT-	4h	8.1675
				WT	5.5h	25.1075		pilT-	5.5h	7.26		pilT-	4h	6.3525
				WT	5.5h	8.47		pilT-	5.5h	7.865		pilT-	4h	6.9575
				WT	5.5h	8.47		pilT-	5.5h	35.09		pilT-	4h	8.7725
				WT	5.5h	14.2175		pilT-	5.5h	54.1475		pilT-	4h	7.865
				WT	5.5h	13.31		pilT-	5.5h	12.4025		pilT-	4h	6.05
				WT	5.5h	51.7275		pilT-	5.5h	64.4325		pilT-	4h	10.5875
				WT	5.5h	26.015		pilT-	5.5h	13.915		pilT-	4h	13.6125
				WT	5.5h	27.225		pilT-	5.5h	13.31		pilT-	4h	6.655
				WT	5.5h	31.46		pilT-	5.5h	6.9575		pilT-	4h	10.5875
				WT	5.5h	29.9475		pilT-	5.5h	8.47		pilH-	4h	55.3575
				WT	5.5h	8.47		pilT-	5.5h	10.89		pilH-	4h	495.495
				WT	5.5h	19.965		pilT-	5.5h	25.41		pilH-	4h	9.075
				WT	5.5h	9.075		pilT-	5.5h	18.755		pilH-	4h	68.365
				WT	5.5h	61.105		pilT-	5.5h	16.335		pilH-	4h	232.018
				WT	5.5h	476.438		pilT-	5.5h	7.26		pilH-	4h	324.885
				WT	5.5h	33.5775		pilT-	5.5h	15.125		pilH-	4h	62.315
				WT	5.5h	7.865		pilT-	5.5h	40.8375		pilH-	4h	239.58
				WT	5.5h	60.8025		pilT-	5.5h	563.255		pilH-	4h	221.127
				WT	5.5h	123.42		pilT-	5.5h	30.5525		pilH-	4h	158.51
				WT	5.5h	2883.13		pilT-	5.5h	22.6875		pilH-	4h	16.0325
				WT	5.5h	15.125		pilT-	5.5h	18.4525		pilH-	4h	89.8425
				WT	5.5h	92.2625		pilT-	5.5h	8.7725		pilH-	4h	8.1675
				WT	5.5h	6.05		pilT-	5.5h	19.36		pilH-	4h	35.09
				WT	5.5h	11.1925		pilT-	5.5h	6.9575		pilH-	4h	28.7375
				WT	5.5h	179.08		pilT-	5.5h	27.225		pilH-	4h	54.7525
				WT	5.5h	29.04		pilT-	5.5h	6.3525		pilH-	4h	51.425
				WT	5.5h	16.335		pilT-	5.5h	10.285		pilH-	4h	458.288
				WT	5.5h	7.26		pilT-	5.5h	12.4025		pilH-	4h	19.965
				WT	5.5h	192.088		pilT-	5.5h	9.68		pilH-	4h	70.18
				WT	5.5h	23.2925		pilT-	5.5h	6.3525		pilH-	4h	29.3425
				WT	5.5h	55.3575		pilT-	5.5h	6.9575		pilH-	4h	35.09
				WT	5.5h	18.4525		pilT-	5.5h	6.05		pilH-	4h	10.89
				WT	5.5h	118.58		pilT-	5.5h	7.5625		pilH-	4h	223.85
				WT	5.5h	20.8725		pilT-	5.5h	15.125		pilH-	4h	57.7775
				WT	5.5h	22.99		pilT-	5.5h	7.5625		WT	5.5h	1582.08
				WT	5.5h	9.68		pilT-	5.5h	8.7725		WT	5.5h	2013.14
				WT	5.5h	26.9225		pilT-	5.5h	29.9475		WT	5.5h	23.8975
				WT	5.5h	38.115		pilT-	5.5h	6.05		WT	5.5h	369.957
				WT	5.5h	23.2925		pilH-	5.5h	95.59		WT	5.5h	16.6375
				WT	5.5h	7.865		pilH-	5.5h	157.602		WT	5.5h	19.965
				WT	5.5h	17.2425		pilH-	5.5h	249.865		WT	5.5h	19.0575
				WT	5.5h	52.03		pilH-	5.5h	394.158		WT	5.5h	6.05
				WT	5.5h	29.9475		pilH-	5.5h	208.725		WT	5.5h	13.915
				WT	5.5h	571.725		pilH-	5.5h	69.575		WT	5.5h	6.05
				WT	5.5h	17.8475		pilH-	5.5h	8.1675		WT	5.5h	72.9025
				WT	5.5h	42.0475		pilH-	5.5h	15.125		WT	5.5h	6.9575
				WT	5.5h	8.1675		pilH-	5.5h	13.6125		WT	5.5h	14.52
				WT	5.5h	41.4425		pilH-	5.5h	385.082		WT	5.5h	34.485
				WT	5.5h	135.218		pilH-	5.5h	47.795		WT	5.5h	7.5625
				WT	5.5h	20.8725		pilH-	5.5h	21.78		WT	5.5h	6.655
				WT	5.5h	22.0825		pilH-	5.5h	17.8475		WT	5.5h	22.99
				WT	5.5h	42.35		pilH-	5.5h	71.39		WT	5.5h	181.803
				WT	5.5h	11.495		pilH-	5.5h	62.6175		WT	5.5h	31.1575
				WT	5.5h	36.905		pilH-	5.5h	15.4275		WT	5.5h	7.865
				WT	5.5h	12.1		pilH-	5.5h	10.285		WT	5.5h	8.47
				WT	5.5h	38.115		pilH-	5.5h	189.667		WT	5.5h	22.0825
				WT	5.5h	36.6025		pilH-	5.5h	6.655		WT	5.5h	12.705
				WT	5.5h	28.1325		pilH-	5.5h	6.655		WT	5.5h	18.755
				WT	5.5h	257.428		pilH-	5.5h	61.105		WT	5.5h	6.655
				WT	5.5h	45.375		pilH-	5.5h	6.655		WT	5.5h	28.1325
				WT	5.5h	19.36		pilH-	5.5h	11.1925		WT	5.5h	14.2175
				WT	5.5h	24.2		pilH-	5.5h	65.945		WT	5.5h	233.53
				WT	5.5h	38.4175		pilH-	5.5h	79.86		WT	5.5h	6.3525
				WT	5.5h	153.67		pilH-	5.5h	11.1925		WT	5.5h	10.89
				WT	5.5h	71.0875		pilH-	5.5h	21.175		WT	5.5h	114.345
				WT	5.5h	18.4525		pilH-	5.5h	6.05		WT	5.5h	14.8225
				WT	5.5h	75.625		pilH-	5.5h	52.9375		WT	5.5h	420.475
				WT	5.5h	14.52		pilH-	5.5h	42.35		WT	5.5h	11.1925
				WT	5.5h	484.908		pilH-	5.5h	16.6375		WT	5.5h	12.705
				WT	5.5h	144.595		pilH-	5.5h	118.882		WT	5.5h	24.2
				WT	5.5h	12.1		pilH-	5.5h	108.597		WT	5.5h	60.5
				WT	5.5h	22.99		pilH-	5.5h	67.4575		WT	5.5h	133.403
				WT	5.5h	28.435		pilH-	5.5h	66.8525		WT	5.5h	8.47
				WT	5.5h	81.07		pilH-	5.5h	88.0275		WT	5.5h	17.8475
				WT	5.5h	10.5875		pilH-	5.5h	276.788		WT	5.5h	6.655
				WT	5.5h	44.4675		pilH-	5.5h	7.26		WT	5.5h	11.495
				WT	5.5h	32.3675		pilH-	5.5h	10.89		WT	5.5h	9.68
				WT	5.5h	32.67		pilH-	5.5h	438.625		WT	5.5h	4851.8
				WT	5.5h	8.47		pilH-	5.5h	875.737		WT	5.5h	189.365
				WT	5.5h	8.47		pilH-	5.5h	24.5025		WT	5.5h	20.8725
				WT	5.5h	34.7875		pilH-	5.5h	33.88		WT	5.5h	78.045
				WT	5.5h	62.0125		pilH-	5.5h	790.433		WT	5.5h	7.5625
				WT	5.5h	91.6575		pilH-	5.5h	15.4275		WT	5.5h	7.865
				WT	5.5h	90.4475		pilH-	5.5h	7.865		WT	5.5h	8.7725
				WT	5.5h	16.0325		pilH-	5.5h	11.7975		WT	5.5h	16.335
				WT	5.5h	6.9575		pilH-	5.5h	100.733		WT	5.5h	15.125
				WT	5.5h	10.5875		pilH-	5.5h	13.0075		WT	5.5h	1512.5
				WT	5.5h	25.7125		pilH-	5.5h	41.745		WT	5.5h	31.1575
				WT	5.5h	58.3825		pilH-	5.5h	11.7975		WT	5.5h	7.5625
				WT	5.5h	9.68		pilH-	5.5h	6.3525		WT	5.5h	234.438
				WT	5.5h	44.165		pilH-	5.5h	54.45		WT	5.5h	11.1925
				WT	5.5h	92.565		pilH-	5.5h	6.9575		WT	5.5h	10.89
				WT	5.5h	38.115		pilH-	5.5h	13.915		WT	5.5h	34.7875
				WT	5.5h	88.935		pilH-	5.5h	6.655		WT	5.5h	11.495
				WT	5.5h	14.2175		pilH-	5.5h	47.795		WT	5.5h	381.15
				WT	5.5h	1074.78		pilH-	5.5h	13.31		WT	5.5h	7.5625
				WT	5.5h	37.2075		pilH-	5.5h	7.26		WT	5.5h	7.5625
				WT	5.5h	45.98		pilH-	5.5h	145.502		WT	5.5h	8.47
				WT	5.5h	69.2725		pilH-	5.5h	170.005		WT	5.5h	13.915
				WT	5.5h	114.345		pilH-	5.5h	142.477		WT	5.5h	6.9575
				WT	5.5h	48.4		pilH-	5.5h	13.6125		WT	5.5h	6.05
				WT	5.5h	22.385		pilH-	5.5h	128.562		WT	5.5h	14.2175
				WT	5.5h	21.78		pilH-	5.5h	44.165		WT	5.5h	6.655
				WT	5.5h	16.6375		pilH-	5.5h	137.637		WT	5.5h	40.535
				WT	5.5h	121.605		pilH-	5.5h	130.377		WT	5.5h	37.51
				WT	5.5h	9.9825		pilH-	5.5h	287.678		WT	5.5h	72.2975
				WT	5.5h	337.59		pilH-	5.5h	39.325		WT	5.5h	56.5675
				WT	5.5h	26.3175		pilH-	5.5h	51.425		WT	5.5h	23.2925
				WT	5.5h	6.655		pilH-	5.5h	62.6175		WT	5.5h	8.7725
				WT	5.5h	286.165		pilH-	5.5h	10.89		WT	5.5h	6.655
				WT	5.5h	46.2825		pilH-	5.5h	13.0075		WT	5.5h	91.6575
				WT	5.5h	6.9575		pilH-	5.5h	49.9125		WT	5.5h	260.452
				WT	5.5h	40.2325		pilH-	5.5h	14.2175		WT	5.5h	9.68
				WT	5.5h	32.67		pilH-	5.5h	182.105		pilT-	5.5h	2408.51
				WT	5.5h	42.0475						pilT-	5.5h	147.317
				WT	5.5h	16.0325						pilT-	5.5h	6.9575
				WT	5.5h	107.085						pilT-	5.5h	12.705
				WT	5.5h	6.655						pilT-	5.5h	16.94
				pilT-	5.5h	11.1925						pilT-	5.5h	491.26
				pilT-	5.5h	8.7725						pilT-	5.5h	46.2825
				pilT-	5.5h	8.47						pilT-	5.5h	27.83
				pilT-	5.5h	7.5625						pilT-	5.5h	356.647
				pilT-	5.5h	7.865						pilT-	5.5h	366.327
				pilT-	5.5h	8.1675						pilT-	5.5h	6.3525
				pilT-	5.5h	9.075						pilT-	5.5h	37.8125
				pilT-	5.5h	16.335						pilT-	5.5h	19.965
				pilT-	5.5h	11.7975						pilT-	5.5h	6.05
				pilT-	5.5h	6.9575						pilT-	5.5h	24.805
				pilT-	5.5h	7.5625						pilT-	5.5h	46.2825
				pilT-	5.5h	9.075						pilT-	5.5h	27.225
				pilT-	5.5h	13.6125						pilT-	5.5h	32.67
				pilT-	5.5h	11.7975						pilT-	5.5h	34.7875
				pilT-	5.5h	75.02						pilT-	5.5h	9.9825
				pilT-	5.5h	27.5275						pilT-	5.5h	21.175
				pilT-	5.5h	7.26						pilT-	5.5h	34.7875
				pilT-	5.5h	81.9775						pilT-	5.5h	33.88
				pilT-	5.5h	26.9225						pilT-	5.5h	264.385
				pilT-	5.5h	7.26						pilT-	5.5h	44.4675
				pilT-	5.5h	6.655						pilT-	5.5h	7.26
				pilT-	5.5h	9.3775						pilT-	5.5h	71.39
				pilT-	5.5h	9.9825						pilT-	5.5h	27.225
				pilT-	5.5h	9.68						pilT-	5.5h	342.43
				pilT-	5.5h	8.1675						pilT-	5.5h	30.5525
				pilT-	5.5h	9.075						pilT-	5.5h	9.075
				pilT-	5.5h	19.36						pilT-	5.5h	25.41
				pilT-	5.5h	10.89						pilT-	5.5h	6.9575
				pilT-	5.5h	21.175						pilT-	5.5h	9.3775
				pilT-	5.5h	21.4775						pilT-	5.5h	18.15
				pilT-	5.5h	6.3525						pilT-	5.5h	7.26
				pilT-	5.5h	14.2175						pilT-	5.5h	7.26
				pilT-	5.5h	6.655						pilT-	5.5h	6.05
				pilT-	5.5h	18.755						pilT-	5.5h	7.5625
				pilT-	5.5h	14.2175						pilT-	5.5h	27.83
				pilT-	5.5h	8.1675						pilT-	5.5h	7.865
				pilT-	5.5h	12.705						pilT-	5.5h	6.05
				pilT-	5.5h	8.1675						pilT-	5.5h	65.945
				pilT-	5.5h	6.05						pilT-	5.5h	14.52
				pilT-	5.5h	15.4275						pilT-	5.5h	19.6625
				pilT-	5.5h	11.7975						pilT-	5.5h	9.9825
				pilT-	5.5h	21.78						pilT-	5.5h	17.545
				pilT-	5.5h	6.05						pilT-	5.5h	57.7775
				pilT-	5.5h	34.7875						pilT-	5.5h	8.47
				pilT-	5.5h	8.7725						pilT-	5.5h	10.89
				pilT-	5.5h	8.7725						pilT-	5.5h	62.315
				pilT-	5.5h	33.88						pilT-	5.5h	11.1925
				pilT-	5.5h	9.9825						pilT-	5.5h	11.1925
				pilT-	5.5h	11.1925						pilT-	5.5h	16.94
				pilT-	5.5h	14.2175						pilT-	5.5h	522.72
				pilT-	5.5h	14.2175						pilT-	5.5h	17.8475
				pilT-	5.5h	9.68						pilT-	5.5h	10.285
				pilT-	5.5h	13.6125						pilT-	5.5h	9.075
				pilT-	5.5h	7.26						pilT-	5.5h	6.3525
				pilT-	5.5h	10.5875						pilT-	5.5h	8.47
				pilT-	5.5h	104.968						pilT-	5.5h	11.1925
				pilT-	5.5h	11.1925						pilT-	5.5h	18.15
				pilT-	5.5h	12.4025						pilT-	5.5h	6.9575
				pilT-	5.5h	131.588						pilT-	5.5h	45.98
				pilT-	5.5h	42.6525						pilT-	5.5h	35.9975
				pilT-	5.5h	8.47						pilT-	5.5h	8.1675
				pilT-	5.5h	8.7725						pilT-	5.5h	32.065
				pilT-	5.5h	6.9575						pilT-	5.5h	19.0575
				pilT-	5.5h	6.05						pilT-	5.5h	6.3525
				pilT-	5.5h	6.655						pilT-	5.5h	49.9125
				pilT-	5.5h	69.8775						pilT-	5.5h	10.5875
				pilT-	5.5h	8.1675						pilT-	5.5h	63.525
				pilT-	5.5h	8.47						pilT-	5.5h	8.1675
				pilT-	5.5h	7.5625						pilT-	5.5h	21.175
				pilT-	5.5h	38.4175						pilT-	5.5h	6.3525
				pilT-	5.5h	6.05						pilT-	5.5h	329.423
				pilT-	5.5h	7.865						pilT-	5.5h	42.6525
				pilT-	5.5h	22.99						pilT-	5.5h	30.5525
				pilT-	5.5h	6.3525						pilT-	5.5h	9.9825
				pilT-	5.5h	13.6125						pilT-	5.5h	11.1925
				pilT-	5.5h	7.865						pilT-	5.5h	9.3775
				pilT-	5.5h	7.5625						pilT-	5.5h	8.1675
				pilT-	5.5h	20.8725						pilT-	5.5h	92.2625
				pilT-	5.5h	26.62						pilT-	5.5h	3369.24
				pilT-	5.5h	6.05						pilT-	5.5h	12.705
				pilT-	5.5h	17.2425						pilT-	5.5h	63.525
				pilT-	5.5h	11.495						pilT-	5.5h	6.655
				pilT-	5.5h	37.8125						pilT-	5.5h	23.2925
				pilT-	5.5h	9.68						pilT-	5.5h	23.8975
				pilT-	5.5h	10.285						pilT-	5.5h	6.655
				pilT-	5.5h	11.495						pilT-	5.5h	22.385
				pilT-	5.5h	16.335						pilT-	5.5h	14.2175
				pilT-	5.5h	12.4025						pilT-	5.5h	11.7975
				pilT-	5.5h	23.2925						pilT-	5.5h	7.865
				pilT-	5.5h	44.4675						pilT-	5.5h	22.0825
				pilH-	5.5h	718.74						pilT-	5.5h	6.9575
				pilH-	5.5h	236.252						pilT-	5.5h	32.9725
				pilH-	5.5h	11.7975						pilT-	5.5h	9.075
				pilH-	5.5h	9.075						pilT-	5.5h	8.47
				pilH-	5.5h	90.75						pilT-	5.5h	23.595
				pilH-	5.5h	204.49						pilT-	5.5h	25.1075
				pilH-	5.5h	1331						pilT-	5.5h	6.05
				pilH-	5.5h	30.855						pilT-	5.5h	8.1675
				pilH-	5.5h	33.5775						pilT-	5.5h	16.94
				pilH-	5.5h	565.977						pilT-	5.5h	7.26
				pilH-	5.5h	87.12						pilT-	5.5h	32.9725
				pilH-	5.5h	185.433						pilT-	5.5h	12.1
				pilH-	5.5h	248.655						pilT-	5.5h	22.0825
				pilH-	5.5h	70.18						pilT-	5.5h	21.4775
				pilH-	5.5h	6.655						pilT-	5.5h	28.1325
				pilH-	5.5h	42.955						pilT-	5.5h	6.05
				pilH-	5.5h	52.03						pilT-	5.5h	16.335
				pilH-	5.5h	9.68						pilT-	5.5h	6.655
				pilH-	5.5h	30.5525						pilT-	5.5h	6.3525
				pilH-	5.5h	9.3775						pilT-	5.5h	24.5025
				pilH-	5.5h	16.94						pilT-	5.5h	6.655
				pilH-	5.5h	23.595						pilT-	5.5h	8.1675
				pilH-	5.5h	303.71						pilT-	5.5h	19.6625
				pilH-	5.5h	1018.82						pilT-	5.5h	13.0075
				pilH-	5.5h	15.73						pilT-	5.5h	6.655
				pilH-	5.5h	899.938						pilT-	5.5h	7.865
				pilH-	5.5h	6.655						pilT-	5.5h	6.9575
				pilH-	5.5h	9.3775						pilT-	5.5h	60.8025
				pilH-	5.5h	26.015						pilT-	5.5h	9.9825
				pilH-	5.5h	175.752						pilT-	5.5h	12.705
				pilH-	5.5h	55.055						pilT-	5.5h	173.635
												pilT-	5.5h	7.5625
												pilT-	5.5h	12.4025
												pilT-	5.5h	6.05
												pilT-	5.5h	9.075
												pilT-	5.5h	13.6125
												pilT-	5.5h	9.9825
												pilT-	5.5h	6.9575
												pilT-	5.5h	36.6025
												pilT-	5.5h	9.9825
												pilT-	5.5h	12.4025
												pilT-	5.5h	8.47
												pilT-	5.5h	8.47
												pilT-	5.5h	7.26
												pilT-	5.5h	14.8225
												pilT-	5.5h	7.5625
												pilT-	5.5h	6.655
												pilT-	5.5h	9.075
												pilT-	5.5h	7.865
												pilT-	5.5h	9.3775
												pilT-	5.5h	7.26
												pilT-	5.5h	9.3775
												pilT-	5.5h	13.0075
												pilT-	5.5h	16.0325
												pilT-	5.5h	14.8225
												pilT-	5.5h	7.5625
												pilT-	5.5h	15.125
												pilT-	5.5h	14.52
												pilT-	5.5h	28.435
												pilT-	5.5h	8.1675
												pilT-	5.5h	35.695
												pilT-	5.5h	35.9975
												pilT-	5.5h	6.655
												pilT-	5.5h	6.3525
												pilT-	5.5h	8.7725
												pilH-	5.5h	285.56
												pilH-	5.5h	42.955
												pilH-	5.5h	369.957
												pilH-	5.5h	33.275
												pilH-	5.5h	6.05
												pilH-	5.5h	547.827
												pilH-	5.5h	22.99
												pilH-	5.5h	9.075
												pilH-	5.5h	19.36
												pilH-	5.5h	21.4775
												pilH-	5.5h	336.985
												pilH-	5.5h	12.1
												pilH-	5.5h	1228.76
												pilH-	5.5h	18.4525
												pilH-	5.5h	355.135
												pilH-	5.5h	6.05
												pilH-	5.5h	127.957
												pilH-	5.5h	32.065
												pilH-	5.5h	16.0325
												pilH-	5.5h	20.2675
												pilH-	5.5h	123.722
												pilH-	5.5h	41.14
												pilH-	5.5h	86.515
												pilH-	5.5h	433.18
												pilH-	5.5h	20.2675
												pilH-	5.5h	8.1675
												pilH-	5.5h	14.52
												pilH-	5.5h	14.52
												pilH-	5.5h	91.96
												pilH-	5.5h	68.97
												pilH-	5.5h	8.7725
												pilH-	5.5h	7.26
												pilH-	5.5h	65.34
												pilH-	5.5h	388.712
												pilH-	5.5h	6.9575
												pilH-	5.5h	16.0325
												pilH-	5.5h	84.7
												pilH-	5.5h	29.9475

## Sheet: Figure 6b ii
Strain	Timepoint	% of clusters > 100 micron^2
WT	0h	8.99
pilT-	0h	9.09
pilH-	0h	10.49
WT	0h	8.97
pilT-	0h	2.86
pilH-	0h	25.49
WT	0h	5.62
pilT-	0h	15.17
pilH-	0h	12.79
WT	2h	31.63
pilT-	2h	11.43
pilH-	2h	93.33
WT	2h	11.54
pilT-	2h	0
pilH-	2h	28.79
WT	2h	33.33
pilT-	2h	20.31
pilH-	2h	45.16
WT	4h	30.83
pilT-	4h	4.95
pilH-	4h	59.62
WT	4h	22.13
pilT-	4h	16.47
pilH-	4h	58.33
WT	4h	35.79
pilT-	4h	19.48
pilH-	4h	72
WT	5h30	47.89
pilT-	5h30	12.22
pilH-	5h30	64.52
WT	5h30	42.31
pilT-	5h30	17.24
pilH-	5h30	56.58
WT	5h30	32.91
pilT-	5h30	24.38
pilH-	5h30	50

## Sheet: Figure 6c
Strain/condition	Delta_t (min)	Total area (micron^2)	Normalized area
WT	0	1498.31	1
WT	5	1503.46	1.0034
WT	10	1509.45	1.0074
WT	15	1504.49	1.0041
WT	20	1479.12	0.9872
WT	25	1446.69	0.9656
WT	30	1421.39	0.9487
pilH-	0	4558.07	1
pilH-	5	4416.2	0.9689
pilH-	10	4272.51	0.9374
pilH-	15	4132.76	0.9067
pilH-	20	4035.65	0.8854
pilH-	25	3926.75	0.8615
pilH-	30	3883.49	0.852
No bacteria	0	5846.11	1
No bacteria	2	5883.62	1.0064
No bacteria	4	5888.16	1.0072
No bacteria	6	5875.76	1.0051
No bacteria	8	5856.7	1.0018
No bacteria	10	5816.17	0.9949
No bacteria	12	5801.95	0.9924
No bacteria	14	5811.93	0.9942
No bacteria	16	5809.51	0.9937
No bacteria	18	5819.49	0.9954
No bacteria	20	5816.47	0.9949
No bacteria	22	5805.28	0.993
No bacteria	24	5812.54	0.9943
No bacteria	26	5816.47	0.9949
No bacteria	28	5819.8	0.9955
No bacteria	30	5827.66	0.9968
