# Supplementary material for: Pseudomonas aeruginosa type IV pili actively induce mucus contraction to form biofilms in tissue-engineered human airways
Source: PLoS Biol. 2023 Aug 1;21(8):e3002209. doi: 10.1371/journal.pbio.3002209 (PMC10393179; doi:10.1371/journal.pbio.3002209)
Supplement: S8 Data — (XLSX) [file pbio.3002209.s028.xlsx]

## Sheet: Figure S1c
GO_Term	Ciliated	Secretory	Immature secretory	Basal	Immature ciliated
GO:0001501_skeletal system development	0	0.0264381	0.0509371	7	0.000147685
GO:0001503_ossification	0.000212856	0.015932	0.0903638	4.48909	1.73721e-05
GO:0001525_angiogenesis	1.3029e-05	0.0939398	0.0976489	7	0
GO:0001578_microtubule bundle formation	7	0	0	0	0.0131924
GO:0001667_ameboidal-type cell migration	0	0.0807702	0.0164233	4.62506	0.00117418
GO:0002181_cytoplasmic translation	0	0.00275345	7	0.075576	0
GO:0003341_cilium movement	7	0	0	0	0.000399735
GO:0006366_transcription by RNA polymerase II	0.000373654	0.0194422	0.0485411	0.00698283	4.53301
GO:0006397_mRNA processing	0.00485202	0	0	0	7
GO:0006417_regulation of translation	0	0.0564808	4.81132	0.213234	0.00424199
GO:0006897_endocytosis	0.0214862	0.342887	0.00163602	4.59148	0.0130582
GO:0007017_microtubule-based process	4.59139	0	0	4.34297e-06	0.0383749
GO:0007059_chromosome segregation	0	0.000147685	0.160415	0	7
GO:0007155_cell adhesion	8.68598e-06	0.00213764	0.235831	7	0
GO:0007229_integrin-mediated signaling pathway	0.00390005	0.00196746	0.000912977	7	0.0339287
GO:0007368_determination of left/right symmetry	7	0	0	0	0.0513523
GO:0010389_regulation of G2/M transition of mitotic...	0.170355	0	0.000286729	0.00302014	7
GO:0022618_ribonucleoprotein complex assembly	0.00822476	0.0322462	7	1.3029e-05	0
GO:0030001_metal ion transport	0.00206345	4.59509	0.0788027	0.00826459	0
GO:0030198_extracellular matrix organization	0.00125693	1.3029e-05	0.00161859	7	0
GO:0030216_keratinocyte differentiation	0	0.297018	7	0.170902	4.34297e-06
GO:0031145_anaphase-promoting complex-dependent cat...	0	0	0.0400194	0	7
GO:0032496_response to lipopolysaccharide	0	7	0.232592	0.0437355	1.3029e-05
GO:0032963_collagen metabolic process	0	0	0	7	0
GO:0034330_cell junction organization	1.73721e-05	5.21185e-05	0.000208511	7	0.0170733
GO:0034508_centromere complex assembly	0	0	0	0	4.91591
GO:0035987_endodermal cell differentiation	0.0487159	0	0	7	0.0254745
GO:0042060_wound healing	0.000169408	0.00999432	0.145682	7	0
GO:0042254_ribosome biogenesis	0	0.0115927	7	0.0251937	0.00533977
GO:0045087_innate immune response	0.000117275	7	0.0558777	0.0222993	0.0103678
GO:0045787_positive regulation of cell cycle	0.0334406	0.00154885	0.00117418	0	7
GO:0045930_negative regulation of mitotic cell cycl...	0	0.000260655	0.260926	0.00483445	4.35403
GO:0048232_male gamete generation	7	0.000795487	0	0.000673679	0.0740231
GO:0050679_positive regulation of epithelial cell p...	0	0	1.63395	4.71836	0
GO:0050727_regulation of inflammatory response	0.00167962	4.51824	0.0385884	0.0294253	0.000191132
GO:0050900_leukocyte migration	0	0.0907596	0	7	0.000243273
GO:0051017_actin filament bundle assembly	0.0384318	0	0	4.69333	0.0110978
GO:0051093_negative regulation of developmental pro...	0.000191132	0.0253041	0.111731	4.75532	0.000186787
GO:0051298_centrosome duplication	0.100453	0	0	0	7
GO:0051301_cell division	0.0144792	4.34297e-06	0.000825944	0.0252811	7
GO:0055072_iron ion homeostasis	0	4.54489	0.0812098	0	0
GO:0060285_cilium-dependent cell motility	7	0	0	0	0
GO:0061512_protein localization to cilium	7	0	0	0	0.190077
GO:0097530_granulocyte migration	0	7	0.165103	0.096064	0
GO:0098534_centriole assembly	0	0	0	0	4.85979
GO:0140014_mitotic nuclear division	0.0202377	6.08055e-05	0.000852052	0.00103921	7
GO:2000147_positive regulation of cell motility	4.34297e-06	0.128357	0.00755695	7	1.73721e-05
