# Supplementary material for: Pseudomonas aeruginosa type IV pili actively induce mucus contraction to form biofilms in tissue-engineered human airways
Source: PLoS Biol. 2023 Aug 1;21(8):e3002209. doi: 10.1371/journal.pbio.3002209 (PMC10393179; doi:10.1371/journal.pbio.3002209)
Supplement: S9 Data — (XLSX) [file pbio.3002209.s029.xlsx]

## Sheet: Figure S3a
Condition	Velocity (micron/s)
Transwell 1	23.3401		median velocity TW1 (micron/s)	5.21866
Transwell 1	1.2559		median velocity TW2 (micron/s)	23.7288
Transwell 1	13.5446		median velocity TW3 (micron/s)	56.725
Transwell 1	1.8605
Transwell 1	0.1837
Transwell 1	1.5035
Transwell 1	0.7023
Transwell 1	5.8023
Transwell 1	5.2022
Transwell 1	0.5325
Transwell 1	1.1014
Transwell 1	5.4221
Transwell 1	9.2335
Transwell 1	4.6135
Transwell 1	5.3075
Transwell 1	4.7217
Transwell 1	4.3251
Transwell 1	5.3603
Transwell 1	4.5314
Transwell 1	3.4506
Transwell 1	8.1927
Transwell 1	7.0379
Transwell 1	5.4108
Transwell 1	3.4006
Transwell 1	5.7485
Transwell 1	5.2187
Transwell 1	5.6396
Transwell 1	7.0616
Transwell 1	4.5601
Transwell 1	6.0687
Transwell 1	5.2998
Transwell 1	3.1665
Transwell 1	4.077
Transwell 1	6.8075
Transwell 1	4.0638
Transwell 1	4.9274
Transwell 1	6.3628
Transwell 1	4.662
Transwell 1	6.0252
Transwell 1	4.4783
Transwell 1	6.2015
Transwell 1	5.163
Transwell 1	4.6639
Transwell 1	4.0708
Transwell 1	6.636
Transwell 1	7.944
Transwell 1	5.3798
Transwell 1	7.0543
Transwell 1	11.0929
Transwell 1	15.1142
Transwell 1	2.5082
Transwell 1	4.6426
Transwell 1	2.798
Transwell 1	4.8416
Transwell 1	4.4002
Transwell 1	5.7637
Transwell 1	3.346
Transwell 1	4.5359
Transwell 1	7.4992
Transwell 1	4.1767
Transwell 1	2.9671
Transwell 1	6.7595
Transwell 1	4.3504
Transwell 1	2.5594
Transwell 1	4.7094
Transwell 1	6.1493
Transwell 1	7.8564
Transwell 1	36.5593
Transwell 1	3.7907
Transwell 1	8.2557
Transwell 1	40.6316
Transwell 1	2.4463
Transwell 1	8.3914
Transwell 1	2.6573
Transwell 1	5.7937
Transwell 1	1.1355
Transwell 1	13.9236
Transwell 1	0.192
Transwell 1	1.1249
Transwell 1	0.0283
Transwell 1	2.2653
Transwell 1	4.0887
Transwell 1	1.9547
Transwell 1	1.5861
Transwell 1	1.2019
Transwell 1	0.0951
Transwell 1	1.4612
Transwell 1	0.0416
Transwell 1	5.9092
Transwell 1	10.9862
Transwell 1	1.5795
Transwell 1	1.1258
Transwell 1	1.5262
Transwell 1	1.5585
Transwell 1	8.7146
Transwell 1	2.9056
Transwell 1	0.1885
Transwell 1	2.0108
Transwell 1	1.1793
Transwell 1	4.1181
Transwell 1	1.9181
Transwell 1	1.4928
Transwell 1	1.2451
Transwell 1	2.0095
Transwell 1	1.4162
Transwell 1	3.3491
Transwell 1	3.7616
Transwell 1	1.6379
Transwell 1	1.5564
Transwell 1	0.9836
Transwell 1	2.501
Transwell 1	2.0259
Transwell 1	4.5705
Transwell 1	0.8618
Transwell 1	1.2625
Transwell 1	1.2532
Transwell 1	2.2083
Transwell 1	1.5362
Transwell 1	21.6069
Transwell 1	9.5239
Transwell 1	8.3218
Transwell 1	18.4871
Transwell 1	0.3485
Transwell 1	20.5623
Transwell 1	8.2478
Transwell 1	1.196
Transwell 1	0.6274
Transwell 1	4.7875
Transwell 1	2.4051
Transwell 1	14.4424
Transwell 1	4.2066
Transwell 1	9.1432
Transwell 1	2.7253
Transwell 1	3.5155
Transwell 1	7.5202
Transwell 1	7.3717
Transwell 1	5.0668
Transwell 1	4.5057
Transwell 1	5.1217
Transwell 1	20.9008
Transwell 1	53.496
Transwell 1	3.9904
Transwell 1	3.5244
Transwell 1	25.9303
Transwell 1	4.9635
Transwell 1	12.6174
Transwell 1	0.8627
Transwell 1	11.5399
Transwell 1	1.5735
Transwell 1	10.5907
Transwell 1	15.0003
Transwell 1	13.3235
Transwell 1	2.7541
Transwell 1	5.0164
Transwell 1	7.7969
Transwell 1	22.782
Transwell 1	14.1991
Transwell 1	11.8658
Transwell 1	6.6941
Transwell 1	5.0599
Transwell 1	14.8197
Transwell 1	4.449
Transwell 1	2.255
Transwell 1	4.9493
Transwell 1	2.8622
Transwell 1	4.8477
Transwell 1	4.9403
Transwell 1	0.1123
Transwell 1	4.7268
Transwell 1	7.3088
Transwell 1	7.5602
Transwell 1	1.2862
Transwell 1	5.1916
Transwell 1	3.9253
Transwell 1	7.2549
Transwell 1	8.6117
Transwell 1	7.1252
Transwell 1	3.983
Transwell 1	18.1264
Transwell 1	2.3212
Transwell 1	21.0323
Transwell 1	5.5015
Transwell 1	1.417
Transwell 1	2.4123
Transwell 1	0.6676
Transwell 1	1.1086
Transwell 1	5.751
Transwell 1	7.9414
Transwell 1	10.1254
Transwell 1	3.7822
Transwell 1	5.1947
Transwell 1	1.5127
Transwell 1	11.575
Transwell 1	1.5139
Transwell 1	40.8175
Transwell 1	9.593
Transwell 1	6.8899
Transwell 1	4.3782
Transwell 1	3.9083
Transwell 1	9.4225
Transwell 1	6.827
Transwell 1	26.3925
Transwell 1	2.7862
Transwell 1	21.2286
Transwell 1	2.874
Transwell 1	9.2759
Transwell 1	29.7194
Transwell 1	2.1274
Transwell 1	24.8667
Transwell 1	9.7032
Transwell 1	4.5794
Transwell 1	3.7063
Transwell 1	22.3682
Transwell 1	7.8135
Transwell 1	21.959
Transwell 1	3.8856
Transwell 1	5.454
Transwell 1	6.6086
Transwell 1	8.7814
Transwell 1	3.8962
Transwell 1	21.8567
Transwell 1	5.7462
Transwell 1	10.5544
Transwell 1	0.6675
Transwell 1	2.1776
Transwell 1	17.4227
Transwell 1	5.3174
Transwell 1	20.1433
Transwell 1	61.2679
Transwell 1	16.3148
Transwell 1	12.5778
Transwell 1	18.6459
Transwell 1	1.7547
Transwell 1	12.2167
Transwell 1	2.7281
Transwell 1	35.4126
Transwell 1	5.4127
Transwell 1	6.7425
Transwell 1	3.6265
Transwell 1	4.9502
Transwell 1	6.9025
Transwell 1	4.8183
Transwell 1	7.8609
Transwell 1	5.8961
Transwell 1	21.8886
Transwell 1	0.9665
Transwell 1	1.2957
Transwell 1	5.5071
Transwell 1	4.7076
Transwell 1	10.0466
Transwell 1	3.7477
Transwell 1	4.0398
Transwell 1	4.2759
Transwell 1	4.987
Transwell 1	9.7815
Transwell 1	2.7432
Transwell 1	9.4318
Transwell 1	17.5065
Transwell 1	3.8253
Transwell 1	17.0932
Transwell 1	1.3132
Transwell 1	2.5645
Transwell 1	7.884
Transwell 1	4.3262
Transwell 1	5.6441
Transwell 1	5.6654
Transwell 1	19.8059
Transwell 1	17.1591
Transwell 1	20.0771
Transwell 1	10.1963
Transwell 1	21.4545
Transwell 1	5.121
Transwell 1	1.8301
Transwell 1	25.0943
Transwell 1	4.4896
Transwell 1	23.5979
Transwell 1	11.8273
Transwell 1	3.0615
Transwell 1	5.3258
Transwell 1	19.6407
Transwell 1	34.7198
Transwell 1	33.7353
Transwell 1	15.1091
Transwell 1	8.9088
Transwell 1	5.606
Transwell 1	4.9905
Transwell 1	17.3434
Transwell 1	5.5591
Transwell 1	23.1852
Transwell 1	5.0441
Transwell 1	17.1902
Transwell 1	10.9482
Transwell 1	1.1912
Transwell 1	1.4261
Transwell 1	26.9535
Transwell 1	3.8745
Transwell 1	1.3958
Transwell 1	4.512
Transwell 1	30.2947
Transwell 1	22.0338
Transwell 1	6.2757
Transwell 1	12.5765
Transwell 1	4.8858
Transwell 1	3.5355
Transwell 1	9.7367
Transwell 1	9.9353
Transwell 1	5.5966
Transwell 1	11.5444
Transwell 1	2.7417
Transwell 1	19.8924
Transwell 1	18.8444
Transwell 1	30.823
Transwell 1	24.2676
Transwell 1	9.287
Transwell 1	3.1151
Transwell 1	2.4188
Transwell 1	11.9019
Transwell 1	11.841
Transwell 1	5.2824
Transwell 1	4.1716
Transwell 1	2.6395
Transwell 1	13.945
Transwell 1	51.6611
Transwell 1	23.5302
Transwell 1	3.6034
Transwell 1	10.0373
Transwell 1	1.7635
Transwell 1	14.4188
Transwell 1	2.4032
Transwell 1	0.8831
Transwell 1	19.6242
Transwell 1	4.5491
Transwell 1	4.0088
Transwell 1	4.0988
Transwell 1	2.8892
Transwell 1	13.5303
Transwell 1	8.2844
Transwell 1	22.7874
Transwell 1	8.8048
Transwell 1	3.9083
Transwell 1	3.6887
Transwell 1	17.4876
Transwell 1	1.9082
Transwell 1	5.926
Transwell 1	22.521
Transwell 1	7.8591
Transwell 1	5.0304
Transwell 1	5.9867
Transwell 1	5.9728
Transwell 1	4.9781
Transwell 1	3.2521
Transwell 1	3.5632
Transwell 1	4.1348
Transwell 1	3.7539
Transwell 1	1.1661
Transwell 1	17.4901
Transwell 1	13.522
Transwell 1	1.1976
Transwell 1	11.424
Transwell 1	3.3722
Transwell 1	19.124
Transwell 1	2.0158
Transwell 1	9.6841
Transwell 1	26.6283
Transwell 1	6.7571
Transwell 1	1.8357
Transwell 1	2.1667
Transwell 1	2.29
Transwell 1	28.0629
Transwell 1	2.0888
Transwell 1	3.5195
Transwell 1	4.5741
Transwell 1	6.1962
Transwell 1	3.5295
Transwell 1	5.9089
Transwell 1	3.0272
Transwell 1	39.9171
Transwell 1	3.2653
Transwell 1	9.2283
Transwell 1	1.6042
Transwell 1	7.3565
Transwell 1	10.2793
Transwell 1	0.2028
Transwell 1	26.3874
Transwell 1	12.7006
Transwell 1	1.1904
Transwell 1	8.382
Transwell 1	1.0618
Transwell 1	21.3274
Transwell 1	11.0387
Transwell 1	27.4464
Transwell 1	3.5565
Transwell 1	9.8711
Transwell 1	2.3943
Transwell 1	3.8924
Transwell 1	3.0159
Transwell 1	9.4562
Transwell 1	7.1832
Transwell 1	10.7804
Transwell 1	9.5866
Transwell 1	10.139
Transwell 1	42.7108
Transwell 1	31.4492
Transwell 1	5.7747
Transwell 1	12.0734
Transwell 1	1.8867
Transwell 1	2.067
Transwell 1	3.9678
Transwell 1	0.6323
Transwell 1	2.03
Transwell 1	14.0491
Transwell 1	20.6407
Transwell 1	2.8557
Transwell 1	3.6352
Transwell 1	32.787
Transwell 1	12.2835
Transwell 1	17.9147
Transwell 1	9.8783
Transwell 1	42.6177
Transwell 1	3.9056
Transwell 1	24.7083
Transwell 1	3.387
Transwell 1	4.6465
Transwell 1	4.6007
Transwell 1	24.6515
Transwell 1	19.1498
Transwell 1	4.8952
Transwell 1	10.2358
Transwell 1	20.6198
Transwell 1	9.0267
Transwell 1	8.7007
Transwell 1	3.1981
Transwell 1	18.4856
Transwell 1	12.2257
Transwell 1	21.0019
Transwell 1	0.6641
Transwell 1	4.6697
Transwell 1	26.1985
Transwell 1	30.3507
Transwell 1	9.3198
Transwell 1	7.8687
Transwell 1	20.1183
Transwell 1	21.1509
Transwell 1	25.3048
Transwell 1	2.9916
Transwell 1	3.2168
Transwell 1	4.3211
Transwell 1	1.8657
Transwell 1	1.1157
Transwell 1	4.0699
Transwell 1	3.4991
Transwell 1	3.7043
Transwell 1	8.3433
Transwell 1	10.3704
Transwell 1	5.7713
Transwell 1	33.12
Transwell 1	1.067
Transwell 1	10.639
Transwell 1	5.9877
Transwell 1	1.1534
Transwell 1	23.2964
Transwell 1	2.454
Transwell 1	23.107
Transwell 1	0.6975
Transwell 1	15.8752
Transwell 1	2.7312
Transwell 1	25.7173
Transwell 1	12.6836
Transwell 1	14.0763
Transwell 1	27.7988
Transwell 1	3.3764
Transwell 1	2.9558
Transwell 1	12.6288
Transwell 1	2.8508
Transwell 1	9.2924
Transwell 1	1.2553
Transwell 1	3.0333
Transwell 1	4.1086
Transwell 1	1.9253
Transwell 1	4.3904
Transwell 1	1.2622
Transwell 1	2.4403
Transwell 1	0.4827
Transwell 1	1.7366
Transwell 1	29.4748
Transwell 1	4.2615
Transwell 1	4.8394
Transwell 1	30.4325
Transwell 1	22.1623
Transwell 1	2.4383
Transwell 1	21.0597
Transwell 2	0.1277
Transwell 2	38.436
Transwell 2	38.6806
Transwell 2	1.7181
Transwell 2	0.2234
Transwell 2	38.1392
Transwell 2	0.1451
Transwell 2	0.425
Transwell 2	24.5983
Transwell 2	48.8675
Transwell 2	2.8744
Transwell 2	40.6736
Transwell 2	18.3989
Transwell 2	38.5892
Transwell 2	29.271
Transwell 2	29.6405
Transwell 2	5.3905
Transwell 2	73.9446
Transwell 2	51.1917
Transwell 2	12.5453
Transwell 2	22.8594
Transwell 2	43.3056
Transwell 2	0.4822
Transwell 2	25.8506
Transwell 2	36.4885
Transwell 2	9.7643
Transwell 2	56.4815
Transwell 2	37.9853
Transwell 2	21.22
Transwell 2	5.8123
Transwell 2	3.593
Transwell 2	38.5162
Transwell 2	2.7989
Transwell 2	7.2769
Transwell 2	19.1993
Transwell 2	37.9021
Transwell 2	31.0846
Transwell 2	5.7423
Transwell 2	19.7296
Transwell 2	37.4822
Transwell 2	17.6081
Transwell 2	38.8441
Transwell 2	11.7662
Transwell 2	7.223
Transwell 2	41.5248
Transwell 2	40.0828
Transwell 2	36.3703
Transwell 2	3.6563
Transwell 3	64.8554
Transwell 3	50.745
Transwell 3	55.4737
Transwell 3	49.3056
Transwell 3	6.8314
Transwell 3	63.2262
Transwell 3	19.5252
Transwell 3	66.2854
Transwell 3	65.2142
Transwell 3	38.1241
Transwell 3	9.0645
Transwell 3	50.0695
Transwell 3	56.2989
Transwell 3	72.1177
Transwell 3	55.0129
Transwell 3	45.0794
Transwell 3	49.6204
Transwell 3	49.4211
Transwell 3	55.4681
Transwell 3	51.0219
Transwell 3	58.1266
Transwell 3	58.9747
Transwell 3	63.3962
Transwell 3	31.9686
Transwell 3	28.315
Transwell 3	64.6865
Transwell 3	43.4669
Transwell 3	54.0392
Transwell 3	75.9024
Transwell 3	50.4322
Transwell 3	67.1999
Transwell 3	73.3298
Transwell 3	67.5296
Transwell 3	53.9913
Transwell 3	54.6396
Transwell 3	45.9324
Transwell 3	87.2342
Transwell 3	60.0555
Transwell 3	40.1277
Transwell 3	94.8951
Transwell 3	43.1059
Transwell 3	50.259
Transwell 3	62.7317
Transwell 3	38.233
Transwell 3	62.5555
Transwell 3	65.65
Transwell 3	53.2787
Transwell 3	50.4514
Transwell 3	12.9435
Transwell 3	66.4235
Transwell 3	60.502
Transwell 3	45.4016
Transwell 3	45.6425
Transwell 3	46.9255
Transwell 3	36.4561
Transwell 3	16.0285
Transwell 3	49.4086
Transwell 3	37.1331
Transwell 3	21.039
Transwell 3	27.3762
Transwell 3	62.6367
Transwell 3	56.5203
Transwell 3	45.3068
Transwell 3	90.9451
Transwell 3	69.9071
Transwell 3	43.8098
Transwell 3	60.8817
Transwell 3	58.3294
Transwell 3	47.9525
Transwell 3	66.7261
Transwell 3	51.1998
Transwell 3	67.4755
Transwell 3	62.3858
Transwell 3	50.1464
Transwell 3	67.2676
Transwell 3	94.7975
Transwell 3	98.8825
Transwell 3	70.9258
Transwell 3	80.6576
Transwell 3	22.3989
Transwell 3	59.6288
Transwell 3	94.7575
Transwell 3	67.315
Transwell 3	85.7709
Transwell 3	17.1899
Transwell 3	47.3716
Transwell 3	92.3581
Transwell 3	33.7619
Transwell 3	61.3689
Transwell 3	92.239
Transwell 3	43.4146
Transwell 3	18.3642
Transwell 3	92.4027
Transwell 3	77.2645
Transwell 3	33.4618
Transwell 3	28.5124
Transwell 3	74.0683
Transwell 3	63.1622
Transwell 3	49.7404
Transwell 3	59.389
Transwell 3	59.9905
Transwell 3	17.1994
Transwell 3	99.8731
Transwell 3	47.7285
Transwell 3	69.67
Transwell 3	39.3513
Transwell 3	65.9265
Transwell 3	48.8999
Transwell 3	16.5008
Transwell 3	66.7234
Transwell 3	78.6117
Transwell 3	37.5634
Transwell 3	73.3136
Transwell 3	67.3864
Transwell 3	54.5017
Transwell 3	52.7142
Transwell 3	5.5003
Transwell 3	44.4003
Transwell 3	91.2557
Transwell 3	78.8446
Transwell 3	69.9684
Transwell 3	63.8485
Transwell 3	38.7971
Transwell 3	70.9847
Transwell 3	8.323
Transwell 3	64.0473
Transwell 3	60.5029
Transwell 3	48.8302
Transwell 3	62.5967
Transwell 3	54.7307
Transwell 3	57.1151
Transwell 3	46.902
Transwell 3	82.2575
Transwell 3	61.362
Transwell 3	71.7211
Transwell 3	77.8692
Transwell 3	68.7574
Transwell 3	52.9931
Transwell 3	56.725
Transwell 3	91.1621
Transwell 3	26.6975
Transwell 3	79.8388
Transwell 3	58.89
Transwell 3	80.0144
Transwell 3	60.7385
Transwell 3	27.8113
Transwell 3	76.2527
Transwell 3	54.1802
Transwell 3	69.9084
Transwell 3	54.8372
Transwell 3	68.3594
Transwell 3	43.0863
Transwell 3	74.1016
Transwell 3	75.3291
Transwell 3	52.7151
Transwell 3	56.4396
Transwell 3	40.4658
Transwell 3	52.3586
Transwell 3	46.3781
Transwell 3	60.1273
Transwell 3	39.0045
Transwell 3	65.3835
Transwell 3	66.584
Transwell 3	44.6992
Transwell 3	91.1906

## Sheet: Figure S3b
Condition	Replicate	Median velocity (micron/s)	Maximal velocity (micron/s)
Differentiated AirGels	1	1.606	18.1997
Differentiated AirGels	2	1.5914	23.0299
Differentiated AirGels	3	1.6339	86.6261
Undifferentiated AirGels	1	0.2399	2.6435
Undifferentiated AirGels	2	0.2315	0.846
Undifferentiated AirGels	3	0.2093	1.9256
Transwell	1	5.2187	61.2679
Transwell	2	23.7288	73.9446
Transwell	3	56.725	99.8731
(Note: the medians and maxima were calculated from the data shown in Fig. 2c and Fig. S3a)
