# Supplementary material for: Pseudomonas aeruginosa type IV pili actively induce mucus contraction to form biofilms in tissue-engineered human airways
Source: PLoS Biol. 2023 Aug 1;21(8):e3002209. doi: 10.1371/journal.pbio.3002209 (PMC10393179; doi:10.1371/journal.pbio.3002209)
Supplement: S10 Data — (XLSX) [file pbio.3002209.s030.xlsx]

## Sheet: Figure S4
Timepoint	Area (micron^2)
0h	15.73
0h	7.865
0h	12.4025
0h	8.7725
0h	11.7975
0h	6.655
0h	29.645
0h	9.68
0h	23.8975
0h	6.655
0h	32.67
0h	7.5625
0h	6.9575
0h	13.915
0h	8.7725
0h	7.26
0h	18.4525
0h	17.8475
0h	6.3525
0h	29.04
0h	18.755
0h	11.495
0h	7.26
0h	7.26
0h	6.9575
0h	13.915
0h	8.1675
0h	52.9375
0h	8.7725
0h	7.5625
0h	9.9825
0h	23.8975
0h	20.57
0h	6.655
0h	9.9825
0h	6.05
0h	8.1675
0h	117.067
0h	9.075
0h	13.6125
0h	7.5625
0h	9.9825
0h	9.68
0h	7.5625
0h	13.31
0h	15.125
0h	7.865
0h	8.47
0h	11.1925
0h	6.05
0h	21.78
0h	6.9575
0h	9.68
0h	19.965
0h	21.175
0h	23.8975
0h	8.7725
0h	10.89
0h	26.9225
0h	7.865
0h	30.5525
0h	13.0075
0h	10.89
0h	11.7975
0h	79.86
0h	18.4525
0h	16.0325
0h	12.705
0h	12.1
0h	7.26
0h	10.285
0h	6.3525
0h	113.135
0h	8.7725
0h	11.495
0h	8.7725
0h	10.89
0h	27.225
0h	8.7725
0h	33.5775
0h	36.3
0h	10.5875
0h	22.385
0h	12.1
0h	10.5875
0h	25.1075
0h	6.05
0h	11.7975
0h	13.0075
5.5h	683.045
5.5h	166.375
5.5h	31.46
5.5h	39.93
5.5h	138.545
5.5h	472.808
5.5h	29.645
5.5h	11.495
5.5h	27.83
5.5h	16.94
5.5h	6.3525
5.5h	27.83
5.5h	115.555
5.5h	7.26
5.5h	15.125
5.5h	22.385
5.5h	28.7375
5.5h	6.655
5.5h	6.05
5.5h	219.615
5.5h	16.6375
5.5h	28.1325
5.5h	56.5675
5.5h	33.275
5.5h	25.1075
5.5h	8.47
5.5h	8.47
5.5h	14.2175
5.5h	13.31
5.5h	51.7275
5.5h	26.015
5.5h	27.225
5.5h	31.46
5.5h	29.9475
5.5h	8.47
5.5h	19.965
5.5h	9.075
5.5h	61.105
5.5h	476.438
5.5h	33.5775
5.5h	7.865
5.5h	60.8025
5.5h	123.42
5.5h	2883.13
5.5h	15.125
5.5h	92.2625
5.5h	6.05
5.5h	11.1925
5.5h	179.08
5.5h	29.04
5.5h	16.335
5.5h	7.26
5.5h	192.088
5.5h	23.2925
5.5h	55.3575
5.5h	18.4525
5.5h	118.58
5.5h	20.8725
5.5h	22.99
5.5h	9.68
5.5h	26.9225
5.5h	38.115
5.5h	23.2925
5.5h	7.865
5.5h	17.2425
5.5h	52.03
5.5h	29.9475
5.5h	571.725
5.5h	17.8475
5.5h	42.0475
5.5h	8.1675
5.5h	41.4425
5.5h	135.218
5.5h	20.8725
5.5h	22.0825
5.5h	42.35
5.5h	11.495
5.5h	36.905
5.5h	12.1
5.5h	38.115
5.5h	36.6025
5.5h	28.1325
5.5h	257.428
5.5h	45.375
5.5h	19.36
5.5h	24.2
5.5h	38.4175
5.5h	153.67
5.5h	71.0875
5.5h	18.4525
5.5h	75.625
5.5h	14.52
5.5h	484.908
5.5h	144.595
5.5h	12.1
5.5h	22.99
5.5h	28.435
5.5h	81.07
5.5h	10.5875
5.5h	44.4675
5.5h	32.3675
5.5h	32.67
5.5h	8.47
5.5h	8.47
5.5h	34.7875
5.5h	62.0125
5.5h	91.6575
5.5h	90.4475
5.5h	16.0325
5.5h	6.9575
5.5h	10.5875
5.5h	25.7125
5.5h	58.3825
5.5h	9.68
5.5h	44.165
5.5h	92.565
5.5h	38.115
5.5h	88.935
5.5h	14.2175
5.5h	1074.78
5.5h	37.2075
5.5h	45.98
5.5h	69.2725
5.5h	114.345
5.5h	48.4
5.5h	22.385
5.5h	21.78
5.5h	16.6375
5.5h	121.605
5.5h	9.9825
5.5h	337.59
5.5h	26.3175
5.5h	6.655
5.5h	286.165
5.5h	46.2825
5.5h	6.9575
5.5h	40.2325
5.5h	32.67
5.5h	42.0475
5.5h	16.0325
5.5h	107.085
5.5h	6.655
