# Supplementary material for: Pseudomonas aeruginosa type IV pili actively induce mucus contraction to form biofilms in tissue-engineered human airways
Source: PLoS Biol. 2023 Aug 1;21(8):e3002209. doi: 10.1371/journal.pbio.3002209 (PMC10393179; doi:10.1371/journal.pbio.3002209)
Supplement: S11 Data — (XLSX) [file pbio.3002209.s031.xlsx]

## Sheet: Figure S11
Strain	Replicate	Retractions per second
fliC liquid	1	0.0572519
fliC liquid	1	0.0614754
fliC liquid	1	0.112245
fliC liquid	1	0.171233
fliC liquid	1	0.1
fliC liquid	1	0.211268
fliC liquid	1	0.192308
fliC liquid	1	0.108696
fliC liquid	1	0.0501672
fliC liquid	1	0.0334448
fliC liquid	1	0.188679
fliC liquid	1	0.100334
fliC liquid	1	0.283019
fliC liquid	1	0.224551
fliC liquid	1	0.0452489
fliC liquid	1	0.0806452
fliC liquid	1	0.117057
fliC liquid	1	0.0466418
fliC liquid	1	0.0585284
fliC liquid	1	0.121359
fliC liquid	1	0.175585
fliC liquid	1	0.152672
fliC liquid	1	0.108696
fliC liquid	1	0.0595238
fliC liquid	1	0.151515
fliC liquid	1	0.26
fliC liquid	1	0.238095
fliC liquid	1	0.272727
fliC liquid	1	0.217391
fliC liquid	1	0.125418
fliC liquid	1	0.127451
fliC liquid	1	0.148305
fliC liquid	1	0.083612
fliC liquid	2	0.132979
fliC liquid	2	0.0857143
fliC liquid	2	0.037594
fliC liquid	2	0.018797
fliC liquid	2	0.0700935
fliC liquid	2	0.159817
fliC liquid	2	0.133333
fliC liquid	2	0.110063
fliC liquid	2	0.0752508
fliC liquid	2	0.0250836
fliC liquid	2	0.18617
fliC liquid	2	0.083612
fliC liquid	2	0.127389
fliC liquid	2	0.0250836
fliC liquid	2	0.14881
fliC liquid	2	0.104603
fliC liquid	2	0.215827
fliC liquid	2	0.25
fliC liquid	2	0.100334
fliC liquid	2	0.0909091
fliC liquid	2	0.0837989
fliC liquid	2	0.105042
fliC liquid	2	0.117057
fliC liquid	2	0.325
fliC liquid	2	0.229167
fliC liquid	2	0.0919732
fliC liquid	2	0.12
fliC liquid	2	0.224719
fliC liquid	2	0.0943396
fliC liquid	2	0.145833
fliC liquid	2	0.196429
fliC liquid	3	0.200669
fliC liquid	3	0.0655022
fliC liquid	3	0.168067
fliC liquid	3	0.151007
fliC liquid	3	0.134228
fliC liquid	3	0.133333
fliC liquid	3	0.0833333
fliC liquid	3	0.0334448
fliC liquid	3	0.100671
fliC liquid	3	0.136364
fliC liquid	3	0.168067
fliC liquid	3	0.125
fliC liquid	3	0.136364
fliC liquid	3	0.364322
fliC liquid	3	0.28481
fliC liquid	3	0.169492
fliC liquid	3	0.195652
fliC liquid	3	0.234375
fliC liquid	3	0.177419
fliC solid	1	0.083612
fliC solid	1	0.454545
fliC solid	1	0.514706
fliC solid	1	0.138122
fliC solid	1	0.188679
fliC solid	1	0.300546
fliC solid	1	0.598958
fliC solid	1	0.25
fliC solid	2	0.0919732
fliC solid	2	0.259197
fliC solid	2	0.0735294
fliC solid	2	0.555556
fliC solid	2	0.108696
fliC solid	2	0.326087
fliC solid	2	0.381944
fliC solid	2	0.638298
fliC solid	2	0.0668896
fliC solid	2	0.190476
fliC solid	2	0.162835
pilH fliC	1	0.526756
pilH fliC	1	0.217391
pilH fliC	1	0.392977
pilH fliC	1	0.117057
pilH fliC	1	0.4375
pilH fliC	1	0.309365
pilH fliC	1	0.357143
pilH fliC	1	0.301003
pilH fliC	1	0.336538
pilH fliC	1	0.727425
pilH fliC	1	0.351171
pilH fliC	1	0.483193
pilH fliC	1	0.342809
pilH fliC	1	0.317726
pilH fliC	1	0.994983
pilH fliC	1	0.777592
pilH fliC	1	0.535117
pilH fliC	1	0.392977
pilH fliC	1	0.468227
pilH fliC	1	0.20903
pilH fliC	1	0.0838926
pilH fliC	1	0.326087
pilH fliC	1	0.426421
pilH fliC	1	0.100334
pilH fliC	2	0.23224
pilH fliC	2	0.158863
pilH fliC	2	0.167224
pilH fliC	2	0.451505
pilH fliC	2	0.250836
pilH fliC	2	0.493311
pilH fliC	2	0.401338
pilH fliC	2	0.12037
pilH fliC	2	0.267559
pilH fliC	2	0.560201
pilH fliC	2	0.409699
pilH fliC	2	0.459866
pilH fliC	2	0.401606
pilH fliC	2	0.309365
pilH fliC	2	0.421687
pilH fliC	2	0.478261
pilH fliC	2	0.342809
pilH fliC	2	0.0585284
pilH fliC	2	0.175585
pilH fliC	2	0.117057
pilH fliC	3	0.146077
pilH fliC	3	0.301003
pilH fliC	3	0.131579
pilH fliC	3	0.146552
pilH fliC	3	0.100334
pilH fliC	3	0.133779
pilH fliC	3	0.183946
pilH fliC	3	0.367893
pilH fliC	3	0.317726
pilH fliC	3	0.1125
pilH fliC	3	0.1875
pilH fliC	3	0.597222
pilH fliC	3	0.470588
pilH fliC	3	0.110442
pilH fliC	3	0.470588
pilH fliC	3	0.192308
